# Supplementary material for: Evolution of the Genes Encoding Effector Candidates Within Multiple Pathotypes of Magnaporthe oryzae
Source: Front Microbiol. 2019 Nov 6;10:2575. doi: 10.3389/fmicb.2019.02575 (PMC6851232; doi:10.3389/fmicb.2019.02575)
Supplement: Supplementary file 2 [file Table_1.xlsx]

## Sheet: Genome Information
List of the genomes used in this study
Species	Strain	Version	Country	Host	Pathotype	GenBank accession	Genome size (Mb)	N50 (bp)	L50	# of scaffolds	# of proteins	Annotation methods	Source	Reference
Magnaporthe oryzae	PGKY	1	Brazil	Lolium sp.	MoL	SAMEA4029903	42.1	89888	141	3858	10938	Augustus	Open Wheat Blast	University of Exeter
	PY86.1	2	Brazil	Triticum aestivum	MoT	SAMEA4029893	43.6	167541	71	3209	11028	Augustus	Open Wheat Blast	University of Exeter
	PY5010	1	Brazil	Triticum aestivum	MoT	SAMEA4029898	42.8	204456	59	2290	10850	Augustus	Open Wheat Blast	University of Exeter
	PY6045	1	Brazil	Triticum aestivum	MoT	SAMEA4029900	42.5	184726	66	1671	10787	Augustus	Open Wheat Blast	University of Exeter
	PY5003	1	Brazil	Triticum aestivum	MoT	SAMEA4029888	42.7	62930	213	2565	10975	Augustus	Open Wheat Blast	University of Exeter
	PY6017	2	Brazil	Triticum aestivum	MoT	SAMEA4029890	43.1	261084	47	1654	10849	Augustus	Open Wheat Blast	University of Exeter
	PY5033	2	Brazil	Triticum aestivum	MoT	SAMEA4029889	42.8	181875	61	2012	10806	Augustus	Open Wheat Blast	University of Exeter
	PY36.1	2	Brazil	Triticum aestivum	MoT	SAMEA4029897	42.2	272947	47	740	10654	Augustus	Open Wheat Blast	University of Exeter
	PY0925	1	Brazil	Triticum aestivum	MoT	SAMEA4029894	43.1	208439	56	2191	10802	Augustus	Open Wheat Blast	University of Exeter
	BR32	1	Brazil	Triticum sp.	MoT	PRJEB8341	41.9	1760460	7	111	14349	EuGene	INRA - GEMO	Chiapello et al. 2015
	BdMeh16-1	1	Bangladesh: Mehepur	Triticum aestivum	MoT	GCA_001675605.1	43	64503	183	4301	12,950*	Maker	NCBI	Malaker et al. 2016
	B71	1	Bolivia: Okinawa Uno	Triticum aestivum	MoT	GCA_001675625.1	43.6	181209	69	1787	13,074*	Maker	NCBI	Malaker et al. 2016
	EI9411	1	China: Fujian	Eleusine indica	MoE	GCA_001548775.1	38.5	81416	137	1661	12,429*	Maker	NCBI	Zhong et al. 2016
	EI9604	1	China: Zhejiang	Eleusine indica	MoE	GCA_001548785.1	39.7	100075	116	1346	12,629*	Maker	NCBI	Zhong et al. 2016
	BR62	1	Brazil	Eleusine indica	MoE	SAMEA4029901	43	141061	88	2317	10828	Augustus	Open Wheat Blast	University of Exeter
	CD156	1	Ivory Coast	Eleusine indica	MoE	PRJEB8341	42.7	1066457	13	237	14067	EuGene	INRA - GEMO	Chiapello et al. 2015
	US71	1	USA	Setaria italica	MoS	PRJEB8341	41.2	813981	12	220	13803	EuGene	INRA - GEMO	Chiapello et al. 2015
	SV9610	1	China: Zhejiang	Setaria viridis	MoS	GCA_001548845.1	37.5	154236	70	1546	12,429*	Maker	NCBI	Zhong et al. 2016
	SV9623	1	China: Zhejiang	Setaria viridis	MoS	GCA_001548855.1	37.6	145603	78	1514	12,395*	Maker	NCBI	Zhong et al. 2016
	MG01	1	India: Mandya	Oryza sativa	MoO	GCA_000969745.1	39	13722	823	7722	12,563*	Maker	NCBI	Gowda et al. 2015
	HN19311	1	China: Hunan	Oryza sativa	MoO	GCA_000475075.1	36.7	147471	67	2998	12,118*	Maker	NCBI	Chen et al. 2013
	70-15	8	Lab strain	Oryza sativa	MoO	GCA_000002495.2	41	6606598	3	8	12991	Calhoun	Broad Institute	Dean et al. 2005
	FJ81278	1	China: Fujian	Oryza sativa	MoO	GCA_000498135.1	37.9	151964	69	3518	12,262*	Maker	NCBI	Chen et al. 2013
	KJ201	3	South Korea	Oryza sativa	MoO	GCA_000376685.2	45.1	2318557	7	123	13,306*	Maker	NCBI	Seoul National University
	98-06	1	China	Oryza sativa	MoO	GCA_000805855.1	42.3	1530397	10	284	13,426*	Maker	NCBI	Dong et al. 2015
	P131	2	Japan	Oryza sativa	MoO	GCA_000292605.1	38	62822	159	1822	12713	GeneWise	NCBI	Xue et al. 2012
	FR13	1	France	Oryza sativa	MoO	PRJEB8341	43.1	103333	121	2051	14383	EuGene	INRA - GEMO	Chiapello et al. 2015
	TH16	1	Thailand	Oryza sativa	MoO	PRJEB8341	39.1	938544	11	171	13571	EuGene	INRA - GEMO	Chiapello et al. 2015
	GY11	1	Guyana	Oryza sativa	MoO	PRJEB8341	46.3	225070	42	1964	14743	EuGene	INRA - GEMO	Chiapello et al. 2015
	PH14	1	Philippines	Oryza sativa	MoO	PRJEB8341	49.8	745602	14	711	13918	EuGene	INRA - GEMO	Chiapello et al. 2015
	TH12	1	Thailand	Oryza sativa	MoO	PRJEB8341	48.5	709414	15	940	14019	EuGene	INRA - GEMO	Chiapello et al. 2015
Magnaporthe grisea	BR29	1	Brazil	Digitaria sanguinalis	Mg	PRJEB7653	40.9	955448	13	169	12292	EuGene	INRA - GEMO	Chiapello et al. 2015
	DS0505	1	China: Zhejiang	Digitaria sanguinalis	Mg	GCA_001548815.1	42.7	73656	172	1980	12,542*	Maker	NCBI	Zhong et al. 2016
	DS9461	1	China: Zhejiang	Digitaria sanguinalis	Mg	GCA_001548795.1	42.5	63753	203	2196	12,522*	Maker	NCBI	Zhong et al. 2016
Nakataea oryzae	M69	-	USA: Glenn county, CA	Oryza sativa	-	-	34.9	61937	179	1100	12077	Maker	Rutgers University	Zhang et al. 2018
Harpophora oryzae	R5-6-1	1	China: Xishuangbanna	Oryza sativa	-	GCA_000733355.1	50.8	755317	16	247	12,888*	Maker	NCBI	Xu et al. 2014
Gaeumannomyces graminis	R3-111a-1	1	-	Triticum spp.	-	GCA_000145635.1	39.5	6703616	3	513	14650	Calhoun	Broad Institute	Okagaki et al. 2016
Magnaporthiopsis incrustans	M35	-	USA	Poaceae spp.	-	-	39.3	164440	74	634	12933	Maker	Rutgers University	Zhang et al. 2018
Magnaporthiopsis rhizophila	M23	-	USA	Poaceae spp.	-	-	39.9	251881	52	314	12210	Maker	Rutgers University	Zhang et al. 2018
Magnaporthiopsis poae	ATCC64411	1	-	Poa spp.	-	GCA_000193285.1	43.6	3426601	5	205	12329	Calhoun	Broad Institute	Okagaki et al. 2016
Ophioceras dolichostomum	CBS114926	-	China: Hong Kong	submerged wood	-	-	43	97088	137	1071	12519	Maker	Rutgers University	Zhang et al. 2018
Pseudohalonectria lignicola	M95	-	China: Yunnan	submerged wood	-	-	41.6	103568	122	860	12176	Maker	Rutgers University	Zhang et al. 2018
Neurospora crassa	OR74A	12	-	-	-	GCA_000182925.2	41.1	6000761	3	20	10785	Calhoun	Broad Institute	Galagan et al. 2003
* proteins predicted in this study
