# Supplementary material for: Evolution of the Genes Encoding Effector Candidates Within Multiple Pathotypes of Magnaporthe oryzae
Source: Front Microbiol. 2019 Nov 6;10:2575. doi: 10.3389/fmicb.2019.02575 (PMC6851232; doi:10.3389/fmicb.2019.02575)
Supplement: Supplementary file 3 [file Table_2.xlsx]

## Sheet: Re-annotation of AVR
TYPE	ID (Isolate_Contig_Start_End_Strand_CDS)	ISOLATE	CONTIG	START	END	STRAND	# of CDS	SEQ. STRUCTURE	SEQ. IDENT. to ORIGINAL SEQ. (%)	ORIGINAL ANNOTATION	5'-END ELEMENT	DISTANCE to 5'-END ELEMENT (bp)	3'-END ELEMENT	DISTANCE to 3'-END ELEMENT (bp)
AVR1-CO39	Mo_B71_LXOQ01000058.1_318_587_+_1	B71	LXOQ01000058.1	318	587	+	1	Full	94.382	-	Missing	Missing	Motif:MGRL3_LTR	257
AVR1-CO39	Mo_BdMeh16-1_LXOP01000369.1_352_621_+_1	BdMeh16-1	LXOP01000369.1	352	621	+	1	Full	94.382	-	Missing	Missing	Motif:MGRL3_LTR	257
AVR1-CO39	Mg_BR29_scaffold00079_24475_24735_+_1	BR29	BR29_scaffold00079	24475	24735	+	1	parital (Different 3')	38.2022	M_BR29_EuGene_00119511	Motif:Mariner-3_SS	8686	XLOC_011960	365
AVR1-CO39	Mg_BR29_scaffold00079_7615_7854_-_1	BR29	BR29_scaffold00079	7615	7854	-	1	parital (Different 3')	30.3371	M_BR29_EuGene_00119491	Motif:Mariner-3_SS	6507	XLOC_011958	5544
AVR1-CO39	Mo_BR32_scaffold00039_1398_1667_+_1	BR32	BR32_scaffold00039	1398	1667	+	1	Full	94.382	M_BR32_EuGene_00141861	M_BR32_EuGene_00141851	86	Motif:MGRL3_LTR	257
AVR1-CO39	Mo_BR62_NODE_224_61077_61346_+_1	BR62	NODE_224	61077	61346	+	1	Full	98.8764	-	Motif:MGRL3_LTR	1392	Motif:MGRL3_LTR	256
AVR1-CO39	Mo_CD156_scaffold00026_10505_10774_-_1	CD156	CD156_scaffold00026	10505	10774	-	1	Full	98.8764	M_CD156_EuGene_00101621	M_CD156_EuGene_00101631	86	Motif:MGRL3_LTR	256
AVR1-CO39	Mg_DS0505_LOEM01000545.1_1203_1463_+_1	DS0505	LOEM01000545.1	1203	1463	+	1	parital (Different 3')	30.3371	maker-LOEM01000545.1-exonerate_protein2genome-gene-0.39	Missing	Missing	XLOC_007291	365
AVR1-CO39	Mg_DS0505_LOEM01001708.1_5466_5705_+_1	DS0505	LOEM01001708.1	5466	5705	+	1	parital (Different 3')	38.2022	maker-LOEM01001708.1-exonerate_protein2genome-gene-0.0	Missing	Missing	Missing	Missing
AVR1-CO39	Mg_DS9461_LOFB01000377.1_1422_1682_+_1	DS9461	LOFB01000377.1	1422	1682	+	1	parital (Different 3')	30.3371	maker-LOFB01000377.1-exonerate_protein2genome-gene-0.86	Missing	Missing	XLOC_005417	365
AVR1-CO39	Mg_DS9461_LOFB01001719.1_5453_5692_+_1	DS9461	LOFB01001719.1	5453	5692	+	1	parital (Different 3')	38.2022	maker-LOFB01001719.1-exonerate_protein2genome-gene-0.0	Missing	Missing	Missing	Missing
AVR1-CO39	Mo_EI9411_LOFC01000303.1_10904_11173_-_1	EI9411	LOFC01000303.1	10904	11173	-	1	Full	100	-	Motif:MGRL3_LTR	1451	Motif:MGRL3_LTR	256
AVR1-CO39	Mo_EI9604_LOFD01000055.1_67922_68191_+_1	EI9604	LOFD01000055.1	67922	68191	+	1	Full	98.8764	-	Motif:MGRL3_LTR	1392	Motif:MGRL3_LTR	256
AVR1-CO39	Mo_PGKY_NODE_4536_27942_28211_-_1	PGKY	NODE_4536	27942	28211	-	1	Full	100	-	Motif:MGRL3_LTR	1452	Motif:MGRL3_LTR	256
AVR1-CO39	Mo_PY0925_NODE_261_32398_32667_+_1	PY0925	NODE_261	32398	32667	+	1	Full	93.2584	-	Motif:PYRET_LTR	1243	Motif:MGRL3_LTR	257
AVR1-CO39	Mo_PY36.1_NODE_715_32376_32645_+_1	PY36.1	NODE_715	32376	32645	+	1	Full	93.2584	-	Motif:PYRET_LTR	1243	Motif:MGRL3_LTR	257
AVR1-CO39	Mo_PY5003_NODE_1118_23334_23603_-_1	PY5003	NODE_1118	23334	23603	-	1	Full	100	-	Motif:GYMAG1_LTR	352	Motif:MGRL3_LTR	256
AVR1-CO39	Mo_PY5010_NODE_2796_289434_289703_+_1	PY5010	NODE_2796	289434	289703	+	1	Full	100	-	Motif:MGRL3_LTR	1452	Motif:MGRL3_LTR	256
AVR1-CO39	Mo_PY5033_NODE_829_4570_4839_+_1	PY5033	NODE_829	4570	4839	+	1	Full	93.2584	-	Motif:PYRET_LTR	1243	Motif:MGRL3_LTR	257
AVR1-CO39	Mo_PY6017_NODE_3783_32430_32699_+_1	PY6017	NODE_3783	32430	32699	+	1	Full	93.2584	-	Motif:PYRET_LTR	1243	Motif:MGRL3_LTR	257
AVR1-CO39	Mo_PY6045_NODE_749_57431_57700_-_1	PY6045	NODE_749	57431	57700	-	1	Full	93.2584	-	Motif:PYRET_LTR	1243	Motif:MGRL3_LTR	257
AVR1-CO39	Mo_PY86.1_NODE_3205_64532_64801_-_1	PY86.1	NODE_3205	64532	64801	-	1	Full	100	-	Motif:MGRL3_LTR	1452	Motif:MGRL3_LTR	256
AVR1-CO39	Mo_SV9610_LOFE01000488.1_3112_3381_+_1	SV9610	LOFE01000488.1	3112	3381	+	1	Full	100	-	Motif:MGRL3_LTR	1451	Motif:MGRL3_LTR	256
AVR1-CO39	Mo_SV9623_LOFF01000585.1_872_1141_+_1	SV9623	LOFF01000585.1	872	1141	+	1	Full	97.7528	-	Missing	Missing	Motif:MGRL3_LTR	256
AVR1-CO39	Mo_US71_scaffold00047_67755_68024_+_1	US71	US71_scaffold00047	67755	68024	+	1	Full	97.7528	M_US71_EuGene_00114961	Motif:MGRL3_LTR	1450	Motif:MGRL3_LTR	256
Avr-Pi54	Mo_70-15_Supercontig_8.4_1024080_1024541_-_1	70-15	Supercontig_8.4	1024080	1024541	-	1	Full	100	MGG_03685	MGG_03684	2327	MGG_03686	497
Avr-Pi54	Mo_98-06_KN711248.1_840642_841103_+_1	98-06	KN711248.1	840642	841103	+	1	Full	100	augustus-KN711248.1-processed-gene-8.47	augustus-KN711248.1-processed-gene-8.46	2649	augustus-KN711248.1-processed-gene-8.60	914
Avr-Pi54	Mo_B71_LXOQ01000007.1_341419_341880_+_1	B71	LXOQ01000007.1	341419	341880	+	1	Full	99.3464	augustus-LXOQ01000007.1-processed-gene-3.86	augustus-LXOQ01000007.1-processed-gene-3.85	3405	augustus-LXOQ01000007.1-processed-gene-3.99	1245
Avr-Pi54	Mo_BdMeh16-1_LXOP01000039.1_95949_96410_-_1	BdMeh16-1	LXOP01000039.1	95949	96410	-	1	Full	99.3464	augustus-LXOP01000039.1-processed-gene-0.258	augustus-LXOP01000039.1-processed-gene-0.259	3669	augustus-LXOP01000039.1-processed-gene-0.238	898
Avr-Pi54	Mg_BR29_scaffold00015_766803_767270_+_1	BR29	BR29_scaffold00015	766803	767270	+	1	Full	85.8064	M_BR29_EuGene_00068211	XLOC_006696	2671	XLOC_006826	1015
Avr-Pi54	Mo_BR32_scaffold00003_195650_196111_-_1	BR32	BR32_scaffold00003	195650	196111	-	1	Full	99.3464	M_BR32_EuGene_00032481	M_BR32_EuGene_00032491	2306	M_BR32_EuGene_00032471	750
Avr-Pi54	Mo_BR62_NODE_2675_53858_54319_+_1	BR62	NODE_2675	53858	54319	+	1	Full	99.3464	g5390	g5389	2728	g5391	896
Avr-Pi54	Mo_CD156_scaffold00010_190334_190795_-_1	CD156	CD156_scaffold00010	190334	190795	-	1	Full	99.3464	M_CD156_EuGene_00058061	M_CD156_EuGene_00058071	2302	M_CD156_EuGene_00058051	469
Avr-Pi54	Mg_DS0505_LOEM01001201.1_34011_34478_-_1	DS0505	LOEM01001201.1	34011	34478	-	1	Full	85.8064	genemark-LOEM01001201.1-processed-gene-0.67	Missing	Missing	XLOC_011383	1014
Avr-Pi54	Mg_DS9461_LOFB01000299.1_53848_54315_+_1	DS9461	LOFB01000299.1	53848	54315	+	1	Full	85.8064	augustus-LOFB01000299.1-processed-gene-0.78	XLOC_004380	2537	XLOC_004396	991
Avr-Pi54	Mo_EI9411_LOFC01000197.1_67872_68333_-_1	EI9411	LOFC01000197.1	67872	68333	-	1	Full	99.3464	augustus-LOFC01000197.1-processed-gene-0.26	augustus-LOFC01000197.1-processed-gene-0.27	2651	augustus-LOFC01000197.1-processed-gene-0.13	893
Avr-Pi54	Mo_EI9604_LOFD01000333.1_122379_122840_+_1	EI9604	LOFD01000333.1	122379	122840	+	1	Full	99.3464	snap-LOFD01000333.1-processed-gene-0.81	snap-LOFD01000333.1-processed-gene-0.80	2665	genemark-LOFD01000333.1-processed-gene-0.47	893
Avr-Pi54	Mo_FJ81278_ATNU01001281.1_185771_186232_-_1	FJ81278	ATNU01001281.1	185771	186232	-	1	Full	100	augustus-ATNU01001281.1-processed-gene-1.180	genemark-ATNU01001281.1-processed-gene-2.153	2648	augustus-ATNU01001281.1-processed-gene-1.168	912
Avr-Pi54	Mo_FR13_scaffold00295_27967_28428_-_1	FR13	FR13_scaffold00295	27967	28428	-	1	Full	100	M_FR13_EuGene_00108091	M_FR13_EuGene_00108101	5461	M_FR13_EuGene_00108081	487
Avr-Pi54	G.graminis_Supercontig_1.3_2924790_2925224_-_1	Gaeumannomyces graminis	Supercontig_1.3	2924790	2925224	-	1	Parital (Different 5')	48.7342	GGTG_06110	GGTG_06111	1881	GGTG_06109	1884
Avr-Pi54	Mo_GY11_scaffold00022_138946_139457_-_2*	GY11	GY11_scaffold00022	138946	139457	-	2	Full	100	M_GY11_EuGene_00050221	M_GY11_EuGene_00050231	2293	M_GY11_EuGene_00050211	487
Avr-Pi54	H.oryzae_JNVV01000063.1_169567_170001_-_1	Harpophora oryzae	JNVV01000063.1	169567	170001	-	1	Parital (Different 5')	48.7342	snap-JNVV01000063.1-processed-gene-1.30	Motif:5SrRNA-1_BG	34649	Motif:I-5_AO	20928
Avr-Pi54	Mo_HN19311_ATNT01000997.1_430568_431029_-_1	HN19311	ATNT01000997.1	430568	431029	-	1	Full	100	augustus-ATNT01000997.1-processed-gene-4.75	genemark-ATNT01000997.1-processed-gene-4.145	2647	augustus-ATNT01000997.1-processed-gene-4.48	912
Avr-Pi54	Mo_KJ201_KK214874.1_1019381_1019842_-_1	KJ201	KK214874.1	1019381	1019842	-	1	Full	100	augustus-KK214874.1-processed-gene-10.96	snap-KK214874.1-processed-gene-10.133	2642	augustus-KK214874.1-processed-gene-10.86	913
Avr-Pi54	M.poae_Supercontig_1.3_1537890_1538147_+_1	Magnaporthe poae	Supercontig_1.3	1537890	1538147	+	1	Parital (Different 5')	28.481	MAPG_04012	MAPG_04011	3261	MAPG_04013	1915
Avr-Pi54	M.incrustans_scaffold117_43914_44369_+_1	Magnaporthiopsis incrustans	scaffold117	43914	44369	+	1	Full	51.2658	MIG_08583-R0	MIG_08582	2142	MIG_08584	1928
Avr-Pi54	M.rhizophila_scaffold155_58081_58536_-_1	Magnaporthiopsis rhizophila	scaffold155	58081	58536	-	1	Full	50.6329	MRG_11104-R0	MRG_11105	2091	MRG_11103	1916
Avr-Pi54	M.salvinii_scaffold44_84283_84717_-_1	Magnaporthiopsis salvinii	scaffold44	84283	84717	-	1	Parital (Different 5')	48.1013	NOG_02109-R0	NOG_02110	74	NOG_02108	2054
Avr-Pi54	Mo_MG01_AYPX01002587.1_612_1073_-_1	MG01	AYPX01002587.1	612	1073	-	1	Full	100	snap-AYPX01002587.1-processed-gene-0.3	Missing	Missing	Missing	Missing
Avr-Pi54	O.dolichostomum_scaffold42_143271_143720_+_1	Ophioceras dolichostomum	scaffold42	143271	143720	+	1	Parital (Different 5')	36.875	ODG_02652	ODG_02651	3878	ODG_02653	2098
Avr-Pi54	Mo_P131_JH794763.1_92884_93345_+_1	P131	JH794763.1	92884	93345	+	1	Full	100	ELQ61612.1	gene5154	2638	gene5156	990
Avr-Pi54	Mo_PGKY_NODE_3095_54180_54641_+_1	PGKY	NODE_3095	54180	54641	+	1	Full	99.3464	g3850	g3849	2795	g3851	960
Avr-Pi54	Mo_PH14_scaffold00009_187168_187629_-_1	PH14	PH14-rn_scaffold00009	187168	187629	-	1	Full	100	M_PH14-rn_EuGene_00057361	M_PH14-rn_EuGene_00057371	2285	M_PH14-rn_EuGene_00057351	487
Avr-Pi54	P.lignicola_scaffold9_155045_155521_+_1	Pseudohalonectria lignicola	scaffold9	155045	155521	+	1	Full	41.875	PLG_00991	PLG_00990	3852	PLG_00992	2964
Avr-Pi54	Mo_PY0925_NODE_3739_34111_34572_+_1	PY0925	NODE_3739	34111	34572	+	1	Full	99.3464	g6426	g6425	2727	g6427	949
Avr-Pi54	Mo_PY36.1_NODE_133_34161_34622_+_1	PY36.1	NODE_133	34161	34622	+	1	Full	99.3464	g42	g41	2754	g43	940
Avr-Pi54	Mo_PY5003_NODE_4451_67880_68341_-_1	PY5003	NODE_4451	67880	68341	-	1	Full	99.3464	g10653	g10654	2679	g10652	916
Avr-Pi54	Mo_PY5010_NODE_3795_187984_188445_-_1	PY5010	NODE_3795	187984	188445	-	1	Full	99.3464	g6346	g6347	2737	g6345	950
Avr-Pi54	Mo_PY5033_NODE_2612_134051_134488_-_1	PY5033	NODE_2612	134051	134488	-	1	Partial (Missing 5' by N)	94.1176	g3862	g3863	2789	g3861	948
Avr-Pi54	Mo_PY6017_NODE_3952_736096_736557_-_1	PY6017	NODE_3952	736096	736557	-	1	Full	99.3464	g10363	g10364	2751	g10362	927
Avr-Pi54	Mo_PY6045_NODE_2637_53945_54406_+_1	PY6045	NODE_2637	53945	54406	+	1	Full	99.3464	g6222	g6221	2720	g6223	934
Avr-Pi54	Mo_PY86.1_NODE_4871_187545_188006_-_1	PY86.1	NODE_4871	187545	188006	-	1	Full	99.3464	g5330	g5332	2711	g5330	938
Avr-Pi54	Mo_SV9610_LOFE01000201.1_148740_149201_-_1	SV9610	LOFE01000201.1	148740	149201	-	1	Full	99.3464	augustus-LOFE01000201.1-processed-gene-1.162	augustus-LOFE01000201.1-processed-gene-1.163	2643	augustus-LOFE01000201.1-processed-gene-1.148	900
Avr-Pi54	Mo_SV9623_LOFF01000026.1_67165_67626_-_1	SV9623	LOFF01000026.1	67165	67626	-	1	Full	99.3464	snap-LOFF01000026.1-processed-gene-0.116	snap-LOFF01000026.1-processed-gene-0.117	2650	genemark-LOFF01000026.1-processed-gene-0.30	898
Avr-Pi54	Mo_TH12_scaffold00010_745353_745814_-_1	TH12	TH12-rn_scaffold00010	745353	745814	-	1	Full	100	M_TH12-rn_EuGene_00056781	M_TH12-rn_EuGene_00056791	2290	M_TH12-rn_EuGene_00056771	487
Avr-Pi54	Mo_TH16_scaffold00009_813685_814146_+_1	TH16	TH16_scaffold00009	813685	814146	+	1	Full	100	M_TH16_EuGene_00059731	M_TH16_EuGene_00059721	2290	M_TH16_EuGene_00059741	487
Avr-Pi54	Mo_US71_scaffold00011_634906_635367_-_1	US71	US71_scaffold00011	634906	635367	-	1	Full	99.3464	M_US71_EuGene_00067981	M_US71_EuGene_00067991	2366	M_US71_EuGene_00067971	468
Avr-Pi9	Mo_70-15_Supercontig_8.7_2260488_2260829_-_2	70-15	Supercontig_8.7	2260488	2260829	-	2	Full	100	MGG_12655	MGG_02593	1095	MGG_12654	474
Avr-Pi9	Mo_70-15_Supercontig_8.7_2259915_2260013_-_1	70-15	Supercontig_8.7	2259915	2260013	-	1	Partial (Different 3')	25.2747	MGG_12654	MGG_12655	474	MGG_02595	1425
Avr-Pi9	Mo_98-06_KN711239.1_269975_270316_+_2	98-06	KN711239.1	269975	270316	+	2	Full	100	maker-KN711239.1-augustus-gene-2.4	snap-KN711239.1-processed-gene-2.138	1095	maker-KN711239.1-snap-gene-2.95	474
Avr-Pi9	Mo_98-06_KN711239.1_270791_270889_+_1	98-06	KN711239.1	270791	270889	+	1	Partial (Different 3')	25.2747	maker-KN711239.1-snap-gene-2.95	maker-KN711239.1-augustus-gene-2.4	474	snap-KN711239.1-processed-gene-2.140	1849
Avr-Pi9	Mo_B71_LXOQ01000076.1_122933_123292_-_2	B71	LXOQ01000076.1	122933	123292	-	2	Full	100	maker-LXOQ01000076.1-augustus-gene-0.52	maker-LXOQ01000076.1-augustus-gene-0.53	1223	genemark-LXOQ01000076.1-processed-gene-0.167	5140
Avr-Pi9	Mo_B71_LXOQ01000076.1_120027_120125_-_1	B71	LXOQ01000076.1	120027	120125	-	1	Partial (Different 3')	25.2747	maker-LXOQ01000076.1-augustus-gene-0.52	maker-LXOQ01000076.1-augustus-gene-0.53	4390	genemark-LXOQ01000076.1-processed-gene-0.167	2234
Avr-Pi9	Mo_BdMeh16-1_LXOP01000410.1_22727_23086_-_2	BdMeh16-1	LXOP01000410.1	22727	23086	-	2	Full	100	maker-LXOP01000410.1-augustus-gene-0.22	maker-LXOP01000410.1-augustus-gene-0.23	1672	genemark-LXOP01000410.1-processed-gene-0.11	5140
Avr-Pi9	Mo_BdMeh16-1_LXOP01000410.1_19821_19919_-_1	BdMeh16-1	LXOP01000410.1	19821	19919	-	1	Partial (Different 3')	25.2747	maker-LXOP01000410.1-augustus-gene-0.22	maker-LXOP01000410.1-augustus-gene-0.23	4839	genemark-LXOP01000410.1-processed-gene-0.11	2234
Avr-Pi9	Mg_BR29_scaffold00087_70697_70939_+_1	BR29	BR29_scaffold00087	70697	70939	+	1	Full	45.6522	M_BR29_EuGene_00121721	XLOC_012158	1281	Missing	Missing
Avr-Pi9	Mo_BR32_scaffold00005_2178810_2179151_-_2	BR32	BR32_scaffold00005	2178810	2179151	-	2	Full	100	M_BR32_EuGene_00060621	M_BR32_EuGene_00060631	701	Motif:OCCAN_MG	440
Avr-Pi9	Mo_BR32_scaffold00005_2175933_2176031_-_1	BR32	BR32_scaffold00005	2175933	2176031	-	1	Partial (Different 3')	24.1758	M_BR32_EuGene_00060611	Motif:OCCAN_MG	2304	M_BR32_EuGene_00060591	2394
Avr-Pi9	Mo_BR62_NODE_3796_41476_41835_+_2	BR62	NODE_3796	41476	41835	+	2	Full	100	g9010	g9009	1180	g9011	2807
Avr-Pi9	Mo_BR62_NODE_3796_44643_44741_+_1	BR62	NODE_3796	44643	44741	+	1	Partial (Different 3')	25.2747	g9011	g9010	2921	g9012	1980
Avr-Pi9	Mo_CD156_scaffold00023_455167_455526_-_2	CD156	CD156_scaffold00023	455167	455526	-	2	Full	100	M_CD156_EuGene_00097411	M_CD156_EuGene_00097421	726	M_CD156_EuGene_00097401	2807
Avr-Pi9	Mo_CD156_scaffold00023_452261_452359_-_1	CD156	CD156_scaffold00023	452261	452359	-	1	Partial (Different 3')	25.2747	M_CD156_EuGene_00097401	M_CD156_EuGene_00097411	2918	M_CD156_EuGene_00097381	1766
Avr-Pi9	Mg_DS0505_LOEM01000562.1_158521_158763_+_1	DS0505	LOEM01000562.1	158521	158763	+	1	Full	45.6522	maker-LOEM01000562.1-exonerate_protein2genome-gene-0.218	XLOC_007454	1281	Missing	Missing
Avr-Pi9	Mg_DS9461_LOFB01000067.1_47073_47315_+_1	DS9461	LOFB01000067.1	47073	47315	+	1	Full	45.6522	maker-LOFB01000067.1-exonerate_protein2genome-gene-0.28	XLOC_001028	1281	Motif:GYPSY1_MG	8551
Avr-Pi9	Mo_EI9411_LOFC01000468.1_36717_37076_+_2	EI9411	LOFC01000468.1	36717	37076	+	2	Full	100	maker-LOFC01000468.1-augustus-gene-0.101	genemark-LOFC01000468.1-processed-gene-0.115	1141	genemark-LOFC01000468.1-processed-gene-0.130	5140
Avr-Pi9	Mo_EI9411_LOFC01000468.1_39884_39982_+_1	EI9411	LOFC01000468.1	39884	39982	+	1	Partial (Different 3')	25.2747	maker-LOFC01000468.1-augustus-gene-0.101	genemark-LOFC01000468.1-processed-gene-0.115	4308	genemark-LOFC01000468.1-processed-gene-0.130	2234
Avr-Pi9	Mo_EI9604_LOFD01000318.1_12145_12504_+_2	EI9604	LOFD01000318.1	12145	12504	+	2	Full	100	maker-LOFD01000318.1-augustus-gene-0.3	maker-LOFD01000318.1-snap-gene-0.58	2105	genemark-LOFD01000318.1-processed-gene-0.146	5139
Avr-Pi9	Mo_EI9604_LOFD01000318.1_15312_15410_+_1	EI9604	LOFD01000318.1	15312	15410	+	1	Partial (Different 3')	25.2747	maker-LOFD01000318.1-augustus-gene-0.3	maker-LOFD01000318.1-snap-gene-0.58	5272	genemark-LOFD01000318.1-processed-gene-0.146	2233
Avr-Pi9	Mo_FJ81278_ATNU01001880.1_259168_259509_-_2	FJ81278	ATNU01001880.1	259168	259509	-	2	Full	100	augustus-ATNU01001880.1-processed-gene-1.287	maker-ATNU01001880.1-snap-gene-1.241	1095	maker-ATNU01001880.1-snap-gene-1.240	474
Avr-Pi9	Mo_FJ81278_ATNU01001880.1_258595_258693_-_1	FJ81278	ATNU01001880.1	258595	258693	-	1	Partial (Different 3')	25.2747	maker-ATNU01001880.1-snap-gene-1.240	augustus-ATNU01001880.1-processed-gene-1.287	474	maker-ATNU01001880.1-snap-gene-1.223	2276
Avr-Pi9	Mo_FR13_scaffold00398_26969_27310_+_2	FR13	FR13_scaffold00398	26969	27310	+	2	Full	100	M_FR13_EuGene_00117651	M_FR13_EuGene_00117641	695	M_FR13_EuGene_00117661	474
Avr-Pi9	Mo_FR13_scaffold00398_27785_27883_+_1	FR13	FR13_scaffold00398	27785	27883	+	1	Partial (Different 3')	25.2747	M_FR13_EuGene_00117661	M_FR13_EuGene_00117651	567	Missing	Missing
Avr-Pi9	Mo_GY11_scaffold00078_25305_25646_+_2	GY11	GY11_scaffold00078	25305	25646	+	2	Full	100	M_GY11_EuGene_00096841	M_GY11_EuGene_00096831	695	M_GY11_EuGene_00096851	474
Avr-Pi9	Mo_GY11_scaffold00078_26121_26219_+_1	GY11	GY11_scaffold00078	26121	26219	+	1	Partial (Different 3')	25.2747	M_GY11_EuGene_00096851	M_GY11_EuGene_00096841	567	M_GY11_EuGene_00096871	2122
Avr-Pi9	Mo_HN19311_ATNT01001483.1_722_1063_-_2	HN19311	ATNT01001483.1	722	1063	-	2	Full	100	maker-ATNT01001483.1-augustus-gene-0.20	maker-ATNT01001483.1-snap-gene-0.19	1095	Missing	Missing
Avr-Pi9	Mo_HN19311_ATNT01001483.1_149_247_-_1	HN19311	ATNT01001483.1	149	247	-	1	Partial (Different 3')	25.2747	maker-ATNT01001483.1-augustus-gene-0.20	maker-ATNT01001483.1-snap-gene-0.19	1911	Missing	Missing
Avr-Pi9	Mo_KJ201_KK214906.1_2036710_2037051_-_2	KJ201	KK214906.1	2036710	2037051	-	2	Full	100	augustus-KK214906.1-processed-gene-20.93	maker-KK214906.1-snap-gene-20.71	1095	maker-KK214906.1-snap-gene-20.70	474
Avr-Pi9	Mo_KJ201_KK214906.1_2036137_2036235_-_1	KJ201	KK214906.1	2036137	2036235	-	1	Partial (Different 3')	25.2747	maker-KK214906.1-snap-gene-20.70	augustus-KK214906.1-processed-gene-20.93	474	maker-KK214906.1-snap-gene-20.62	2277
Avr-Pi9	Mo_MG01_AYPX01004690.1_1228_1569_+_2	MG01	AYPX01004690.1	1228	1569	+	2	Full	100	maker-AYPX01004690.1-augustus-gene-0.5	Missing	Missing	Missing	Missing
Avr-Pi9	Mo_MG01_AYPX01004690.1_2044_2142_+_1	MG01	AYPX01004690.1	2044	2142	+	1	Partial (Different 3')	25.2747	maker-AYPX01004690.1-augustus-gene-0.5	Missing	Missing	Missing	Missing
Avr-Pi9	Mo_P131_JH794458.1_1253_1594_+_2	P131	JH794458.1	1253	1594	+	2	Full	100	ELQ64882.1	Missing	Missing	gene3114	474
Avr-Pi9	Mo_P131_JH794458.1_2069_2167_+_1	P131	JH794458.1	2069	2167	+	1	Partial (Different 3')	25.2747	ELQ64883.1	gene3113	391	gene3116	2679
Avr-Pi9	Mo_PGKY_NODE_3471_928_1269_+_2	PGKY	NODE_3471	928	1269	+	2	Full	100	g4638	Missing	Missing	Motif:OCCAN_MG	440
Avr-Pi9	Mo_PGKY_NODE_3471_4162_4260_+_1	PGKY	NODE_3471	4162	4260	+	1	Partial (Different 3')	24.1758	g4639	Motif:OCCAN_MG	2418	Missing	Missing
Avr-Pi9	Mo_PH14_scaffold00007_1563516_1563857_-_2	PH14	PH14-rn_scaffold00007	1563516	1563857	-	2	Full	100	M_PH14-rn_EuGene_00052881	M_PH14-rn_EuGene_00052891	679	M_PH14-rn_EuGene_00052871	474
Avr-Pi9	Mo_PH14_scaffold00007_1562943_1563041_-_1	PH14	PH14-rn_scaffold00007	1562943	1563041	-	1	Partial (Different 3')	25.2747	M_PH14-rn_EuGene_00052871	M_PH14-rn_EuGene_00052881	567	M_PH14-rn_EuGene_00052851	2100
Avr-Pi9	Mo_PY0925_NODE_4305_44512_44871_+_2	PY0925	NODE_4305	44512	44871	+	2	Full	100	g8294	g8293	1174	g8295	2807
Avr-Pi9	Mo_PY0925_NODE_4305_47679_47777_+_1	PY0925	NODE_4305	47679	47777	+	1	Partial (Different 3')	25.2747	g8295	g8294	2921	g8296	1991
Avr-Pi9	Mo_PY36.1_NODE_722_58405_58764_+_2	PY36.1	NODE_722	58405	58764	+	2	Full	100	g779	g778	1152	Motif:OCCAN_MG	397
Avr-Pi9	Mo_PY36.1_NODE_722_61519_61617_+_1	PY36.1	NODE_722	61519	61617	+	1	Partial (Different 3')	25.2747	g780	Motif:OCCAN_MG	2323	g781	1923
Avr-Pi9	Mo_PY5003_NODE_3595_13779_14138_-_2	PY5003	NODE_3595	13779	14138	-	2	Full	100	g5714	g5715	1127	Motif:OCCAN_MG	397
Avr-Pi9	Mo_PY5003_NODE_3595_10926_11024_-_1	PY5003	NODE_3595	10926	11024	-	1	Partial (Different 3')	25.2747	g5713	Motif:OCCAN_MG	2323	g5712	1948
Avr-Pi9	Mo_PY5010_NODE_4112_1204_1545_+_2	PY5010	NODE_4112	1204	1545	+	2	Full	100	g8284	Motif:POT2	988	Motif:OCCAN_MG	440
Avr-Pi9	Mo_PY5010_NODE_4112_4324_4422_+_1	PY5010	NODE_4112	4324	4422	+	1	Partial (Different 3')	24.1758	g8285	Motif:OCCAN_MG	2304	g8286	2011
Avr-Pi9	Mo_PY5033_NODE_3715_23827_24186_-_2	PY5033	NODE_3715	23827	24186	-	2	Full	100	g9265	g9266	1133	Motif:OCCAN_MG	397
Avr-Pi9	Mo_PY5033_NODE_3715_20974_21072_-_1	PY5033	NODE_3715	20974	21072	-	1	Partial (Different 3')	25.2747	g9264	Motif:OCCAN_MG	2323	g9263	1923
Avr-Pi9	Mo_PY6017_NODE_2906_58405_58764_+_2	PY6017	NODE_2906	58405	58764	+	2	Full	100	g5845	g5844	1163	Motif:OCCAN_MG	397
Avr-Pi9	Mo_PY6017_NODE_2906_61519_61617_+_1	PY6017	NODE_2906	61519	61617	+	1	Partial (Different 3')	25.2747	g5846	Motif:OCCAN_MG	2323	g5847	1923
Avr-Pi9	Mo_PY6045_NODE_2849_328923_329282_-_2	PY6045	NODE_2849	328923	329282	-	2	Full	100	g7181	g7182	1146	Motif:OCCAN_MG	397
Avr-Pi9	Mo_PY6045_NODE_2849_326070_326168_-_1	PY6045	NODE_2849	326070	326168	-	1	Partial (Different 3')	25.2747	g7180	Motif:OCCAN_MG	2323	g7179	1923
Avr-Pi9	Mo_PY86.1_NODE_5678_1034345_1034686_-_2	PY86.1	NODE_5678	1034345	1034686	-	2	Full	100	g8001	Missing	Missing	Motif:OCCAN_MG	440
Avr-Pi9	Mo_PY86.1_NODE_5678_1031468_1031566_-_1	PY86.1	NODE_5678	1031468	1031566	-	1	Partial (Different 3')	24.1758	g8000	Motif:OCCAN_MG	2304	g7999	1962
Avr-Pi9	Mo_SV9610_LOFE01001140.1_1549_1890_-_2	SV9610	LOFE01001140.1	1549	1890	-	2	Full	100	augustus-LOFE01001140.1-processed-gene-0.3	Missing	Missing	Motif:OCCAN_MG	397
Avr-Pi9	Mo_SV9623_LOFF01000017.1_1580_1921_+_2	SV9623	LOFF01000017.1	1580	1921	+	2	Full	100	genemark-LOFF01000017.1-processed-gene-0.125	Motif:POT2	1418	Motif:OCCAN_MG	397
Avr-Pi9	Mo_TH12_scaffold00042_19123_19464_+_2	TH12	TH12-rn_scaffold00042	19123	19464	+	2	Full	100	M_TH12-rn_EuGene_00108041	M_TH12-rn_EuGene_00108031	695	M_TH12-rn_EuGene_00108051	474
Avr-Pi9	Mo_TH12_scaffold00042_19939_20037_+_1	TH12	TH12-rn_scaffold00042	19939	20037	+	1	Partial (Different 3')	25.2747	M_TH12-rn_EuGene_00108051	M_TH12-rn_EuGene_00108041	567	M_TH12-rn_EuGene_00108071	2103
Avr-Pi9	Mo_TH16_scaffold00007_27459_27800_+_2	TH16	TH16_scaffold00007	27459	27800	+	2	Full	100	M_TH16_EuGene_00045941	M_TH16_EuGene_00045931	679	M_TH16_EuGene_00045951	474
Avr-Pi9	Mo_TH16_scaffold00007_28275_28373_+_1	TH16	TH16_scaffold00007	28275	28373	+	1	Partial (Different 3')	25.2747	M_TH16_EuGene_00045951	M_TH16_EuGene_00045941	567	M_TH16_EuGene_00045971	2103
Avr-Pi9	Mo_US71_scaffold00007_27651_27992_+_2	US71	US71_scaffold00007	27651	27992	+	2	Full	100	M_US71_EuGene_00048571	M_US71_EuGene_00048561	696	Motif:OCCAN_MG	397
AVR-Pia	Mo_70-15_Supercontig_8.2_2228529_2228789_-_1	70-15	Supercontig_8.2	2228529	2228789	-	1	Full	41.1765	-	Motif:GYPSY1_MG	734	MGG_11300	1238
AVR-Pia	Mo_98-06_KN711238.1_2164278_2164538_-_1	98-06	KN711238.1	2164278	2164538	-	1	Full	41.1765	-	Motif:GYPSY1_MG	708	maker-KN711238.1-augustus-gene-21.88	17
AVR-Pia	Mo_B71_LXOQ01000064.1_185145_185405_-_1	B71	LXOQ01000064.1	185145	185405	-	1	Full	41.1765	-	Motif:PYRET_LTR	303	augustus-LXOQ01000064.1-processed-gene-0.110	1498
AVR-Pia	Mo_BdMeh16-1_LXOP01000362.1_34756_35016_-_1	BdMeh16-1	LXOP01000362.1	34756	35016	-	1	Full	41.1765	-	Motif:PYRET_LTR	303	augustus-LXOP01000362.1-processed-gene-0.61	1498
AVR-Pia	Mg_BR29_scaffold00049_196478_196732_+_1	BR29	BR29_scaffold00049	196478	196732	+	1	Full	52.9412	M_BR29_EuGene_00106461	XLOC_010618	1636	XLOC_010620	2122
AVR-Pia	Mo_BR32_scaffold00001_1787448_1787708_-_1	BR32	BR32_scaffold00001	1787448	1787708	-	1	Full	41.1765	M_BR32_EuGene_00006121	Motif:GYPSY1_MG	738	M_BR32_EuGene_00006111	1349
AVR-Pia	Mo_BR62_NODE_1485_646_906_+_1	BR62	NODE_1485	646	906	+	1	Full	41.1765	-	Motif:PYRET_LTR	303	g2315	1498
AVR-Pia	Mo_CD156_scaffold00018_446673_446933_+_1	CD156	CD156_scaffold00018	446673	446933	+	1	Full	41.1765	M_CD156_EuGene_00086761	Motif:GYPSY1_MG	716	M_CD156_EuGene_00086771	1349
AVR-Pia	Mg_DS0505_LOEM01001813.1_1503_1760_+_1	DS0505	LOEM01001813.1	1503	1760	+	1	Full	100	maker-LOEM01001813.1-exonerate_protein2genome-gene-0.0	Motif:MGRL3_LTR	1363	Motif:PYRET_LTR	995
AVR-Pia	Mg_DS0505_LOEM01001052.1_2466_2720_-_1	DS0505	LOEM01001052.1	2466	2720	-	1	Full	52.9412	maker-LOEM01001052.1-exonerate_protein2genome-gene-0.8	XLOC_010795	1634	XLOC_010793	2117
AVR-Pia	Mg_DS9461_LOFB01000167.1_63993_64247_+_1	DS9461	LOFB01000167.1	63993	64247	+	1	Full	52.9412	maker-LOFB01000167.1-exonerate_protein2genome-gene-0.23	XLOC_002594	1634	XLOC_002596	2120
AVR-Pia	Mo_EI9411_LOFC01001431.1_443_703_+_1	EI9411	LOFC01001431.1	443	703	+	1	Full	41.1765	-	Motif:PYRET_LTR	303	genemark-LOFC01001431.1-processed-gene-0.0	201
AVR-Pia	Mo_EI9604_LOFD01000526.1_323_583_+_1	EI9604	LOFD01000526.1	323	583	+	1	Full	41.1765	-	Missing	Missing	maker-LOFD01000526.1-snap-gene-0.14	17
AVR-Pia	Mo_FJ81278_ATNU01000685.1_8846_9106_-_1	FJ81278	ATNU01000685.1	8846	9106	-	1	Full	41.1765	-	Motif:GYPSY1_MG	734	maker-ATNU01000685.1-augustus-gene-0.16	17
AVR-Pia	Mo_FR13_scaffold00208_72178_72435_-_1	FR13	FR13_scaffold00208	72178	72435	-	1	Full	100	M_FR13_EuGene_00094051	M_FR13_EuGene_00094061	1462	Motif:PYRET_LTR	995
AVR-Pia	Mo_FR13_scaffold00060_86735_86995_-_1	FR13	FR13_scaffold00060	86735	86995	-	1	Full	41.1765	M_FR13_EuGene_00044251	M_FR13_EuGene_00044261	1902	M_FR13_EuGene_00044241	6943
AVR-Pia	Mo_GY11_scaffold00332_14060_14320_-_1	GY11	GY11_scaffold00332	14060	14320	-	1	Full	41.1765	M_GY11_EuGene_00148091	Motif:GYPSY1_MG	253	M_GY11_EuGene_00148081	1349
AVR-Pia	Mo_HN19311_ATNT01000573.1_8794_9054_-_1	HN19311	ATNT01000573.1	8794	9054	-	1	Full	41.1765	-	Motif:GYPSY1_MG	734	maker-ATNT01000573.1-augustus-gene-0.7	17
AVR-Pia	Mo_KJ201_KK214875.1_199207_199467_+_1	KJ201	KK214875.1	199207	199467	+	1	Full	41.1765	-	Motif:GYPSY1_MG	734	maker-KK214875.1-snap-gene-2.132	17
AVR-Pia	Mo_MG01_AYPX01001789.1_1062_1319_-_1	MG01	AYPX01001789.1	1062	1319	-	1	Full	97.6471	-	Missing	Missing	Motif:PYRET_LTR	1006
AVR-Pia	Mo_MG01_AYPX01000596.1_541_801_+_1	MG01	AYPX01000596.1	541	801	+	1	Full	41.1765	-	Missing	Missing	maker-AYPX01000596.1-snap-gene-0.1	17
AVR-Pia	Mo_P131_JH794931.1_3227_3484_+_1	P131	JH794931.1	3227	3484	+	1	Full	100	ELQ64654.1	Motif:Mariner-11_SS	2093	gene6185	658
AVR-Pia	Mo_P131_JH795591.1_8786_9046_-_1	P131	JH795591.1	8786	9046	-	1	Full	41.1765	-	Motif:GYPSY1_MG	736	gene10922	1498
AVR-Pia	Mo_PGKY_NODE_4983_34228_34488_-_1	PGKY	NODE_4983	34228	34488	-	1	Full	41.1765	-	Missing	Missing	g8329	1498
AVR-Pia	Mo_PH14_scaffold00005_1803698_1803958_-_1	PH14	PH14-rn_scaffold00005	1803698	1803958	-	1	Full	41.1765	M_PH14-rn_EuGene_00039111	M_PH14-rn_EuGene_00039121	891	M_PH14-rn_EuGene_00039101	1349
AVR-Pia	Mo_PY0925_NODE_2767_8734_8994_+_1	PY0925	NODE_2767	8734	8994	+	1	Full	41.1765	-	Motif:PYRET_LTR	303	g3198	1518
AVR-Pia	Mo_PY36.1_NODE_132_545_805_+_1	PY36.1	NODE_132	545	805	+	1	Full	41.1765	-	Missing	Missing	g19	1498
AVR-Pia	Mo_PY5003_NODE_2647_17045_17305_-_1	PY5003	NODE_2647	17045	17305	-	1	Full	41.1765	-	Missing	Missing	g2084	1541
AVR-Pia	Mo_PY5010_NODE_4997_207119_207379_+_1	PY5010	NODE_4997	207119	207379	+	1	Full	41.1765	-	Motif:PYRET_LTR	303	g10144	20
AVR-Pia	Mo_PY5033_NODE_3625_592642_592902_-_1	PY5033	NODE_3625	592642	592902	-	1	Full	41.1765	-	Missing	Missing	g8722	1498
AVR-Pia	Mo_PY6017_NODE_2064_541_801_+_1	PY6017	NODE_2064	541	801	+	1	Full	41.1765	-	Missing	Missing	g2746	1498
AVR-Pia	Mo_PY6045_NODE_3101_347658_347918_-_1	PY6045	NODE_3101	347658	347918	-	1	Full	41.1765	-	Missing	Missing	g8901	1498
AVR-Pia	Mo_PY86.1_NODE_3724_547_807_+_1	PY86.1	NODE_3724	547	807	+	1	Full	41.1765	-	Missing	Missing	g2908	1498
AVR-Pia	Mo_SV9610_LOFE01000046.1_1776_2036_+_1	SV9610	LOFE01000046.1	1776	2036	+	1	Full	41.1765	-	Motif:GYPSY1_MG	723	maker-LOFE01000046.1-snap-gene-0.57	17
AVR-Pia	Mo_SV9623_LOFF01000385.1_301_561_+_1	SV9623	LOFF01000385.1	301	561	+	1	Full	41.1765	-	Missing	Missing	maker-LOFF01000385.1-snap-gene-0.66	17
AVR-Pia	Mo_TH12__scaffold00002_156509_156769_+_1	TH12	TH12-rn_scaffold00002	156509	156769	+	1	Full	41.1765	M_TH12-rn_EuGene_00008511	Motif:GYPSY1_MG	724	M_TH12-rn_EuGene_00008521	1349
AVR-Pia	Mo_TH16_scaffold00005_1784473_1784733_-_1	TH16	TH16_scaffold00005	1784473	1784733	-	1	Full	41.1765	M_TH16_EuGene_00040131	Motif:GYPSY1_MG	728	M_TH16_EuGene_00040121	1349
AVR-Pia	Mo_US71_scaffold00002_980469_980729_+_1	US71	US71_scaffold00002	980469	980729	+	1	Full	41.1765	M_US71_EuGene_00013911	Motif:GYPSY1_MG	743	M_US71_EuGene_00013921	1349
Avr-Pib	Mo_70-15_Supercontig_8.6_4064087_4064311_-_1	70-15	Supercontig_8.6	4064087	4064311	-	1	Full	100	-	MGG_09802	1478	MGG_09804	2728
Avr-Pib	Mo_FJ81278_ATNU01001826.1_12203_12427_-_1	FJ81278	ATNU01001826.1	12203	12427	-	1	Full	100	-	Missing	Missing	augustus-ATNU01001826.1-processed-gene-0.1	3090
Avr-Pib	Mo_FR13_scaffold00359_10795_11019_-_1	FR13	FR13_scaffold00359	10795	11019	-	1	Full	100	M_FR13_EuGene_00114701	M_FR13_EuGene_00114711	1008	M_FR13_EuGene_00114691	1373
Avr-Pib	Mo_GY11_scaffold00152_11267_11491_-_1	GY11	GY11_scaffold00152	11267	11491	-	1	Full	100	M_GY11_EuGene_00125231	M_GY11_EuGene_00125241	1008	M_GY11_EuGene_00125221	2237
Avr-Pib	Mo_HN19311_ATNT01001435.1_12209_12433_-_1	HN19311	ATNT01001435.1	12209	12433	-	1	Full	100	-	augustus-ATNT01001435.1-processed-gene-0.47	1806	augustus-ATNT01001435.1-processed-gene-0.37	3090
Avr-Pib	Mo_KJ201_KK214909.1_1265937_1266161_-_1	KJ201	KK214909.1	1265937	1266161	-	1	Full	100	-	augustus-KK214909.1-processed-gene-12.27	3159	augustus-KK214909.1-processed-gene-12.8	3091
Avr-Pib	Mo_KJ201_KK214909.1_1267290_1267514_-_1	KJ201	KK214909.1	1267290	1267514	-	1	Full	100	-	augustus-KK214909.1-processed-gene-12.27	1806	augustus-KK214909.1-processed-gene-12.8	4444
Avr-Pib	Mo_MG01_AYPX01001574.1_8743_8967_+_1	MG01	AYPX01001574.1	8743	8967	+	1	Full	100	-	augustus-AYPX01001574.1-processed-gene-0.12	1812	Missing	Missing
Avr-Pib	Mo_P131_JH795376.1_12086_12310_-_1	P131	JH795376.1	12086	12310	-	1	Full	100	ELQ58263.1	gene9292	1008	gene9290	1373
Avr-Pib	Mo_PH14_scaffold00121_54254_54478_+_1	PH14	PH14-rn_scaffold00121	54254	54478	+	1	Full	100	M_PH14-rn_EuGene_00181871	M_PH14-rn_EuGene_00181861	1008	Motif:MGR583	1377
Avr-Pib	Mo_TH12_scaffold00087_71132_71356_+_1	TH12	TH12-rn_scaffold00087	71132	71356	+	1	Full	100	M_TH12-rn_EuGene_00130811	M_TH12-rn_EuGene_00130801	1008	M_TH12-rn_EuGene_00130821	1375
Avr-Pib	Mo_TH16_scaffold00110_15306_15530_+_1	TH16	TH16_scaffold00110	15306	15530	+	1	Full	100	M_TH16_EuGene_00134961	M_TH16_EuGene_00134951	1008	M_TH16_EuGene_00134971	1375
Avr-Pib	Mo_B71_LXOQ01000401.1_9629_9853_+_1	B71	LXOQ01000401.1	9629	9853	+	1	Full	97.2973	-	augustus-LXOQ01000401.1-processed-gene-0.5	2039	Missing	Missing
Avr-Pib	Mo_BdMeh16-1_LXOP01000750.1_1127_1351_-_1	BdMeh16-1	LXOP01000750.1	1127	1351	-	1	Full	97.2973	-	augustus-LXOP01000750.1-processed-gene-0.13	2039	Missing	Missing
Avr-Pib	Mo_BR32_scaffold00044_21546_21770_-_1	BR32	BR32_scaffold00044	21546	21770	-	1	Full	97.2973	M_BR32_EuGene_00144391	M_BR32_EuGene_00144401	1008	M_BR32_EuGene_00144381	1387
Avr-Pib	Mo_PY5003_NODE_2000_1824_2048_+_1	PY5003	NODE_2000	1824	2048	+	1	Full	97.2973	-	Missing	Missing	Missing	Missing
Avr-Pib	Mo_EI9411_LOFC01000755.1_667_891_-_1	EI9411	LOFC01000755.1	667	891	-	1	Full	95.9459	-	augustus-LOFC01000755.1-processed-gene-0.64	2039	Motif:PYRET_LTR	451
Avr-Pib	Mo_PY0925_NODE_4028_1824_2048_+_1	PY0925	NODE_4028	1824	2048	+	1	Full	95.9459	-	Missing	Missing	Missing	Missing
Avr-Pib	Mo_SV9623_LOFF01001253.1_831_1055_+_1	SV9623	LOFF01001253.1	831	1055	+	1	Full	95.9459	-	Missing	Missing	Missing	Missing
Avr-Pib	Mo_PY36.1_NODE_1424_9667_9891_+_1	PY36.1	NODE_1424	9667	9891	+	1	Full	93.2432	-	g3802	2042	Missing	Missing
Avr-Pib	Mo_PY5033_NODE_3714_1750_1974_-_1	PY5033	NODE_3714	1750	1974	-	1	Full	93.2432	-	g9259	2042	Missing	Missing
Avr-Pib	Mo_PY0925_NODE_97_1656_1880_-_1	PY0925	NODE_97	1656	1880	-	1	Full	91.8919	-	Missing	Missing	Missing	Missing
Avr-Pib	Mo_PY5003_NODE_242_453_677_-_1	PY5003	NODE_242	453	677	-	1	Full	91.8919	-	Missing	Missing	Missing	Missing
Avr-Pib	Mo_PY6017_NODE_1716_5185_5409_+_1	PY6017	NODE_1716	5185	5409	+	1	Full	91.8919	-	g1711	2042	Missing	Missing
Avr-Pib	Mo_PY6045_NODE_1617_108_332_-_1	PY6045	NODE_1617	108	332	-	1	Full	91.8919	-	g2702	2042	Missing	Missing
Avr-Pib	Mo_98-06_KN711304.1_17246_17452_-_1	98-06	KN711304.1	17246	17452	-	1	Partial (Different 5')	86.4865	-	augustus-KN711304.1-processed-gene-0.28	1823	augustus-KN711304.1-processed-gene-0.17	3085
Avr-Pib	Mo_US71_scaffold00012_2385_2579_+_1	US71	US71_scaffold00012	2385	2579	+	1	Partial (Different 5')	82.4324	M_US71_EuGene_00069121	Motif:PYRET_LTR	2147	M_US71_EuGene_00069131	1391
Avr-Pib	Mg_DS0505_LOEM01000370.1_1626_1850_-_1	DS0505	LOEM01000370.1	1626	1850	-	1	Full	75.6757	-	Motif:GYMAG1_LTR	1310	Motif:POT2	585
Avr-Pib	Mo_BR62_NODE_3072_176181_176405_-_1	BR62	NODE_3072	176181	176405	-	1	Full	70.2703	-	g6405	3628	g6404	284
Avr-Pib	Mo_CD156_scaffold00008_965057_965281_-_1	CD156	CD156_scaffold00008	965057	965281	-	1	Full	70.2703	M_CD156_EuGene_00051691	M_CD156_EuGene_00051701	308	M_CD156_EuGene_00051681	281
Avr-Pib	Mo_EI9411_LOFC01000182.1_18048_18272_+_1	EI9411	LOFC01000182.1	18048	18272	+	1	Full	70.2703	-	augustus-LOFC01000182.1-processed-gene-0.20	3612	augustus-LOFC01000182.1-processed-gene-0.21	281
Avr-Pib	Mo_SV9610_LOFE01001439.1_16_183_+_1	SV9610	LOFE01001439.1	16	183	+	1	Partial (Missing 5' due to short contig)	70.2703	-	Missing	Missing	Missing	Missing
Avr-Pib	Mo_70-15_Supercontig_8.7_522027_522251_+_1	70-15	Supercontig_8.7	522027	522251	+	1	Full	68.9189	-	MGG_03044	3325	MGG_03043	110
Avr-Pib	Mo_98-06_KN711239.1_2024987_2025211_-_1	98-06	KN711239.1	2024987	2025211	-	1	Full	68.9189	-	augustus-KN711239.1-processed-gene-20.95	3630	augustus-KN711239.1-processed-gene-20.94	282
Avr-Pib	Mo_B71_LXOQ01000066.1_89454_89678_+_1	B71	LXOQ01000066.1	89454	89678	+	1	Full	68.9189	-	augustus-LXOQ01000066.1-processed-gene-0.124	3627	augustus-LXOQ01000066.1-processed-gene-0.125	282
Avr-Pib	Mo_BdMeh16-1_LXOP01000071.1_89932_90156_+_1	BdMeh16-1	LXOP01000071.1	89932	90156	+	1	Full	68.9189	-	augustus-LXOP01000071.1-processed-gene-0.135	4102	augustus-LXOP01000071.1-processed-gene-0.136	282
Avr-Pib	Mo_BR32_scaffold00005_413174_413398_+_1	BR32	BR32_scaffold00005	413174	413398	+	1	Full	68.9189	M_BR32_EuGene_00054141	M_BR32_EuGene_00054131	327	M_BR32_EuGene_00054151	282
Avr-Pib	Mo_EI9604_LOFD01000138.1_94782_95006_-_1	EI9604	LOFD01000138.1	94782	95006	-	1	Full	68.9189	-	Missing	Missing	snap-LOFD01000138.1-processed-gene-0.33	281
Avr-Pib	Mo_FJ81278_ATNU01001863.1_21276_21500_+_1	FJ81278	ATNU01001863.1	21276	21500	+	1	Full	68.9189	-	augustus-ATNU01001863.1-processed-gene-0.29	3631	augustus-ATNU01001863.1-processed-gene-0.30	282
Avr-Pib	Mo_FR13_scaffold00038_68509_68733_-_1	FR13	FR13_scaffold00038	68509	68733	-	1	Full	68.9189	M_FR13_EuGene_00032041	M_FR13_EuGene_00032051	327	M_FR13_EuGene_00032031	282
Avr-Pib	Mo_GY11_scaffold00056_15589_15813_-_1	GY11	GY11_scaffold00056	15589	15813	-	1	Full	68.9189	M_GY11_EuGene_00082431	M_GY11_EuGene_00082441	327	M_GY11_EuGene_00082421	282
Avr-Pib	Mo_HN19311_ATNT01001466.1_21281_21505_+_1	HN19311	ATNT01001466.1	21281	21505	+	1	Full	68.9189	-	augustus-ATNT01001466.1-processed-gene-0.21	3631	augustus-ATNT01001466.1-processed-gene-0.22	282
Avr-Pib	Mo_KJ201_KK214906.1_273549_273773_+_1	KJ201	KK214906.1	273549	273773	+	1	Full	68.9189	-	maker-KK214906.1-snap-gene-2.53	3630	augustus-KK214906.1-processed-gene-2.94	282
Avr-Pib	Mo_MG01_AYPX01005824.1_1822_2046_-_1	MG01	AYPX01005824.1	1822	2046	-	1	Full	68.9189	-	Motif:POT2	281	snap-AYPX01005824.1-processed-gene-0.1	282
Avr-Pib	Mo_P131_JH795442.1_8779_9003_-_1	P131	JH795442.1	8779	9003	-	1	Full	68.9189	-	gene9767	1	gene9766	282
Avr-Pib	Mo_PH14_scaffold00039_8601_8825_-_1	PH14	PH14-rn_scaffold00039	8601	8825	-	1	Full	68.9189	M_PH14-rn_EuGene_00130271	M_PH14-rn_EuGene_00130281	327	M_PH14-rn_EuGene_00130261	282
Avr-Pib	Mo_PY0925_NODE_2396_92647_92871_-_1	PY0925	NODE_2396	92647	92871	-	1	Full	68.9189	-	g2433	3683	g2432	285
Avr-Pib	Mo_PY5003_NODE_3674_23739_23963_-_1	PY5003	NODE_3674	23739	23963	-	1	Full	68.9189	-	Missing	Missing	g6302	285
Avr-Pib	Mo_PY86.1_NODE_3649_88874_89098_+_1	PY86.1	NODE_3649	88874	89098	+	1	Full	68.9189	-	g2807	3665	g2808	285
Avr-Pib	Mo_SV9610_LOFE01000034.1_106127_106351_-_1	SV9610	LOFE01000034.1	106127	106351	-	1	Full	68.9189	-	augustus-LOFE01000034.1-processed-gene-1.107	3623	augustus-LOFE01000034.1-processed-gene-1.106	283
Avr-Pib	Mo_SV9623_LOFF01000247.1_39647_39871_-_1	SV9623	LOFF01000247.1	39647	39871	-	1	Full	68.9189	-	snap-LOFF01000247.1-processed-gene-0.31	3624	snap-LOFF01000247.1-processed-gene-0.30	283
Avr-Pib	Mo_TH12_scaffold00029_255531_255755_+_1	TH12	TH12-rn_scaffold00029	255531	255755	+	1	Full	68.9189	M_TH12-rn_EuGene_00096851	M_TH12-rn_EuGene_00096841	327	M_TH12-rn_EuGene_00096861	282
Avr-Pib	Mo_TH16_scaffold00027_184937_185161_-_1	TH16	TH16_scaffold00027	184937	185161	-	1	Full	68.9189	M_TH16_EuGene_00100711	M_TH16_EuGene_00100721	327	M_TH16_EuGene_00100701	282
Avr-Pib	Mo_US71_scaffold00025_176618_176842_-_1	US71	US71_scaffold00025	176618	176842	-	1	Full	68.9189	M_US71_EuGene_00095471	M_US71_EuGene_00095481	327	M_US71_EuGene_00095461	282
AVR-Pii	Mo_B71_LXOQ01000596.1_1424_1639_-_1	B71	LXOQ01000596.1	1424	1639	-	1	Full	71.831	augustus-LXOQ01000596.1-processed-gene-0.0	Motif:Copia-1_MPA-LTR	781	Motif:PYRET_LTR	459
AVR-Pii	Mo_BdMeh16-1_LXOP01001131.1_1653_1868_+_1	BdMeh16-1	LXOP01001131.1	1653	1868	+	1	Full	71.831	augustus-LXOP01001131.1-processed-gene-0.0	Motif:Copia-1_MPA-LTR	779	Motif:PYRET_LTR	459
AVR-Pii	Mg_BR29_scaffold00100_49088_49294_-_1	BR29	BR29_scaffold00100	49088	49294	-	1	Full	52.8571	M_BR29_EuGene_00123871	Missing	Missing	XLOC_012385	899
AVR-Pii	Mo_BR32_scaffold00016_300027_300245_+_1	BR32	BR32_scaffold00016	300027	300266	+	1	Full	43.4211	M_BR32_EuGene_00111091	M_BR32_EuGene_00111081	623	M_BR32_EuGene_00111101	618
AVR-Pii	Mo_BR62_NODE_3577_10517_10729_-_1	BR62	NODE_3577	10517	10729	-	1	Full	100	-	g8346	4738	Motif:MGR583	676
AVR-Pii	Mg_DS0505_LOEM01000305.1_27648_27854_-_1	DS0505	LOEM01000305.1	27648	27854	-	1	Full	52.8571	maker-LOEM01000305.1-exonerate_protein2genome-gene-0.22	Missing	Missing	XLOC_003989	899
AVR-Pii	Mg_DS9461_LOFB01000987.1_27650_27856_-_1	DS9461	LOFB01000987.1	27650	27856	-	1	Full	52.8571	maker-LOFB01000987.1-exonerate_protein2genome-gene-0.22	Missing	Missing	XLOC_010266	899
AVR-Pii	Mo_EI9604_LOFD01001308.1_226_438_+_1	EI9604	LOFD01001308.1	226	438	+	1	Full	100	-	Missing	Missing	Missing	Missing
AVR-Pii	Mo_P131_JH795834.1_276_488_-_1	P131	JH795834.1	276	488	-	1	Full	100	ELQ63308.1	Missing	Missing	Missing	Missing
AVR-Pii	Mo_PGKY_NODE_3694_8683_8898_-_1	PGKY	NODE_3694	8683	8898	-	1	Full	71.831	g4988	Motif:Copia-1_MPA-LTR	779	Motif:PYRET_LTR	459
AVR-Pii	Mo_PY0925_NODE_4358_77161_77376_+_1	PY0925	NODE_4358	77161	77376	+	1	Full	71.831	g8974	Motif:Copia-1_MPA-LTR	781	Motif:PYRET_LTR	459
AVR-Pii	Mo_PY36.1_NODE_837_41200_41415_+_1	PY36.1	NODE_837	41200	41415	+	1	Full	71.831	g1056	Motif:Copia-1_MPA-LTR	781	Motif:PYRET_LTR	459
AVR-Pii	Mo_PY36.1_NODE_320_73917_74135_-_1	PY36.1	NODE_320	73896	74135	-	1	Full	43.4211	g296	g297	2716	g295	621
AVR-Pii	Mo_PY5003_NODE_2381_11737_11952_-_1	PY5003	NODE_2381	11737	11952	-	1	Full	71.831	g1464	Motif:Copia-1_MPA-LTR	781	Motif:PYRET_LTR	459
AVR-Pii	Mo_PY5003_NODE_884_2683_2901_-_1	PY5003	NODE_884	2662	2901	-	1	Full	43.4211	g245	g246	2718	g244	621
AVR-Pii	Mo_PY5010_NODE_5467_675_890_-_1	PY5010	NODE_5467	675	890	-	1	Full	71.831	g10653	Motif:Copia-1_MPA-LTR	779	Motif:PYRET_LTR	459
AVR-Pii	Mo_PY5033_NODE_2630_4352_4567_-_1	PY5033	NODE_2630	4352	4567	-	1	Full	71.831	g3904	Motif:Copia-1_MPA-LTR	781	Motif:PYRET_LTR	459
AVR-Pii	Mo_PY5033_NODE_2044_34156_34374_+_1	PY5033	NODE_2044	34156	34395	+	1	Full	43.4211	g2066	g2065	2737	g2067	621
AVR-Pii	Mo_PY6017_NODE_2905_116969_117184_+_1	PY6017	NODE_2905	116969	117184	+	1	Full	71.831	-	Motif:Copia-1_MPA-LTR	781	Motif:PYRET_LTR	459
AVR-Pii	Mo_PY6017_NODE_1794_81294_81512_-_1	PY6017	NODE_1794	81273	81512	-	1	Full	43.4211	g1911	g1912	2748	g1910	621
AVR-Pii	Mo_PY6045_NODE_2821_28451_28666_-_1	PY6045	NODE_2821	28451	28666	-	1	Full	71.831	-	Motif:Copia-1_MPA-LTR	781	Motif:PYRET_LTR	459
AVR-Pii	Mo_PY6045_NODE_374_20954_21172_+_1	PY6045	NODE_374	20954	21193	+	1	Full	43.4211	g218	g217	2679	g219	621
AVR-Pii	Mo_US71_scaffold00006_1697472_1697642_-_1	US71	US71_scaffold00006	1697403	1697642	-	1	Full	36.8421	M_US71_EuGene_00048451	M_US71_EuGene_00048461	828	M_US71_EuGene_00048441	617
AVR-Pik	Mo_98-06_KN711313.1_37236_37577_-_1	98-06	KN711313.1	37236	37577	-	1	Full	100	maker-KN711313.1-exonerate_protein2genome-gene-0.38	maker-KN711313.1-exonerate_protein2genome-gene-0.26	1730	Motif:POT2	441
AVR-Pik	Mo_FJ81278_ATNU01000865.1_596_937_-_1	FJ81278	ATNU01000865.1	596	937	-	1	Full	100	maker-ATNU01000865.1-exonerate_protein2genome-gene-0.0	Missing	Missing	Motif:POT2	441
AVR-Pik	Mo_FR13_scaffold00706_8346_8687_+_1	FR13	FR13_scaffold00706	8346	8687	+	1	Full	100	M_FR13_EuGene_00129011	M_FR13_EuGene_00129001	1730	Motif:POT2	441
AVR-Pik	Mo_KJ201_KK214912.1_53776_54117_-_1	KJ201	KK214912.1	53776	54117	-	1	Full	100	maker-KK214912.1-exonerate_protein2genome-gene-0.69	maker-KK214912.1-exonerate_protein2genome-gene-0.27	1730	Motif:POT2	441
AVR-Pik	Mo_HN19311_ATNT01000714.1_601_942_-_1	HN19311	ATNT01000714.1	601	942	-	1	Full	99.115	maker-ATNT01000714.1-exonerate_protein2genome-gene-0.0	Missing	Missing	Motif:POT2	441
AVR-Pik	Mo_70-15_Supercontig_8.2_8229571_8229912_-_1	70-15	Supercontig_8.2	8229571	8229912	-	1	Full	98.2301	MGG_15972	MGG_15973	1730	Motif:POT2	441
AVR-Pik	Mo_GY11_scaffold01290_554_895_-_1	GY11	GY11_scaffold01290	554	895	-	1	Full	98.2301	M_GY11_EuGene_00191731	M_GY11_EuGene_00191741	1705	M_GY11_EuGene_00191721	431
AVR-Pik	Mo_TH16_scaffold00143_2462_2803_+_1	TH16	TH16_scaffold00143	2462	2803	+	1	Full	98.2301	M_TH16_EuGene_00136901	M_TH16_EuGene_00136891	1730	M_TH16_EuGene_00136911	431
AVR-Pik	Mo_SV9623_LOFF01000113.1_4280_4621_-_1	SV9623	LOFF01000113.1	4280	4621	-	1	Full	61.0619	maker-LOFF01000113.1-exonerate_protein2genome-gene-0.0	Motif:GYMAG1_LTR	1386	snap-LOFF01000113.1-processed-gene-0.1	2344
AVR-Pik	Mo_SV9610_LOFE01000679.1_539_880_+_1	SV9610	LOFE01000679.1	539	880	+	1	Full	60.177	maker-LOFE01000679.1-exonerate_protein2genome-gene-0.0	Missing	Missing	Missing	Missing
AVR-Pik	Mo_SV9623_LOFF01000938.1_1623_1964_-_1	SV9623	LOFF01000938.1	1623	1964	-	1	Full	60.177	maker-LOFF01000938.1-exonerate_protein2genome-gene-0.1	Missing	Missing	Motif:MGR583	1572
AVR-Pik	Mo_98-06_KN711290.1_101337_101678_-_1	98-06	KN711290.1	101337	101678	-	1	Full	59.292	maker-KN711290.1-exonerate_protein2genome-gene-0.116	Motif:Mariner-13_SS	743	Motif:MGR583	6048
AVR-Pik	Mo_B71_LXOQ01000040.1_196701_197042_-_1	B71	LXOQ01000040.1	196701	197042	-	1	Full	59.292	maker-LXOQ01000040.1-exonerate_protein2genome-gene-1.225	Motif:GYMAG1_LTR	861	maker-LXOQ01000040.1-augustus-gene-1.9	10066
AVR-Pik	Mo_BdMeh16-1_LXOP01000032.1_158079_158420_-_1	BdMeh16-1	LXOP01000032.1	158079	158420	-	1	Full	59.292	maker-LXOP01000032.1-exonerate_protein2genome-gene-0.260	Motif:GYMAG1_LTR	861	maker-LXOP01000032.1-augustus-gene-0.68	10066
AVR-Pik	Mo_BR32_scaffold00020_458636_458977_-_1	BR32	BR32_scaffold00020	458636	458977	-	1	Full	59.292	M_BR32_EuGene_00122611	Motif:GYMAG1_LTR	861	M_BR32_EuGene_00122601	897
AVR-Pik	Mo_BR62_NODE_1613_83961_84302_-_1	BR62	NODE_1613	83961	84302	-	1	Full	59.292	-	Motif:GYMAG1_LTR	861	g2527	10069
AVR-Pik	Mo_CD156_scaffold00034_192332_192673_+_1	CD156	CD156_scaffold00034	192332	192673	+	1	Full	59.292	M_CD156_EuGene_00113751	Motif:GYMAG1_LTR	861	M_CD156_EuGene_00113761	897
AVR-Pik	Mo_EI9411_LOFC01000925.1_3175_3516_+_1	EI9411	LOFC01000925.1	3175	3516	+	1	Full	59.292	maker-LOFC01000925.1-exonerate_protein2genome-gene-0.1	Motif:Mariner-3_SS	755	Missing	Missing
AVR-Pik	Mo_EI9604_LOFD01000075.1_195970_196311_-_1	EI9604	LOFD01000075.1	195970	196311	-	1	Full	59.292	maker-LOFD01000075.1-exonerate_protein2genome-gene-1.255	Motif:GYMAG1_LTR	861	snap-LOFD01000075.1-processed-gene-1.61	10066
AVR-Pik	Mo_FJ81278_ATNU01001022.1_6078_6419_-_1	FJ81278	ATNU01001022.1	6078	6419	-	1	Full	59.292	maker-ATNU01001022.1-exonerate_protein2genome-gene-0.3	Missing	Missing	Motif:MGR583	6048
AVR-Pik	Mo_FR13_scaffold00250_31904_32245_-_1	FR13	FR13_scaffold00250	31904	32245	-	1	Full	59.292	M_FR13_EuGene_00101101	Motif:Mariner-3_SS	684	Motif:Mariner-3_SS	1774
AVR-Pik	Mo_KJ201_KK214905.1_652123_652464_+_1	KJ201	KK214905.1	652123	652464	+	1	Full	59.292	maker-KK214905.1-exonerate_protein2genome-gene-6.13	Motif:Mariner-3_SS	755	Motif:MGR583	6048
AVR-Pik	Mo_MG01_AYPX01001113.1_3357_3698_-_1	MG01	AYPX01001113.1	3357	3698	-	1	Full	59.292	maker-AYPX01001113.1-exonerate_protein2genome-gene-0.1	Missing	Missing	Missing	Missing
AVR-Pik	Mo_P131_JH794970.1_6023_6364_-_1	P131	JH794970.1	6023	6364	-	1	Full	59.292	-	Motif:Mariner-3_SS	1539	gene6463	900
AVR-Pik	Mo_PGKY_NODE_4876_23858_24199_-_1	PGKY	NODE_4876	23858	24199	-	1	Full	59.292	-	Motif:GYMAG1_LTR	861	g8044	10355
AVR-Pik	Mo_PH14_scaffold00152_678_1019_+_1	PH14	PH14-rn_scaffold00152	678	1019	+	1	Full	59.292	M_PH14-rn_EuGene_00187041	Missing	Missing	M_PH14-rn_EuGene_00187051	900
AVR-Pik	Mo_PY0925_NODE_2756_195515_195856_-_1	PY0925	NODE_2756	195515	195856	-	1	Full	59.292	-	Motif:GYMAG1_LTR	861	g3160	10069
AVR-Pik	Mo_PY5003_NODE_3185_19077_19418_+_1	PY5003	NODE_3185	19077	19418	+	1	Full	59.292	-	Motif:GYMAG1_LTR	899	g3793	10232
AVR-Pik	Mo_PY5010_NODE_2254_37169_37510_+_1	PY5010	NODE_2254	37169	37510	+	1	Full	59.292	-	Motif:GYMAG1_LTR	861	g1840	10069
AVR-Pik	Mo_PY5033_NODE_3400_56696_57037_+_1	PY5033	NODE_3400	56696	57037	+	1	Full	59.292	-	Motif:GYMAG1_LTR	861	g6710	10069
AVR-Pik	Mo_PY6017_NODE_2029_56729_57070_+_1	PY6017	NODE_2029	56729	57070	+	1	Full	59.292	-	Motif:GYMAG1_LTR	861	g2559	10069
AVR-Pik	Mo_PY86.1_NODE_4157_195682_196023_-_1	PY86.1	NODE_4157	195682	196023	-	1	Full	59.292	-	Motif:GYMAG1_LTR	861	g3723	10069
AVR-Pik	Mo_TH12_scaffold00066_22095_22436_-_1	TH12	TH12-rn_scaffold00066	22095	22436	-	1	Full	59.292	M_TH12-rn_EuGene_00122691	Motif:Mariner-13_SS	960	M_TH12-rn_EuGene_00122681	900
AVR-Pik	Mo_TH16_scaffold00066_2964_3305_+_1	TH16	TH16_scaffold00066	2964	3305	+	1	Full	59.292	M_TH16_EuGene_00125731	Motif:Mariner-1_BFu	1997	M_TH16_EuGene_00125741	900
AVR-Pik	Mo_US71_scaffold00057_59221_59562_-_1	US71	US71_scaffold00057	59221	59562	-	1	Full	59.292	M_US71_EuGene_00120001	Motif:Mariner-13_SS	743	M_US71_EuGene_00119991	904
AVR-Pik	Mo_PY36.1_NODE_2006_225421_225762_-_1	PY36.1	NODE_2006	225421	225762	-	1	Full	57.5221	-	Motif:GYMAG1_LTR	867	g6462	516
AVR-Pik	Mo_PY6045_NODE_1736_229278_229619_+_1	PY6045	NODE_1736	229278	229619	+	1	Full	57.5221	-	Motif:GYMAG1_LTR	867	g3044	516
AVR-Pik	Mo_B71_LXOQ01000021.1_308105_308434_-_1	B71	LXOQ01000021.1	308105	308434	-	1	Partial (Different 3')	49.5575	maker-LXOQ01000021.1-exonerate_protein2genome-gene-2.56	Motif:GYMAG1_LTR	1444	snap-LXOQ01000021.1-processed-gene-2.106	2005
AVR-Pik	Mo_BdMeh16-1_LXOP01000283.1_30305_30634_-_1	BdMeh16-1	LXOP01000283.1	30305	30634	-	1	Partial (Different 3')	49.5575	maker-LXOP01000283.1-exonerate_protein2genome-gene-0.28	Motif:GYMAG1_LTR	1444	snap-LXOP01000283.1-processed-gene-0.3	2005
AVR-Pik	Mo_BR32_scaffold00041_30474_30803_-_1	BR32	BR32_scaffold00041	30474	30803	-	1	Partial (Different 3')	49.5575	M_BR32_EuGene_00143071	M_BR32_EuGene_00143081	1047	M_BR32_EuGene_00143061	2090
AVR-Pik	Mo_BR62_NODE_4370_8079_8408_-_1	BR62	NODE_4370	8079	8408	-	1	Partial (Different 3')	53.0973	-	Missing	Missing	g10191	1388
AVR-Pik	Mo_CD156_scaffold00054_113700_114029_+_1	CD156	CD156_scaffold00054	113700	114029	+	1	Partial (Different 3')	52.2124	M_CD156_EuGene_00130771	Motif:GYMAG1_LTR	1442	M_CD156_EuGene_00130781	1385
AVR-Pik	Mo_EI9411_LOFC01001102.1_17238_17567_+_1	EI9411	LOFC01001102.1	17238	17567	+	1	Partial (Different 3')	52.2124	maker-LOFC01001102.1-exonerate_protein2genome-gene-0.12	Motif:GYMAG1_LTR	1442	genemark-LOFC01001102.1-processed-gene-0.22	1295
AVR-Pik	Mo_EI9604_LOFD01000224.1_9009_9338_-_1	EI9604	LOFD01000224.1	9009	9338	-	1	Partial (Different 3')	52.2124	maker-LOFD01000224.1-exonerate_protein2genome-gene-0.23	Motif:GYMAG1_LTR	1442	genemark-LOFD01000224.1-processed-gene-0.1	1305
AVR-Pik	Mo_PGKY_NODE_660_480_809_+_1	PGKY	NODE_660	480	809	+	1	Partial (Different 3')	53.0973	-	Missing	Missing	g461	1388
AVR-Pik	Mo_PY0925_NODE_2995_38547_38876_+_1	PY0925	NODE_2995	38547	38876	+	1	Partial (Different 3')	49.5575	-	Motif:GYMAG1_LTR	1444	g3979	2345
AVR-Pik	Mo_PY36.1_NODE_1673_290557_290886_-_1	PY36.1	NODE_1673	290557	290886	-	1	Partial (Different 3')	49.5575	-	Motif:GYMAG1_LTR	1444	g4684	2345
AVR-Pik	Mo_PY5003_NODE_4413_42288_42617_-_1	PY5003	NODE_4413	42288	42617	-	1	Partial (Different 3')	49.5575	-	Motif:GYMAG1_LTR	1444	g10555	2345
AVR-Pik	Mo_PY5033_NODE_1152_36178_36507_+_1	PY5033	NODE_1152	36178	36507	+	1	Partial (Different 3')	49.5575	-	Motif:GYMAG1_LTR	1444	g835	2345
AVR-Pik	Mo_PY6017_NODE_2259_133156_133485_-_1	PY6017	NODE_2259	133156	133485	-	1	Partial (Different 3')	49.5575	-	Motif:GYMAG1_LTR	1444	g3428	2345
AVR-Pik	Mo_PY6045_NODE_1461_48973_49302_-_1	PY6045	NODE_1461	48973	49302	-	1	Partial (Different 3')	49.5575	-	Motif:GYMAG1_LTR	1444	g2215	2345
AVR-Pik	Mo_70-15_Supercontig_8.3_1828131_1828298_-_1	70-15	Supercontig_8.3	1828131	1828298	-	1	Partial (Different 5')	19.2982	MGG_13283	Motif:Gypsy-32_ADe-I	271	MGG_05883	596
AVR-Pik	Mo_98-06_KN711258.1_305429_305596_-_1	98-06	KN711258.1	305429	305596	-	1	Partial (Different 5')	19.2982	-	Motif:Gypsy-32_ADe-I	227	maker-KN711258.1-snap-gene-3.130	957
AVR-Pik	Mo_FJ81278_ATNU01001044.1_974_1141_-_1	FJ81278	ATNU01001044.1	974	1141	-	1	Partial (Different 5')	19.2982	augustus-ATNU01001044.1-processed-gene-0.4	Motif:Gypsy-32_ADe-I	271	Missing	Missing
AVR-Pik	Mo_GY11_scaffold00075_27199_27366_+_1	GY11	GY11_scaffold00075	27199	27366	+	1	Partial (Different 5')	19.2982	M_GY11_EuGene_00094931	Motif:Gypsy-32_ADe-I	271	M_GY11_EuGene_00094941	861
AVR-Pik	Mo_KJ201_KK214905.1_140395_140562_+_1	KJ201	KK214905.1	140395	140562	+	1	Partial (Different 5')	19.2982	maker-KK214905.1-snap-gene-1.5	Motif:Gypsy-32_ADe-I	271	maker-KK214905.1-exonerate_protein2genome-gene-1.137	842
AVR-Pik	Mo_MG01_AYPX01000298.1_3409_3576_+_1	MG01	AYPX01000298.1	3409	3576	+	1	Partial (Different 5')	19.2982	genemark-AYPX01000298.1-processed-gene-0.3	Motif:Gypsy-32_ADe-I	271	snap-AYPX01000298.1-processed-gene-0.9	1760
AVR-Pik	Mo_P131_JH795072.1_432_599_+_1	P131	JH795072.1	432	599	+	1	Partial (Different 5')	19.2982	ELQ70510.1	Motif:Gypsy-32_ADe-I	270	Missing	Missing
AVR-Pik	Mo_PH14_scaffold00042_139792_139959_-_1	PH14	PH14-rn_scaffold00042	139792	139959	-	1	Partial (Different 5')	19.2982	M_PH14-rn_EuGene_00135771	Motif:Gypsy-32_ADe-I	271	M_PH14-rn_EuGene_00135761	861
AVR-Pik	Mo_PY5033_NODE_3523_200256_200423_-_1	PY5033	NODE_3523	200256	200423	-	1	Partial (Different 5')	21.0526	g7732	g7733	3623	g7731	864
AVR-Pik	Mo_SV9610_LOFE01000209.1_6723_7064_+_1	SV9610	LOFE01000209.1	6723	7064	+	1	Partial (Different 5')	60.177	maker-LOFE01000209.1-exonerate_protein2genome-gene-0.0	Motif:GYMAG1_LTR	1386	Missing	Missing
AVR-Pik	Mo_SV9610_LOFE01000151.1_2373_2540_+_1	SV9610	LOFE01000151.1	2373	2540	+	1	Partial (Different 5')	19.2982	genemark-LOFE01000151.1-processed-gene-0.79	Motif:Gypsy-32_ADe-I	271	augustus-LOFE01000151.1-processed-gene-0.31	1762
AVR-Pik	Mo_SV9623_LOFF01000192.1_118813_118980_-_1	SV9623	LOFF01000192.1	118813	118980	-	1	Partial (Different 5')	19.2982	genemark-LOFF01000192.1-processed-gene-0.39	Motif:Gypsy-32_ADe-I	271	genemark-LOFF01000192.1-processed-gene-0.18	1762
AVR-Pik	Mo_TH12_scaffold00049_22651_22818_+_1	TH12	TH12-rn_scaffold00049	22651	22818	+	1	Partial (Different 5')	19.2982	M_TH12-rn_EuGene_00113581	Motif:Gypsy-32_ADe-I	271	M_TH12-rn_EuGene_00113591	861
AVR-Pik	Mo_TH16_scaffold00001_169604_169771_-_1	TH16	TH16_scaffold00001	169604	169771	-	1	Partial (Different 5')	19.2982	M_TH16_EuGene_00000551	Motif:Gypsy-32_ADe-I	271	M_TH16_EuGene_00000541	861
AVR-Pik	Mo_US71_scaffold00056_11425_11766_+_1	US71	US71_scaffold00056	11425	11766	+	1	Partial (Different 5')	60.177	M_US71_EuGene_00119311	M_US71_EuGene_00119301	989	M_US71_EuGene_00119321	3777
AVR-Pik	Mo_US71_scaffold00001_209785_209952_-_1	US71	US71_scaffold00001	209785	209952	-	1	Partial (Different 5')	19.2982	M_US71_EuGene_00000771	Motif:Gypsy-32_ADe-I	271	M_US71_EuGene_00000761	863
AVR-Pik	Mo_PH14_scaffold00383_3083_3415_+_1	PH14	PH14-rn_scaffold00383	3083	3415	+	1	Partial (Missing 3' due to short contig)	98.2301	M_PH14-rn_EuGene_00195311	M_PH14-rn_EuGene_00195301	1730	Missing	Missing
AVR-Pik	Mo_TH12_scaffold00486_6362_6685_+_1	TH12	TH12-rn_scaffold00486	6362	6685	+	1	Partial (Mssing 3' by N)	93.8053	M_TH12-rn_EuGene_00183451	M_TH12-rn_EuGene_00183441	6227	M_TH12-rn_EuGene_00183461	9053
AvrPiz-t	Mo_70-15_Supercontig_8.7_2532168_2532494_-_1	70-15	Supercontig_8.7	2532168	2532494	-	1	Full	100	MGG_18041	Motif:Mariner-1_SS	463	MGG_18040	4197
AvrPiz-t	Mo_98-06_KN711268.1_38469_38795_-_1	98-06	KN711268.1	38469	38795	-	1	Full	100	maker-KN711268.1-exonerate_protein2genome-gene-0.82	maker-KN711268.1-snap-gene-0.27	1953	maker-KN711268.1-augustus-gene-0.92	575
AvrPiz-t	Mo_B71_LXOQ01000153.1_72877_73203_-_1	B71	LXOQ01000153.1	72877	73203	-	1	Full	96.2963	maker-LXOQ01000153.1-exonerate_protein2genome-gene-0.86	maker-LXOQ01000153.1-snap-gene-0.27	1952	maker-LXOQ01000153.1-augustus-gene-0.4	576
AvrPiz-t	Mo_B71_LXOQ01000265.1_21257_21559_-_1	B71	LXOQ01000265.1	21257	21559	-	1	Full	35.1852	-	Motif:PYRET_LTR	532	Motif:MGRL3_LTR	2065
AvrPiz-t	Mo_BdMeh16-1_LXOP01000433.1_17074_17400_+_1	BdMeh16-1	LXOP01000433.1	17074	17400	+	1	Full	96.2963	maker-LXOP01000433.1-exonerate_protein2genome-gene-0.11	maker-LXOP01000433.1-snap-gene-0.40	1952	maker-LXOP01000433.1-augustus-gene-0.30	576
AvrPiz-t	Mo_BdMeh16-1_LXOP01000858.1_3396_3698_+_1	BdMeh16-1	LXOP01000858.1	3396	3698	+	1	Full	35.1852	-	Motif:PYRET_LTR	532	Motif:MGRL3_LTR	2065
AvrPiz-t	Mg_BR29_scaffold00031_209098_209427_-_1	BR29	BR29_scaffold00031	209098	209427	-	1	Full	41.4414	M_BR29_EuGene_00092011	XLOC_009226	1481	XLOC_009171	1471
AvrPiz-t	Mo_BR32_scaffold00016_769829_770155_+_1	BR32	BR32_scaffold00016	769829	770155	+	1	Full	96.2963	M_BR32_EuGene_00112821	M_BR32_EuGene_00112811	3189	M_BR32_EuGene_00112831	257
AvrPiz-t	Mo_BR32_scaffold00008_64709_65011_+_1	BR32	BR32_scaffold00008	64709	65011	+	1	Full	35.1852	M_BR32_EuGene_00074851	Motif:MGRL3_I-int	889	Motif:MGRL3_LTR	2065
AvrPiz-t	Mo_BR62_NODE_935_15900_16226_+_1	BR62	NODE_935	15900	16226	+	1	Full	96.2963	-	g1107	4079	g1108	260
AvrPiz-t	Mo_BR62_NODE_2610_127992_128294_-_1	BR62	NODE_2610	127992	128294	-	1	Full	35.1852	-	Motif:PYRET_LTR	532	Motif:MGRL3_LTR	2120
AvrPiz-t	Mo_CD156_scaffold00037_62537_62863_-_1	CD156	CD156_scaffold00037	62537	62863	-	1	Full	96.2963	M_CD156_EuGene_00117711	M_CD156_EuGene_00117721	1952	M_CD156_EuGene_00117701	257
AvrPiz-t	Mo_CD156_scaffold00078_20525_20827_-_1	CD156	CD156_scaffold00078	20525	20827	-	1	Full	35.1852	M_CD156_EuGene_00138501	Motif:PYRET_LTR	532	M_CD156_EuGene_00138491	1880
AvrPiz-t	Mg_DS0505_LOEM01000297.1_82197_82499_-_1	DS0505	LOEM01000297.1	82197	82499	-	1	Full	38.8889	maker-LOEM01000297.1-exonerate_protein2genome-gene-0.110	XLOC_003857	1567	XLOC_003833	1879
AvrPiz-t	Mg_DS0505_LOEM01000500.1_19794_20123_-_1	DS0505	LOEM01000500.1	19794	20123	-	1	Full	41.4414	maker-LOEM01000500.1-exonerate_protein2genome-gene-0.43	XLOC_006787	1481	XLOC_006781	1471
AvrPiz-t	Mg_DS9461_LOFB01000783.1_4767_5069_+_1	DS9461	LOFB01000783.1	4767	5069	+	1	Full	38.8889	maker-LOFB01000783.1-exonerate_protein2genome-gene-0.3	XLOC_009003	1567	Motif:MGR583	629
AvrPiz-t	Mg_DS9461_LOFB01000838.1_39280_39609_+_1	DS9461	LOFB01000838.1	39280	39609	+	1	Full	41.4414	maker-LOFB01000838.1-exonerate_protein2genome-gene-0.51	XLOC_009280	1481	XLOC_009290	1471
AvrPiz-t	Mo_EI9411_LOFC01000087.1_36324_36650_+_1	EI9411	LOFC01000087.1	36324	36650	+	1	Full	96.2963	maker-LOFC01000087.1-exonerate_protein2genome-gene-0.86	maker-LOFC01000087.1-augustus-gene-0.66	2079	maker-LOFC01000087.1-augustus-gene-0.77	576
AvrPiz-t	Mo_EI9604_LOFD01000131.1_11604_11930_-_1	EI9604	LOFD01000131.1	11604	11930	-	1	Full	96.2963	maker-LOFD01000131.1-exonerate_protein2genome-gene-0.13	maker-LOFD01000131.1-snap-gene-0.20	1952	maker-LOFD01000131.1-snap-gene-0.18	576
AvrPiz-t	Mo_EI9604_LOFD01000237.1_550_852_+_1	EI9604	LOFD01000237.1	550	852	+	1	Full	35.1852	-	Missing	Missing	Motif:MGRL3_LTR	2183
AvrPiz-t	Mo_FJ81278_ATNU01001906.1_14509_14835_-_1	FJ81278	ATNU01001906.1	14509	14835	-	1	Full	100	-	maker-ATNU01001906.1-snap-gene-0.16	1953	maker-ATNU01001906.1-augustus-gene-0.7	575
AvrPiz-t	Mo_FR13_scaffold00242_38488_38814_+_1	FR13	FR13_scaffold00242	38488	38814	+	1	Full	100	M_FR13_EuGene_00099891	M_FR13_EuGene_00099881	1953	M_FR13_EuGene_00099901	235
AvrPiz-t	Mo_GY11_scaffold00183_19777_20103_-_1	GY11	GY11_scaffold00183	19777	20103	-	1	Full	100	M_GY11_EuGene_00131271	M_GY11_EuGene_00131281	432	M_GY11_EuGene_00131261	235
AvrPiz-t	Mo_HN19311_ATNT01001500.1_15265_15591_-_1	HN19311	ATNT01001500.1	15265	15591	-	1	Full	100	maker-ATNT01001500.1-exonerate_protein2genome-gene-0.23	maker-ATNT01001500.1-snap-gene-0.3	1953	maker-ATNT01001500.1-augustus-gene-0.26	575
AvrPiz-t	Mo_KJ201_KK214877.1_28162_28488_-_1	KJ201	KK214877.1	28162	28488	-	1	Full	100	genemark-KK214877.1-processed-gene-0.31	maker-KK214877.1-snap-gene-0.65	1953	maker-KK214877.1-augustus-gene-0.95	575
AvrPiz-t	Mo_MG01_AYPX01000145.1_231_557_+_1	MG01	AYPX01000145.1	231	557	+	1	Full	100	maker-AYPX01000145.1-exonerate_protein2genome-gene-0.11	Missing	Missing	maker-AYPX01000145.1-snap-gene-0.19	575
AvrPiz-t	Mo_P131_JH794767.1_21599_21925_-_1	P131	JH794767.1	21599	21925	-	1	Full	100	ELQ63042.1	gene5210	1953	gene5208	235
AvrPiz-t	Mo_PGKY_NODE_3190_63698_64024_-_1	PGKY	NODE_3190	63698	64024	-	1	Full	96.2963	-	g3978	4070	g3977	260
AvrPiz-t	Mo_PGKY_NODE_6482_18878_19180_-_1	PGKY	NODE_6482	18878	19180	-	1	Full	35.1852	-	Motif:PYRET_LTR	532	Motif:MGRL3_LTR	2065
AvrPiz-t	Mo_PH14_scaffold00111_51751_52077_+_1	PH14	PH14-rn_scaffold00111	51751	52077	+	1	Full	99.0741	M_PH14-rn_EuGene_00179111	M_PH14-rn_EuGene_00179101	1953	M_PH14-rn_EuGene_00179121	235
AvrPiz-t	Mo_PY0925_NODE_3235_11709_12035_-_1	PY0925	NODE_3235	11709	12035	-	1	Full	96.2963	-	g4664	4079	g4663	260
AvrPiz-t	Mo_PY0925_NODE_1335_282869_283171_-_1	PY0925	NODE_1335	282869	283171	-	1	Full	35.1852	-	Motif:PYRET_LTR	532	Motif:MGRL3_LTR	2125
AvrPiz-t	Mo_PY36.1_NODE_2303_320695_321021_+_1	PY36.1	NODE_2303	320695	321021	+	1	Full	94.4444	-	g8492	4135	g8493	257
AvrPiz-t	Mo_PY36.1_NODE_1272_284881_285183_-_1	PY36.1	NODE_1272	284881	285183	-	1	Full	35.1852	-	Motif:MGRL3_LTR	532	Motif:MGRL3_LTR	2065
AvrPiz-t	Mo_PY5003_NODE_3961_81870_82187_-_1	PY5003	NODE_3961	81870	82187	-	1	Full (Internal N)	80.5556	-	g7987	4135	g7986	108
AvrPiz-t	Mo_PY5003_NODE_3269_31109_31411_-_1	PY5003	NODE_3269	31109	31411	-	1	Full	35.1852	-	Motif:PYRET_LTR	532	Motif:MGRL3_LTR	2109
AvrPiz-t	Mo_PY5010_NODE_2203_16721_17047_+_1	PY5010	NODE_2203	16721	17047	+	1	Full	96.2963	-	g1705	4070	g1706	260
AvrPiz-t	Mo_PY5010_NODE_1607_54251_54553_-_1	PY5010	NODE_1607	54251	54553	-	1	Full	35.1852	-	Motif:MGRL3_LTR	532	Motif:MGRL3_LTR	2065
AvrPiz-t	Mo_PY5033_NODE_1677_208482_208808_+_1	PY5033	NODE_1677	208482	208808	+	1	Full	94.4444	-	g1714	4113	g1715	257
AvrPiz-t	Mo_PY5033_NODE_718_24312_24614_-_1	PY5033	NODE_718	24312	24614	-	1	Full	35.1852	-	Motif:PYRET_LTR	532	Motif:MGRL3_LTR	2065
AvrPiz-t	Mo_PY6017_NODE_1724_71820_72146_+_1	PY6017	NODE_1724	71820	72146	+	1	Full	94.4444	-	g1784	4122	g1785	257
AvrPiz-t	Mo_PY6017_NODE_991_12671_12973_+_1	PY6017	NODE_991	12671	12973	+	1	Full	35.1852	-	Motif:PYRET_LTR	532	Motif:MGRL3_LTR	2065
AvrPiz-t	Mo_PY6045_NODE_2510_184063_184389_-_1	PY6045	NODE_2510	184063	184389	-	1	Full	94.4444	-	g5530	4083	g5529	108
AvrPiz-t	Mo_PY6045_NODE_927_273101_273403_-_1	PY6045	NODE_927	273101	273403	-	1	Full	35.1852	-	Motif:MGRL3_LTR	532	Motif:MGRL3_LTR	2065
AvrPiz-t	Mo_PY86.1_NODE_3007_16707_17033_+_1	PY86.1	NODE_3007	16707	17033	+	1	Full	96.2963	-	g1841	4070	g1842	260
AvrPiz-t	Mo_PY86.1_NODE_5945_12678_12980_+_1	PY86.1	NODE_5945	12678	12980	+	1	Full	35.1852	-	Motif:PYRET_LTR	532	Motif:MGRL3_LTR	2065
AvrPiz-t	Mo_SV9610_LOFE01000571.1_20235_20561_-_1	SV9610	LOFE01000571.1	20235	20561	-	1	Full	100	maker-LOFE01000571.1-exonerate_protein2genome-gene-0.24	maker-LOFE01000571.1-snap-gene-0.36	2018	maker-LOFE01000571.1-augustus-gene-0.42	694
AvrPiz-t	Mo_SV9623_LOFF01000510.1_1914_2240_-_1	SV9623	LOFF01000510.1	1914	2240	-	1	Full	100	maker-LOFF01000510.1-exonerate_protein2genome-gene-0.6	maker-LOFF01000510.1-snap-gene-0.17	2018	Missing	Missing
AvrPiz-t	Mo_TH12_scaffold00043_192516_192842_-_1	TH12	TH12-rn_scaffold00043	192516	192842	-	1	Full	100	M_TH12-rn_EuGene_00109361	M_TH12-rn_EuGene_00109371	1953	M_TH12-rn_EuGene_00109351	235
AvrPiz-t	Mo_TH16_scaffold00030_302071_302397_+_1	TH16	TH16_scaffold00030	302071	302397	+	1	Full	100	M_TH16_EuGene_00104671	M_TH16_EuGene_00104661	5099	M_TH16_EuGene_00104681	235
AvrPiz-t	Mo_US71_scaffold00065_24170_24496_-_1	US71	US71_scaffold00065	24170	24496	-	1	Full	100	M_US71_EuGene_00123081	M_US71_EuGene_00123091	2018	M_US71_EuGene_00123071	268
Avr-Pita	Mo_70-15_Supercontig_8.6_502788_503671_+_4	70-15	Supercontig_8.6	502788	503671	+	4	Full	96.875	MGG_15370	Motif:GYMAG1_LTR	446	Motif:GYMAG1_LTR	297
Avr-Pita	Mo_98-06_KN711318.1_8759_9642_+_4	98-06	KN711318.1	8759	9642	+	4	Full	95.9821	maker-KN711318.1-snap-gene-0.7	Motif:GYMAG1_LTR	446	Motif:GYMAG1_LTR	297
Avr-Pita	Mo_KJ201_KK214876.1_1545112_1545995_+_4	KJ201	KK214876.1	1545112	1545995	+	4	Full	96.875	maker-KK214876.1-snap-gene-15.36	Motif:GYMAG1_LTR	446	Motif:GYMAG1_LTR	297
Avr-Pita	Mo_P131_JH794338.1_2181_3064_-_4	P131	JH794338.1	2181	3064	-	4	Full	96.4286	ELQ58771.1	Motif:GYMAG1_LTR	445	Motif:GYMAG1_LTR	297
Avr-Pita	Mo_SV9610_LOFE01001066.1_21_905_-_4	SV9610	LOFE01001066.1	21	905	-	4	Full	96.4286	maker-LOFE01001066.1-snap-gene-0.0	Missing	Missing	Missing	Missing
Avr-Pita	Mo_TH16_scaffold00116_8614_9497_-_4	TH16	TH16_scaffold00116	8614	9497	-	4	Full	97.3214	M_TH16_EuGene_00135561	Motif:GYMAG1_LTR	446	M_TH16_EuGene_00135551	5489
Avr-Pita	Mg_DS0505_LOEM01000536.1_5893_6776_+_4	DS0505	LOEM01000536.1	5893	6776	+	4	Full	99.1071	maker-LOEM01000536.1-snap-gene-0.5	Motif:GYMAG2_LTR	332	Motif:GYMAG1_LTR	28
Avr-Pita	Mo_70-15_Supercontig_8.8_264910_265800_-_4	70-15	Supercontig_8.8	264910	265800	-	4	Full	92.4779	MGG_14981	Motif:PYRET_LTR	743	MGG_14179	3088
Avr-Pita	Mo_98-06_KN711262.1_348490_349380_-_4	98-06	KN711262.1	348490	349380	-	4	Full	92.4779	genemark-KN711262.1-processed-gene-2.41	Motif:PYRET_LTR	743	augustus-KN711262.1-processed-gene-2.191	3261
Avr-Pita	Mo_B71_LXOQ01000068.1_5874_6764_+_4	B71	LXOQ01000068.1	5874	6764	+	4	Full	94.6903	augustus-LXOQ01000068.1-processed-gene-0.140	Motif:PYRET_LTR	743	augustus-LXOQ01000068.1-processed-gene-0.141	3261
Avr-Pita	Mo_BdMeh16-1_LXOP01000814.1_275_1165_+_4	BdMeh16-1	LXOP01000814.1	275	1165	+	4	Full	94.6903	maker-LXOP01000814.1-snap-gene-0.5	Missing	Missing	augustus-LXOP01000814.1-processed-gene-0.13	3261
Avr-Pita	Mo_BR32_scaffold00021_286949_287839_-_4	BR32	BR32_scaffold00021	286949	287839	-	4	Full	91.5929	M_BR32_EuGene_00124241	M_BR32_EuGene_00124261	2671	M_BR32_EuGene_00124231	295
Avr-Pita	Mo_BR62_NODE_4603_41432_42322_+_4	BR62	NODE_4603	41432	42322	+	4	Full	91.5929	g10333	g10332	4603	g10334	3380
Avr-Pita	Mo_CD156_scaffold00043_127028_127918_-_4	CD156	CD156_scaffold00043	127028	127918	-	4	Full	100	M_CD156_EuGene_00123591	M_CD156_EuGene_00123611	3370	M_CD156_EuGene_00123581	1256
Avr-Pita	Mo_EI9411_LOFC01000718.1_97339_98229_-_4	EI9411	LOFC01000718.1	97339	98229	-	4	Full	100	augustus-LOFC01000718.1-processed-gene-0.141	augustus-LOFC01000718.1-processed-gene-0.124	6425	augustus-LOFC01000718.1-processed-gene-0.140	3471
Avr-Pita	Mo_EI9604_LOFD01000083.1_286092_286982_-_4	EI9604	LOFD01000083.1	286092	286982	-	4	Full	100	genemark-LOFD01000083.1-processed-gene-2.99	maker-LOFD01000083.1-snap-gene-2.130	6426	snap-LOFD01000083.1-processed-gene-2.64	3457
Avr-Pita	Mo_FR13_scaffold00214_12238_13128_+_4	FR13	FR13_scaffold00214	12238	13128	+	4	Full	92.4779	M_FR13_EuGene_00095231	Motif:GYMAG1_LTR	3343	M_FR13_EuGene_00095241	1589
Avr-Pita	Mo_GY11_scaffold00128_9_899_+_4	GY11	GY11_scaffold00128	9	899	+	4	Full	92.4779	M_GY11_EuGene_00118811	Missing	Missing	M_GY11_EuGene_00118821	1589
Avr-Pita	Mo_HN19311_ATNT01001597.1_5958_6848_-_4	HN19311	ATNT01001597.1	5958	6848	-	4	Full	92.4779	augustus-ATNT01001597.1-processed-gene-0.1	Motif:PYRET_LTR	743	augustus-ATNT01001597.1-processed-gene-0.0	3261
Avr-Pita	Mo_KJ201_KK214919.1_95142_96032_-_4	KJ201	KK214919.1	95142	96032	-	4	Full	92.4779	augustus-KK214919.1-processed-gene-1.22	Motif:Mariner-1_SS	567	augustus-KK214919.1-processed-gene-1.21	3261
Avr-Pita	Mo_MG01_AYPX01001097.1_803_1693_+_4	MG01	AYPX01001097.1	803	1693	+	4	Full	92.4779	maker-AYPX01001097.1-snap-gene-0.5	Motif:PYRET_LTR	743	snap-AYPX01001097.1-processed-gene-0.2	3261
Avr-Pita	Mo_P131_JH795280.1_5325_6215_-_4	P131	JH795280.1	5325	6215	-	4	Full	92.4779	ELQ64067.1	Motif:PYRET_LTR	743	gene8580	2081
Avr-Pita	Mo_PY0925_NODE_1933_12404_13294_+_4	PY0925	NODE_1933	12404	13294	+	4	Full	94.6903	g1490	Motif:PYRET_LTR	743	g1491	3261
Avr-Pita	Mo_PY36.1_NODE_1912_190712_191602_+_4	PY36.1	NODE_1912	190712	191602	+	4	Full	91.5929	g5956	g5955	4547	g5957	3337
Avr-Pita	Mo_PY5003_NODE_4097_67049_67939_+_4	PY5003	NODE_4097	67049	67939	+	4	Full	91.5929	-	g8772	4547	g8773	250
Avr-Pita	Mo_PY5010_NODE_3064_413446_414336_-_4	PY5010	NODE_3064	413446	414336	-	4	Full	94.6903	g3757	Motif:PYRET_LTR	743	g3756	3261
Avr-Pita	Mo_PY5033_NODE_1594_31167_32057_-_4	PY5033	NODE_1594	31167	32057	-	4	Full	91.5929	g1531	g1532	4547	g1530	3338
Avr-Pita	Mo_PY6017_NODE_3543_351318_352208_+_4	PY6017	NODE_3543	351318	352208	+	4	Full	91.5929	g9110	g9109	4547	g9111	3338
Avr-Pita	Mo_PY6045_NODE_2813_190580_191470_+_4	PY6045	NODE_2813	190580	191470	+	4	Full	91.5929	g7007	g7006	4547	g7008	3338
Avr-Pita	Mo_PY86.1_NODE_3015_301230_302120_-_4	PY86.1	NODE_3015	301230	302120	-	4	Full	91.5929	g1967	g1968	4534	g1966	3342
Avr-Pita	Mo_SV9610_LOFE01000720.1_5729_6618_-_4	SV9610	LOFE01000720.1	5729	6618	-	4	Full	94.2478	augustus-LOFE01000720.1-processed-gene-0.6	Missing	Missing	augustus-LOFE01000720.1-processed-gene-0.5	3261
Avr-Pita	Mo_SV9623_LOFF01000365.1_67535_68424_-_4	SV9623	LOFF01000365.1	67535	68424	-	4	Full	94.2478	augustus-LOFF01000365.1-processed-gene-0.45	Missing	Missing	snap-LOFF01000365.1-processed-gene-0.74	3261
Avr-Pita	Mo_TH12_scaffold00581_5948_6838_-_4	TH12	TH12-rn_scaffold00581	5948	6838	-	4	Full	92.4779	M_TH12-rn_EuGene_00188651	Missing	Missing	M_TH12-rn_EuGene_00188641	1589
Avr-Pita	Mo_TH16_scaffold00012_119_1009_+_4	TH16	TH16_scaffold00012	119	1009	+	4	Full	92.4779	M_TH16_EuGene_00068251	Motif:Mariner-1_SS	13	M_TH16_EuGene_00068261	1589
Avr-Pita	Mo_US71_scaffold00037_110824_111714_-_4	US71	US71_scaffold00037	110824	111714	-	4	Full	94.2478	M_US71_EuGene_00108261	Motif:GYMAG1_LTR	1565	M_US71_EuGene_00108251	1589
Avr-Pita	Mo_FJ81278_ATNU01001606.1_493_693_+_1	FJ81278	ATNU01001606.1	493	693	+	1	Partial (Different 3')	29.4643	-	Motif:GYMAG1_LTR	446	Missing	Missing
Avr-Pita	Mo_HN19311_ATNT01001267.1_494_1005_+_2	HN19311	ATNT01001267.1	494	1005	+	2	Partial (Different 3')	65.625	maker-ATNT01001267.1-snap-gene-0.0	Motif:GYMAG1_LTR	446	Missing	Missing
Avr-Pita	Mg_BR29_scaffold00062_11897_12782_+_4	BR29	BR29_scaffold00062	11897	12782	+	4	Partial (Different 3')	51.7699	M_BR29_EuGene_00113451	XLOC_011373	9487	XLOC_011344	18
Avr-Pita	Mg_DS0505_LOEM01000659.1_2561_3442_-_4	DS0505	LOEM01000659.1	2561	3442	-	4	Partial (Different 3')	52.2124	maker-LOEM01000659.1-snap-gene-0.4	XLOC_008574	9334	Missing	Missing
Avr-Pita	Mg_DS9461_LOFB01001133.1_12129_13010_+_4	DS9461	LOFB01001133.1	12129	13010	+	4	Partial (Different 3')	52.2124	maker-LOFB01001133.1-snap-gene-0.2	XLOC_010879	9338	XLOC_010880	3045
Avr-Pita	Mo_70-15_Supercontig_8.7_3302942_3303102_+_2	70-15	Supercontig_8.7	3302942	3303102	+	2	Partial (Different 5' and 3')	8.52018	MGG_18091	MGG_18091	110	MGG_09589	159
Avr-Pita	Mo_98-06_KN711253.1_523283_523443_+_2	98-06	KN711253.1	523283	523443	+	2	Partial (Different 5' and 3')	8.52018	-	maker-KN711253.1-snap-gene-5.18	1222	maker-KN711253.1-augustus-gene-5.104	239
Avr-Pita	Mo_B71_LXOQ01000659.1_1261_1449_+_1	B71	LXOQ01000659.1	1261	1449	+	1	Partial (Different 5' and 3')	10.3139	-	Motif:GYMAG2_LTR	635	Motif:Gypsy-32_ADe-I	368
Avr-Pita	Mo_BdMeh16-1_LXOP01001350.1_829_1017_-_1	BdMeh16-1	LXOP01001350.1	829	1017	-	1	Partial (Different 5' and 3')	10.3139	-	Motif:GYMAG2_LTR	635	Motif:Gypsy-32_ADe-I	368
Avr-Pita	Mg_BR29_scaffold00087_20399_20779_+_1	BR29	BR29_scaffold00087	20399	20779	+	1	Partial (Different 5' and 3')	19.7368	-	Motif:PYRET_LTR	654	XLOC_012154	8139
Avr-Pita	Mo_BR62_NODE_2089_13701_13869_-_2	BR62	NODE_2089	13701	13869	-	2	Partial (Different 5' and 3')	8.96861	-	g3767	1223	g3766	297
Avr-Pita	Mo_CD156_scaffold00064_78639_78807_+_2	CD156	CD156_scaffold00064	78639	78807	+	2	Partial (Different 5' and 3')	8.96861	M_CD156_EuGene_00135131	M_CD156_EuGene_00135121	1301	M_CD156_EuGene_00135141	240
Avr-Pita	Mg_DS0505_LOEM01001536.1_880_1735_+_4	DS0505	LOEM01001536.1	880	1735	+	4	Partial (Different 5' and 3')	66.0714	maker-LOEM01001536.1-exonerate_protein2genome-gene-0.0	Missing	Missing	Missing	Missing
Avr-Pita	Mg_DS0505_LOEM01000462.1_3470_3850_-_1	DS0505	LOEM01000462.1	3470	3850	-	1	Partial (Different 5' and 3')	19.7368	-	Motif:PYRET_LTR	654	Missing	Missing
Avr-Pita	Mg_DS9461_LOFB01001723.1_1177_2047_-_4	DS9461	LOFB01001723.1	1177	2047	-	4	Partial (Different 5' and 3')	67.4107	maker-LOFB01001723.1-exonerate_protein2genome-gene-0.0	Missing	Missing	Missing	Missing
Avr-Pita	Mg_DS9461_LOFB01000497.1_1009_1389_-_1	DS9461	LOFB01000497.1	1009	1389	-	1	Partial (Different 5' and 3')	19.7368	-	Motif:PYRET_LTR	654	Missing	Missing
Avr-Pita	Mo_EI9411_LOFC01001027.1_12940_13108_+_2	EI9411	LOFC01001027.1	12940	13108	+	2	Partial (Different 5' and 3')	8.96861	-	maker-LOFC01001027.1-augustus-gene-0.18	2430	augustus-LOFC01001027.1-processed-gene-0.3	231
Avr-Pita	Mo_EI9604_LOFD01000557.1_14453_14621_-_2	EI9604	LOFD01000557.1	14453	14621	-	2	Partial (Different 5' and 3')	8.96861	maker-LOFD01000557.1-snap-gene-0.23	maker-LOFD01000557.1-snap-gene-0.24	1220	maker-LOFD01000557.1-snap-gene-0.22	240
Avr-Pita	Mo_FJ81278_ATNU01001962.1_13878_14038_+_2	FJ81278	ATNU01001962.1	13878	14038	+	2	Partial (Different 5' and 3')	8.52018	-	maker-ATNU01001962.1-snap-gene-0.6	1222	maker-ATNU01001962.1-augustus-gene-0.5	239
Avr-Pita	Mo_FR13_scaffold00293_18312_18472_+_2	FR13	FR13_scaffold00293	18312	18472	+	2	Partial (Different 5' and 3')	8.52018	M_FR13_EuGene_00107831	M_FR13_EuGene_00107821	1392	M_FR13_EuGene_00107841	239
Avr-Pita	Mo_GY11_scaffold00201_19789_19949_+_2	GY11	GY11_scaffold00201	19789	19949	+	2	Partial (Different 5' and 3')	8.52018	M_GY11_EuGene_00134251	M_GY11_EuGene_00134241	1392	M_GY11_EuGene_00134261	239
Avr-Pita	Mo_HN19311_ATNT01001538.1_18165_18325_+_2	HN19311	ATNT01001538.1	18165	18325	+	2	Partial (Different 5' and 3')	8.52018	-	maker-ATNT01001538.1-snap-gene-0.1	1222	maker-ATNT01001538.1-augustus-gene-0.20	239
Avr-Pita	Mo_KJ201_KK214924.1_68822_68982_-_2	KJ201	KK214924.1	68822	68982	-	2	Partial (Different 5' and 3')	8.52018	-	maker-KK214924.1-snap-gene-0.42	1222	maker-KK214924.1-augustus-gene-0.3	239
Avr-Pita	Mo_MG01_AYPX01000161.1_13755_13915_-_2	MG01	AYPX01000161.1	13755	13915	-	2	Partial (Different 5' and 3')	8.52018	-	maker-AYPX01000161.1-snap-gene-0.12	1222	maker-AYPX01000161.1-snap-gene-0.11	239
Avr-Pita	Mo_P131_JH795574.1_6884_7044_+_2	P131	JH795574.1	6884	7044	+	2	Partial (Different 5' and 3')	8.52018	ELQ58992.1	gene10752	1626	gene10754	239
Avr-Pita	Mo_PGKY_NODE_923_927_1115_+_1	PGKY	NODE_923	927	1115	+	1	Partial (Different 5' and 3')	10.7623	-	Motif:GYMAG1_LTR	827	Motif:Gypsy-32_ADe-I	414
Avr-Pita	Mo_PGKY_NODE_2467_92455_92623_+_2	PGKY	NODE_2467	92455	92623	+	2	Partial (Different 5' and 3')	8.96861	-	g2688	1223	g2689	243
Avr-Pita	Mo_PH14_scaffold00044_287277_287437_+_2	PH14	PH14-rn_scaffold00044	287277	287437	+	2	Partial (Different 5' and 3')	8.52018	M_PH14-rn_EuGene_00138551	M_PH14-rn_EuGene_00138541	1392	M_PH14-rn_EuGene_00138561	239
Avr-Pita	Mo_PY5010_NODE_3539_32492_32660_-_2	PY5010	NODE_3539	32492	32660	-	2	Partial (Different 5' and 3')	8.96861	-	g5504	1223	g5503	243
Avr-Pita	Mo_PY5033_NODE_2181_57714_57883_-_2	PY5033	NODE_2181	57714	57883	-	2	Partial (Different 5' and 3')	8.96861	-	g2258	3729	g2256	234
Avr-Pita	Mo_PY6017_NODE_3085_77938_78129_-_1	PY6017	NODE_3085	77938	78129	-	1	Partial (Different 5' and 3')	10.3139	-	Motif:GYMAG2_LTR	640	g6638	195
Avr-Pita	Mo_PY6017_NODE_2259_25378_25547_+_2	PY6017	NODE_2259	25378	25547	+	2	Partial (Different 5' and 3')	8.96861	-	g3407	3729	g3409	234
Avr-Pita	Mo_PY86.1_NODE_380_863_1054_-_1	PY86.1	NODE_380	863	1054	-	1	Partial (Different 5' and 3')	10.3139	-	Motif:GYMAG2_LTR	640	g174	195
Avr-Pita	Mo_PY86.1_NODE_2469_14831_14999_-_2	PY86.1	NODE_2469	14831	14999	-	2	Partial (Different 5' and 3')	8.96861	-	g1369	1223	g1368	243
Avr-Pita	Mo_SV9610_LOFE01000566.1_2673_2861_+_1	SV9610	LOFE01000566.1	2673	2861	+	1	Partial (Different 5' and 3')	10.7623	-	Motif:GYMAG1_LTR	830	Missing	Missing
Avr-Pita	Mo_SV9610_LOFE01000265.1_78803_78971_+_2	SV9610	LOFE01000265.1	78803	78971	+	2	Partial (Different 5' and 3')	8.96861	-	maker-LOFE01000265.1-snap-gene-0.5	1221	maker-LOFE01000265.1-augustus-gene-0.128	231
Avr-Pita	Mo_SV9623_LOFF01000233.1_822_1010_-_1	SV9623	LOFF01000233.1	822	1010	-	1	Partial (Different 5' and 3')	10.7623	-	Missing	Missing	Motif:GYMAG2_LTR	692
Avr-Pita	Mo_SV9623_LOFF01000061.1_13586_13754_-_2	SV9623	LOFF01000061.1	13586	13754	-	2	Partial (Different 5' and 3')	8.96861	-	maker-LOFF01000061.1-snap-gene-0.15	1221	genemark-LOFF01000061.1-processed-gene-0.6	231
Avr-Pita	Mo_TH12_scaffold00156_19505_19665_+_2	TH12	TH12-rn_scaffold00156	19505	19665	+	2	Partial (Different 5' and 3')	8.52018	M_TH12-rn_EuGene_00147421	M_TH12-rn_EuGene_00147411	1392	M_TH12-rn_EuGene_00147431	239
Avr-Pita	Mo_TH16_scaffold00067_86579_86739_+_2	TH16	TH16_scaffold00067	86579	86739	+	2	Partial (Different 5' and 3')	8.52018	M_TH16_EuGene_00126441	M_TH16_EuGene_00126431	1392	M_TH16_EuGene_00126451	239
Avr-Pita	Mo_US71_scaffold00114_26806_26994_+_1	US71	US71_scaffold00114	26806	26994	+	1	Partial (Different 5' and 3')	10.7623	-	Motif:GYMAG1_LTR	827	Motif:Gypsy-32_ADe-I	414
Avr-Pita	Mo_US71_scaffold00063_13948_14116_-_2	US71	US71_scaffold00063	13948	14116	-	2	Partial (Different 5' and 3')	8.96861	M_US71_EuGene_00122311	M_US71_EuGene_00122321	1221	M_US71_EuGene_00122301	231
Avr-Pita	Mo_70-15_Supercontig_8.3_1127561_1127917_+_1	70-15	Supercontig_8.3	1127561	1127917	+	1	Partial (Different 5' and 3')	22.1239	MGG_15212	Motif:PYRET_LTR	1842	Motif:POT2	65
Avr-Pita	Mo_70-15_Supercontig_8.2_6173291_6173485_-_1	70-15	Supercontig_8.2	6173291	6173485	-	1	Partial (Different 5' and 3')	11.0619	MGG_07038	Motif:PYRET_LTR	254	MGG_07037	749
Avr-Pita	Mo_98-06_KN711304.1_51570_51926_-_1	98-06	KN711304.1	51570	51926	-	1	Partial (Different 5' and 3')	22.1239	maker-KN711304.1-snap-gene-0.148	maker-KN711304.1-exonerate_protein2genome-gene-0.89	133	maker-KN711304.1-augustus-gene-0.102	2240
Avr-Pita	Mo_98-06_KN711240.1_1271797_1271991_+_1	98-06	KN711240.1	1271797	1271991	+	1	Partial (Different 5' and 3')	11.0619	maker-KN711240.1-snap-gene-12.7	Motif:PYRET_LTR	254	maker-KN711240.1-augustus-gene-12.72	1471
Avr-Pita	Mo_B71_LXOQ01000040.1_157503_157859_-_1	B71	LXOQ01000040.1	157503	157859	-	1	Partial (Different 5' and 3')	23.4513	maker-LXOQ01000040.1-snap-gene-1.62	Motif:Gypsy-90_MLP-I	656	augustus-LXOQ01000040.1-processed-gene-1.125	2198
Avr-Pita	Mo_B71_LXOQ01000050.1_190261_190455_-_1	B71	LXOQ01000050.1	190261	190455	-	1	Partial (Different 5' and 3')	11.0619	maker-LXOQ01000050.1-snap-gene-1.43	augustus-LXOQ01000050.1-processed-gene-1.102	2155	maker-LXOQ01000050.1-augustus-gene-1.9	1414
Avr-Pita	Mo_BdMeh16-1_LXOP01000032.1_118881_119237_-_1	BdMeh16-1	LXOP01000032.1	118881	119237	-	1	Partial (Different 5' and 3')	23.4513	maker-LXOP01000032.1-snap-gene-0.178	Motif:Gypsy-90_MLP-I	656	augustus-LXOP01000032.1-processed-gene-0.282	2198
Avr-Pita	Mo_BdMeh16-1_LXOP01000041.1_117022_117216_-_1	BdMeh16-1	LXOP01000041.1	117022	117216	-	1	Partial (Different 5' and 3')	11.0619	maker-LXOP01000041.1-snap-gene-0.89	augustus-LXOP01000041.1-processed-gene-0.215	2155	maker-LXOP01000041.1-augustus-gene-0.9	1414
Avr-Pita	Mg_BR29_scaffold00042_206776_207048_-_1	BR29	BR29_scaffold00042	206776	207048	-	1	Partial (Different 5' and 3')	11.8943	-	XLOC_010150	2886	XLOC_010149	142
Avr-Pita	Mg_BR29_scaffold00084_36664_36984_+_1	BR29	BR29_scaffold00084	36664	36984	+	1	Partial (Different 5' and 3')	11.8943	-	XLOC_012095	58	XLOC_012105	2800
Avr-Pita	Mo_BR32_scaffold00020_418975_419331_-_1	BR32	BR32_scaffold00020	418975	419331	-	1	Partial (Different 5' and 3')	23.4513	M_BR32_EuGene_00122471	Motif:Gypsy-90_MLP-I	743	M_BR32_EuGene_00122461	1967
Avr-Pita	Mo_BR32_scaffold00006_797079_797273_-_1	BR32	BR32_scaffold00006	797079	797273	-	1	Partial (Different 5' and 3')	11.0619	M_BR32_EuGene_00064441	M_BR32_EuGene_00064451	856	M_BR32_EuGene_00064431	1302
Avr-Pita	Mo_BR62_NODE_1613_44713_45069_-_1	BR62	NODE_1613	44713	45069	-	1	Partial (Different 5' and 3')	23.4513	-	Motif:Gypsy-90_MLP-I	656	g2518	2201
Avr-Pita	Mo_BR62_NODE_3064_187931_188125_-_1	BR62	NODE_3064	187931	188125	-	1	Partial (Different 5' and 3')	11.0619	-	g6291	2256	g6290	1412
Avr-Pita	Mo_CD156_scaffold00034_231773_232129_+_1	CD156	CD156_scaffold00034	231773	232129	+	1	Partial (Different 5' and 3')	23.4513	M_CD156_EuGene_00113901	Motif:Gypsy-90_MLP-I	656	M_CD156_EuGene_00113911	1968
Avr-Pita	Mo_CD156_scaffold00009_553601_553795_+_1	CD156	CD156_scaffold00009	553601	553795	+	1	Partial (Different 5' and 3')	11.0619	M_CD156_EuGene_00054881	M_CD156_EuGene_00054871	770	M_CD156_EuGene_00054891	1303
Avr-Pita	Mg_DS0505_LOEM01001212.1_8282_8602_+_1	DS0505	LOEM01001212.1	8282	8602	+	1	Partial (Different 5' and 3')	11.8943	-	XLOC_011402	91	Motif:PYRET_LTR	2276
Avr-Pita	Mg_DS0505_LOEM01000173.1_3519_3791_+_1	DS0505	LOEM01000173.1	3519	3791	+	1	Partial (Different 5' and 3')	11.4537	maker-LOEM01000173.1-snap-gene-0.109	XLOC_002145	2815	XLOC_002120	142
Avr-Pita	Mg_DS9461_LOFB01000441.1_2301_2621_-_1	DS9461	LOFB01000441.1	2301	2621	-	1	Partial (Different 5' and 3')	11.8943	-	XLOC_006052	91	Missing	Missing
Avr-Pita	Mg_DS9461_LOFB01000484.1_75271_75543_-_1	DS9461	LOFB01000484.1	75271	75543	-	1	Partial (Different 5' and 3')	11.4537	maker-LOFB01000484.1-snap-gene-0.2	XLOC_006477	2807	XLOC_006487	142
Avr-Pita	Mo_EI9411_LOFC01000713.1_35756_36112_+_1	EI9411	LOFC01000713.1	35756	36112	+	1	Partial (Different 5' and 3')	22.1239	maker-LOFC01000713.1-snap-gene-0.17	Motif:Gypsy-90_MLP-I	656	Missing	Missing
Avr-Pita	Mo_EI9411_LOFC01000023.1_23133_23327_-_1	EI9411	LOFC01000023.1	23133	23327	-	1	Partial (Different 5' and 3')	11.0619	maker-LOFC01000023.1-exonerate_protein2genome-gene-0.51	augustus-LOFC01000023.1-processed-gene-0.100	2255	maker-LOFC01000023.1-augustus-gene-0.24	1416
Avr-Pita	Mo_EI9604_LOFD01000075.1_156524_156880_-_1	EI9604	LOFD01000075.1	156524	156880	-	1	Partial (Different 5' and 3')	23.4513	maker-LOFD01000075.1-snap-gene-1.183	Motif:Gypsy-90_MLP-I	656	snap-LOFD01000075.1-processed-gene-1.57	2199
Avr-Pita	Mo_EI9604_LOFD01000164.1_177015_177209_-_1	EI9604	LOFD01000164.1	177015	177209	-	1	Partial (Different 5' and 3')	11.0619	maker-LOFD01000164.1-snap-gene-1.134	genemark-LOFD01000164.1-processed-gene-1.16	2254	maker-LOFD01000164.1-snap-gene-1.124	1409
Avr-Pita	Mo_FJ81278_ATNU01000993.1_1893_2249_+_1	FJ81278	ATNU01000993.1	1893	2249	+	1	Partial (Different 5' and 3')	22.1239	maker-ATNU01000993.1-snap-gene-0.1	Motif:PYRET_LTR	1847	genemark-ATNU01000993.1-processed-gene-0.3	2246
Avr-Pita	Mo_FJ81278_ATNU01000770.1_358990_359184_-_1	FJ81278	ATNU01000770.1	358990	359184	-	1	Partial (Different 5' and 3')	11.0619	maker-ATNU01000770.1-snap-gene-2.153	Motif:PYRET_LTR	254	maker-ATNU01000770.1-augustus-gene-2.62	1424
Avr-Pita	Mo_FR13_scaffold00318_17501_17857_+_1	FR13	FR13_scaffold00318	17501	17857	+	1	Partial (Different 5' and 3')	22.1239	M_FR13_EuGene_00110721	M_FR13_EuGene_00110711	2580	M_FR13_EuGene_00110731	1962
Avr-Pita	Mo_FR13_scaffold00046_71270_71464_-_1	FR13	FR13_scaffold00046	71270	71464	-	1	Partial (Different 5' and 3')	11.0619	M_FR13_EuGene_00036831	Motif:PYRET_LTR	6970	M_FR13_EuGene_00036821	1314
Avr-Pita	Mo_GY11_scaffold00202_18657_19013_+_1	GY11	GY11_scaffold00202	18657	19013	+	1	Partial (Different 5' and 3')	22.1239	-	Motif:PYRET_LTR	3085	M_GY11_EuGene_00134351	2825
Avr-Pita	Mo_HN19311_ATNT01000805.1_1892_2194_+_1	HN19311	ATNT01000805.1	1892	2194	+	1	Partial (Different 5' and 3')	17.6991	maker-ATNT01000805.1-exonerate_protein2genome-gene-0.0	Motif:PYRET_LTR	1842	Missing	Missing
Avr-Pita	Mo_HN19311_ATNT01000646.1_110457_110651_-_1	HN19311	ATNT01000646.1	110457	110651	-	1	Partial (Different 5' and 3')	11.0619	maker-ATNT01000646.1-snap-gene-0.17	Motif:PYRET_LTR	254	maker-ATNT01000646.1-augustus-gene-0.154	1424
Avr-Pita	Mo_KJ201_KK214905.1_711373_711729_+_1	KJ201	KK214905.1	711373	711729	+	1	Partial (Different 5' and 3')	22.1239	maker-KK214905.1-snap-gene-6.157	Motif:PYRET_LTR	1847	augustus-KK214905.1-processed-gene-6.206	2193
Avr-Pita	Mo_KJ201_KK214845.1_1454728_1454922_+_1	KJ201	KK214845.1	1454728	1454922	+	1	Partial (Different 5' and 3')	11.0619	maker-KK214845.1-snap-gene-14.121	Motif:PYRET_LTR	254	maker-KK214845.1-augustus-gene-14.7	1332
Avr-Pita	M.incrustans_scaffold152_55386_55886_-_1	Magnaporthiopsis incrustans	scaffold152	55386	55886	-	1	Partial (Different 5' and 3')	19.9134	MIG_09721-R0	MIG_09723	2064	MIG_09720	181
Avr-Pita	Mo_MG01_AYPX01006759.1_2801_3157_-_1	MG01	AYPX01006759.1	2801	3157	-	1	Partial (Different 5' and 3')	22.1239	maker-AYPX01006759.1-snap-gene-0.0	Motif:PYRET_LTR	1847	genemark-AYPX01006759.1-processed-gene-0.5	2196
Avr-Pita	Mo_P131_JH794240.1_3529_3885_-_1	P131	JH794240.1	3529	3885	-	1	Partial (Different 5' and 3')	22.1239	ELQ64757.1	Missing	Missing	gene1522	1962
Avr-Pita	Mo_P131_JH794850.1_130492_130686_-_1	P131	JH794850.1	130492	130686	-	1	Partial (Different 5' and 3')	11.0619	ELQ67324.1	Missing	Missing	gene5683	1424
Avr-Pita	Mo_PGKY_NODE_5819_15340_15696_+_1	PGKY	NODE_5819	15340	15696	+	1	Partial (Different 5' and 3')	23.4513	-	Motif:Gypsy-90_MLP-I	692	g9998	2201
Avr-Pita	Mo_PGKY_NODE_2168_1785_1979_+_1	PGKY	NODE_2168	1785	1979	+	1	Partial (Different 5' and 3')	11.0619	-	Missing	Missing	g2304	1480
Avr-Pita	Mo_PH14_scaffold00113_47907_48263_-_1	PH14	PH14-rn_scaffold00113	47907	48263	-	1	Partial (Different 5' and 3')	22.1239	M_PH14-rn_EuGene_00179651	M_PH14-rn_EuGene_00179661	2260	M_PH14-rn_EuGene_00179641	1962
Avr-Pita	Mo_PH14_scaffold00006_695108_695302_-_1	PH14	PH14-rn_scaffold00006	695108	695302	-	1	Partial (Different 5' and 3')	11.0619	M_PH14-rn_EuGene_00042741	M_PH14-rn_EuGene_00042751	1002	M_PH14-rn_EuGene_00042731	1316
Avr-Pita	Mo_PY0925_NODE_2756_156279_156635_-_1	PY0925	NODE_2756	156279	156635	-	1	Partial (Different 5' and 3')	23.4513	-	Motif:Gypsy-90_MLP-I	656	g3151	2201
Avr-Pita	Mo_PY0925_NODE_4838_188621_188815_-_1	PY0925	NODE_4838	188621	188815	-	1	Partial (Different 5' and 3')	11.0619	-	g9863	2155	g9862	1417
Avr-Pita	Mo_PY36.1_NODE_2006_156317_156673_-_1	PY36.1	NODE_2006	156317	156673	-	1	Partial (Different 5' and 3')	23.0089	-	Motif:Copia-74_BG-I	4982	g6452	2202
Avr-Pita	Mo_PY36.1_NODE_1742_130889_131083_-_1	PY36.1	NODE_1742	130889	131083	-	1	Partial (Different 5' and 3')	11.0619	-	g4892	2155	g4891	1417
Avr-Pita	Mo_PY5003_NODE_3185_58699_59055_+_1	PY5003	NODE_3185	58699	59055	+	1	Partial (Different 5' and 3')	23.4513	-	Motif:Gypsy-90_MLP-I	656	g3802	2201
Avr-Pita	Mo_PY5003_NODE_3841_13904_14098_-_1	PY5003	NODE_3841	13904	14098	-	1	Partial (Different 5' and 3')	11.0619	-	g7220	2358	g7219	1436
Avr-Pita	Mo_PY5010_NODE_2254_76393_76749_+_1	PY5010	NODE_2254	76393	76749	+	1	Partial (Different 5' and 3')	23.4513	-	Motif:Gypsy-90_MLP-I	656	g1849	2201
Avr-Pita	Mo_PY5010_NODE_2937_299128_299322_-_1	PY5010	NODE_2937	299128	299322	-	1	Partial (Different 5' and 3')	11.0619	-	g3304	2255	g3303	1477
Avr-Pita	Mo_PY5033_NODE_3400_95911_96267_+_1	PY5033	NODE_3400	95911	96267	+	1	Partial (Different 5' and 3')	23.4513	-	Motif:Gypsy-90_MLP-I	656	g6719	2201
Avr-Pita	Mo_PY5033_NODE_3114_188229_188423_-_1	PY5033	NODE_3114	188229	188423	-	1	Partial (Different 5' and 3')	11.0619	-	g5309	2244	g5308	1474
Avr-Pita	Mo_PY6017_NODE_2029_96000_96356_+_1	PY6017	NODE_2029	96000	96356	+	1	Partial (Different 5' and 3')	23.4513	-	Motif:Gypsy-90_MLP-I	656	g2568	2201
Avr-Pita	Mo_PY6017_NODE_3050_274982_275176_+_1	PY6017	NODE_3050	274982	275176	+	1	Partial (Different 5' and 3')	11.0619	-	g6426	2264	g6427	1457
Avr-Pita	Mo_PY6045_NODE_898_3127_3483_+_1	PY6045	NODE_898	3127	3483	+	1	Partial (Different 5' and 3')	23.0089	-	Missing	Missing	g1092	2202
Avr-Pita	Mo_PY6045_NODE_2067_152850_153044_-_1	PY6045	NODE_2067	152850	153044	-	1	Partial (Different 5' and 3')	11.0619	-	g3718	2248	g3717	1437
Avr-Pita	Mo_PY86.1_NODE_4157_156446_156802_-_1	PY86.1	NODE_4157	156446	156802	-	1	Partial (Different 5' and 3')	23.4513	-	Motif:Gypsy-90_MLP-I	656	g3714	2201
Avr-Pita	Mo_PY86.1_NODE_5789_38248_38442_+_1	PY86.1	NODE_5789	38248	38442	+	1	Partial (Different 5' and 3')	11.0619	-	g8541	2252	g8542	1466
Avr-Pita	Mo_SV9610_LOFE01000758.1_9255_9611_+_1	SV9610	LOFE01000758.1	9255	9611	+	1	Partial (Different 5' and 3')	22.1239	maker-LOFE01000758.1-snap-gene-0.37	augustus-LOFE01000758.1-processed-gene-0.1	2417	genemark-LOFE01000758.1-processed-gene-0.32	2142
Avr-Pita	Mo_SV9610_LOFE01000442.1_97369_97563_-_1	SV9610	LOFE01000442.1	97369	97563	-	1	Partial (Different 5' and 3')	11.0619	maker-LOFE01000442.1-snap-gene-1.56	augustus-LOFE01000442.1-processed-gene-1.136	2253	maker-LOFE01000442.1-augustus-gene-1.169	1419
Avr-Pita	Mo_SV9623_LOFF01000426.1_15674_16030_+_1	SV9623	LOFF01000426.1	15674	16030	+	1	Partial (Different 5' and 3')	22.1239	maker-LOFF01000426.1-snap-gene-0.11	snap-LOFF01000426.1-processed-gene-0.47	2415	genemark-LOFF01000426.1-processed-gene-0.63	2142
Avr-Pita	Mo_SV9623_LOFF01000218.1_13704_13898_-_1	SV9623	LOFF01000218.1	13704	13898	-	1	Partial (Different 5' and 3')	11.0619	maker-LOFF01000218.1-snap-gene-0.162	genemark-LOFF01000218.1-processed-gene-0.25	2254	maker-LOFF01000218.1-snap-gene-0.152	1418
Avr-Pita	Mo_TH12_scaffold00113_1952_2308_+_1	TH12	TH12-rn_scaffold00113	1952	2308	+	1	Partial (Different 5' and 3')	22.1239	M_TH12-rn_EuGene_00137591	Motif:PYRET_LTR	1847	M_TH12-rn_EuGene_00137601	1962
Avr-Pita	Mo_TH12_scaffold00015_691856_692050_-_1	TH12	TH12-rn_scaffold00015	691856	692050	-	1	Partial (Different 5' and 3')	11.0619	M_TH12-rn_EuGene_00071431	Missing	Missing	M_TH12-rn_EuGene_00071421	1309
Avr-Pita	Mo_TH16_scaffold00066_51665_52021_+_1	TH16	TH16_scaffold00066	51665	52021	+	1	Partial (Different 5' and 3')	22.1239	M_TH16_EuGene_00125881	M_TH16_EuGene_00125871	3112	M_TH16_EuGene_00125891	1962
Avr-Pita	Mo_TH16_scaffold00004_1285823_1286017_+_1	TH16	TH16_scaffold00004	1285823	1286017	+	1	Partial (Different 5' and 3')	11.0619	M_TH16_EuGene_00031551	Motif:PYRET_LTR	254	M_TH16_EuGene_00031561	1316
Avr-Pita	Mo_US71_scaffold00057_18415_18771_-_1	US71	US71_scaffold00057	18415	18771	-	1	Partial (Different 5' and 3')	22.1239	M_US71_EuGene_00119821	M_US71_EuGene_00119831	2416	M_US71_EuGene_00119811	1963
Avr-Pita	Mo_US71_scaffold00005_704729_704923_-_1	US71	US71_scaffold00005	704729	704923	-	1	Partial (Different 5' and 3')	11.0619	M_US71_EuGene_00038991	M_US71_EuGene_00039001	717	M_US71_EuGene_00038981	1135
Avr-Pita	Mo_70-15_Supercontig_8.6_882984_883439_-_3	70-15	Supercontig_8.6	882984	883439	-	3	Partial (Different 5')	43.4978	MGG_17611	Motif:PYRET_LTR	1	Motif:Mariner-1_SS	293
Avr-Pita	Mo_MG01_AYPX01007644.1_145_231_-_1	MG01	AYPX01007644.1	145	231	-	1	Partial (Different 5')	11.6592	-	Missing	Missing	Missing	Missing
Avr-Pita	Mo_SV9623_LOFF01000186.1_576_1457_+_4	SV9623	LOFF01000186.1	576	1457	+	4	Partial (Different 5')	93.3036	maker-LOFF01000186.1-snap-gene-0.2	Motif:GYMAG2_LTR	472	Motif:GYMAG1_LTR	297
Avr-Pita	Mo_PGKY_NODE_5300_13380_14180_+_4	PGKY	NODE_5300	13380	14180	+	4	Partial (Different 5')	78.3186	g8876	g8875	4590	g8877	3399
Avr-Pita	Mo_MG01_AYPX01002607.1_498_985_+_2	MG01	AYPX01002607.1	498	985	+	2	Partial (Missing 3' due to short contig)	61.6071	maker-AYPX01002607.1-snap-gene-0.0	Motif:GYMAG1_LTR	446	Missing	Missing
Avr-Pita	Mo_MG01_AYPX01000940.1_1_285_+_2	MG01	AYPX01000940.1	1	285	+	2	Partial (Missing 3' due to short contig)	27.8027	maker-AYPX01000940.1-exonerate_protein2genome-gene-0.0	Missing	Missing	Missing	Missing
Avr-Pita	Mo_HN19311_ATNT01001268.1_2_322_+_3	HN19311	ATNT01001268.1	2	322	+	3	Partial (Missing 5' due to short contig)	24.6637	maker-ATNT01001268.1-exonerate_protein2genome-gene-0.0	Missing	Missing	Missing	Missing
PWL	Mo_EI9411_LOFC01001136.1_560_1003_+_1	EI9411	LOFC01001136.1	560	1003	+	1	Full	97.9592	maker-LOFC01001136.1-exonerate_protein2genome-gene-0.0	maker-LOFC01001136.1-exonerate_protein2genome-gene-0.3	373	Missing	Missing
PWL	Mo_MG01_AYPX01003228.1_71_514_+_1	MG01	AYPX01003228.1	71	514	+	1	Full	95.9184	maker-AYPX01003228.1-exonerate_protein2genome-gene-0.0	Motif:MAGGY_LTR	22	Motif:MAGGY_LTR	439
PWL	Mo_70-15_Supercontig_8.3_5918150_5918587_-_1	70-15	Supercontig_8.3	5918150	5918587	-	1	Full	100	MGG_13863	Motif:MGR583	679	Motif:GYMAG1_LTR	84
PWL	Mo_70-15_Supercontig_8.6_1245636_1246073_-_1	70-15	Supercontig_8.6	1245636	1246073	-	1	Full	100	MGG_04301	MGG_17636	628	Motif:GYMAG1_LTR	84
PWL	Mo_98-06_KN711344.1_9899_10336_+_1	98-06	KN711344.1	9899	10336	+	1	Full	99.3103	maker-KN711344.1-exonerate_protein2genome-gene-0.14	Motif:MGR583	672	Motif:GYMAG1_LTR	84
PWL	Mo_98-06_KN711352.1_605_1042_-_1	98-06	KN711352.1	605	1042	-	1	Full	99.3103	maker-KN711352.1-exonerate_protein2genome-gene-0.10	Motif:MGR583	672	Motif:GYMAG1_LTR	84
PWL	Mo_98-06_JRBC01001142.1_243_680_+_1	98-06	JRBC01001142.1	243	680	+	1	Full	100	maker-JRBC01001142.1-exonerate_protein2genome-gene-0.0	Missing	Missing	Motif:GYMAG1_LTR	84
PWL	Mo_B71_LXOQ01000582.1_637_1074_-_1	B71	LXOQ01000582.1	637	1074	-	1	Full	96.5517	maker-LXOQ01000582.1-exonerate_protein2genome-gene-0.1	Motif:GYMAG2_LTR	786	Motif:GYMAG1_LTR	64
PWL	Mo_BdMeh16-1_LXOP01001478.1_439_876_+_1	BdMeh16-1	LXOP01001478.1	439	876	+	1	Full	96.5517	maker-LXOP01001478.1-exonerate_protein2genome-gene-0.0	Missing	Missing	Motif:GYMAG1_LTR	64
PWL	Mg_BR29_scaffold00072_94911_95348_-_1	BR29	BR29_scaffold00072	94911	95348	-	1	Full	98.6207	M_BR29_EuGene_00117441	Motif:POT2	1107	Motif:GYMAG1_LTR	109
PWL	Mg_DS0505_LOEM01001392.1_140_577_+_1	DS0505	LOEM01001392.1	140	577	+	1	Full	97.2414	maker-LOEM01001392.1-exonerate_protein2genome-gene-0.1	Missing	Missing	Motif:POT2	62
PWL	Mg_DS9461_LOFB01001080.1_3532_3978_+_1	DS9461	LOFB01001080.1	3532	3978	+	1	Full	98.6207	maker-LOFB01001080.1-exonerate_protein2genome-gene-0.2	Motif:Mariner-13_SS	504	Motif:GYMAG1_LTR	109
PWL	Mg_DS9461_LOFB01001478.1_1378_1815_+_1	DS9461	LOFB01001478.1	1378	1815	+	1	Full	97.2414	maker-LOFB01001478.1-exonerate_protein2genome-gene-0.1	Missing	Missing	Motif:GYMAG1_LTR	64
PWL	Mo_FJ81278_ATNU01001675.1_596_1033_-_1	FJ81278	ATNU01001675.1	596	1033	-	1	Full	99.3103	maker-ATNU01001675.1-exonerate_protein2genome-gene-0.0	Motif:MGR583	637	Motif:GYMAG1_LTR	84
PWL	Mo_GY11_scaffold01315_2111_2548_-_1	GY11	GY11_scaffold01315	2111	2548	-	1	Full	100	M_GY11_EuGene_00192491	Missing	Missing	Motif:GYMAG1_LTR	84
PWL	Mo_KJ201_KK214814.1_1408142_1408579_+_1	KJ201	KK214814.1	1408142	1408579	+	1	Full	99.3103	maker-KK214814.1-exonerate_protein2genome-gene-14.99	Motif:MGR583	788	Motif:GYMAG1_LTR	84
PWL	Mo_MG01_AYPX01003059.1_222_659_+_1	MG01	AYPX01003059.1	222	659	+	1	Full	100	maker-AYPX01003059.1-exonerate_protein2genome-gene-0.0	Missing	Missing	Motif:GYMAG1_LTR	84
PWL	Mo_PGKY_NODE_1020_286_723_+_1	PGKY	NODE_1020	286	723	+	1	Full	96.5517	-	Missing	Missing	Motif:GYMAG1_LTR	64
PWL	Mo_PY5010_NODE_2836_5884_6321_+_1	PY5010	NODE_2836	5884	6321	+	1	Full	96.5517	-	Motif:GYMAG2_LTR	790	Motif:GYMAG1_LTR	64
PWL	Mo_TH16_scaffold00029_134219_134656_-_1	TH16	TH16_scaffold00029	134219	134656	-	1	Full	100	M_TH16_EuGene_00102931	M_TH16_EuGene_00102941	7690	Motif:GYMAG1_LTR	84
PWL	Mo_70-15_Supercontig_8.3_440595_441011_-_1	70-15	Supercontig_8.3	440595	441011	-	1	Full	97.0803	MGG_07398	Motif:PYRET_LTR	332	Motif:MGR583	1141
PWL	Mo_98-06_KN711247.1_467487_467903_+_1	98-06	KN711247.1	467487	467903	+	1	Full	97.0803	augustus-KN711247.1-processed-gene-4.128	maker-KN711247.1-snap-gene-4.119	332	Motif:POT2	918
PWL	Mo_EI9411_LOFC01000527.1_69511_69924_+_1	EI9411	LOFC01000527.1	69511	69924	+	1	Full	100	augustus-LOFC01000527.1-processed-gene-0.9	Motif:MGRL3_I-int	431	augustus-LOFC01000527.1-processed-gene-0.26	1631
PWL	Mo_FJ81278_ATNU01000958.1_962_1378_-_1	FJ81278	ATNU01000958.1	962	1378	-	1	Full	97.0803	augustus-ATNU01000958.1-processed-gene-0.4	Motif:PYRET_LTR	332	Missing	Missing
PWL	Mo_FR13_scaffold00159_333_749_+_1	FR13	FR13_scaffold00159	333	749	+	1	Full	97.0803	M_FR13_EuGene_00081611	Missing	Missing	Motif:MGR583	1146
PWL	Mo_GY11_scaffold00145_331_747_+_1	GY11	GY11_scaffold00145	331	747	+	1	Full	97.0803	M_GY11_EuGene_00123541	Missing	Missing	Motif:MGR583	1141
PWL	Mo_HN19311_ATNT01000781.1_922_1338_-_1	HN19311	ATNT01000781.1	922	1338	-	1	Full	97.0803	augustus-ATNT01000781.1-processed-gene-0.3	Motif:PYRET_LTR	332	Missing	Missing
PWL	Mo_KJ201_KK214890.1_881153_881569_-_1	KJ201	KK214890.1	881153	881569	-	1	Full	97.0803	augustus-KK214890.1-processed-gene-8.111	maker-KK214890.1-snap-gene-9.0	332	Motif:MGR583	1146
PWL	Mo_P131_JH794753.1_2153_2569_-_1	P131	JH794753.1	2153	2569	-	1	Full	97.0803	ELQ63842.1	Motif:PYRET_LTR	332	Motif:MGR583	1147
PWL	Mo_PGKY_NODE_5664_124174_124584_+_1	PGKY	NODE_5664	124174	124584	+	1	Full	97.8102	g9798	Motif:MGRL3_I-int	431	g9799	1674
PWL	Mo_PY86.1_NODE_5272_15370_15780_-_1	PY86.1	NODE_5272	15370	15780	-	1	Full	97.8102	g6582	Motif:MGRL3_I-int	431	g6581	1628
PWL	Mo_B71_LXOQ01000180.1_15283_15699_-_1	B71	LXOQ01000180.1	15283	15699	-	1	Full	100	augustus-LXOQ01000180.1-processed-gene-0.57	Motif:MGRL3_I-int	431	augustus-LXOQ01000180.1-processed-gene-0.51	1616
PWL	Mo_BdMeh16-1_LXOP01000059.1_115818_116234_+_1	BdMeh16-1	LXOP01000059.1	115818	116234	+	1	Full	100	augustus-LXOP01000059.1-processed-gene-0.16	Motif:MGRL3_I-int	431	augustus-LXOP01000059.1-processed-gene-0.31	1616
PWL	Mo_BR32_scaffold00019_478207_478623_-_1	BR32	BR32_scaffold00019	478207	478623	-	1	Full	100	M_BR32_EuGene_00120141	Motif:MGRL3_I-int	431	M_BR32_EuGene_00120131	1140
PWL	Mo_BR62_NODE_2912_15371_15787_-_1	BR62	NODE_2912	15371	15787	-	1	Full	100	g5714	Motif:MGRL3_I-int	431	g5713	1619
PWL	Mo_CD156_scaffold00016_148871_149287_+_1	CD156	CD156_scaffold00016	148871	149287	+	1	Full	100	M_CD156_EuGene_00080381	Motif:MGRL3_I-int	431	M_CD156_EuGene_00080391	1140
PWL	Mo_EI9604_LOFD01000351.1_15297_15713_-_1	EI9604	LOFD01000351.1	15297	15713	-	1	Full	100	genemark-LOFD01000351.1-processed-gene-0.62	Motif:MGRL3_I-int	431	snap-LOFD01000351.1-processed-gene-0.86	1616
PWL	Mo_PY0925_NODE_4651_15385_15801_-_1	PY0925	NODE_4651	15385	15801	-	1	Full	100	g9471	Motif:MGRL3_I-int	431	g9470	1619
PWL	Mo_PY36.1_NODE_1668_15416_15832_-_1	PY36.1	NODE_1668	15416	15832	-	1	Full	100	g4571	Motif:MGRL3_I-int	431	g4571	1619
PWL	Mo_PY5010_NODE_4007_114134_114550_+_1	PY5010	NODE_4007	114134	114550	+	1	Full	100	g7637	Motif:MGRL3_I-int	431	g7638	1619
PWL	Mo_PY5033_NODE_3314_15351_15767_-_1	PY5033	NODE_3314	15351	15767	-	1	Full	100	g6359	Motif:MGRL3_I-int	431	g6358	1619
PWL	Mo_PY6017_NODE_2255_114304_114720_+_1	PY6017	NODE_2255	114304	114720	+	1	Full	100	g3402	Motif:MGRL3_I-int	431	g3403	1619
PWL	Mo_PY6045_NODE_3073_150980_151396_+_1	PY6045	NODE_3073	150980	151396	+	1	Full	100	g8533	Motif:MGRL3_I-int	431	g8534	1619
PWL	Mo_SV9610_LOFE01000532.1_1822_2232_+_1	SV9610	LOFE01000532.1	1822	2232	+	1	Full (Internal stop codon)	97.0803	maker-LOFE01000532.1-snap-gene-0.1	Motif:MGRL3_I-int	431	Motif:MGR583	429
PWL	Mo_SV9623_LOFF01001060.1_8367_8777_+_1	SV9623	LOFF01001060.1	8367	8777	+	1	Full (Internal stop codon)	97.0803	maker-LOFF01001060.1-snap-gene-0.3	Motif:MGRL3_I-int	431	Missing	Missing
PWL	Mo_US71_scaffold00016_145194_145604_+_1	US71	US71_scaffold00016	145194	145604	+	1	Full (Internal stop codon)	97.0803	M_US71_EuGene_00079371	Motif:MGRL3_I-int	431	M_US71_EuGene_00079381	958
PWL	Mg_BR29_scaffold00051_9349_9654_+_1	BR29	BR29_scaffold00051	9349	9654	+	1	Partial (Different 5' and 3')	32.6087	M_BR29_EuGene_00107161	XLOC_010744	2919	XLOC_010745	6683
PWL	Mg_DS9461_LOFB01001035.1_1111_1416_-_1	DS9461	LOFB01001035.1	1111	1416	-	1	Partial (Different 5' and 3')	32.6087	augustus-LOFB01001035.1-processed-gene-0.2	Missing	Missing	Missing	Missing
PWL	Mg_DS0505_LOEM01000861.1_2018_2455_+_1	DS0505	LOEM01000861.1	2018	2455	+	1	Partial (Different 5')	68.4931	maker-LOEM01000861.1-exonerate_protein2genome-gene-0.8	Missing	Missing	XLOC_009812	52
PWL	Mg_DS9461_LOFB01000202.1_11823_12260_-_1	DS9461	LOFB01000202.1	11823	12260	-	1	Partial (Different 5')	68.4931	maker-LOFB01000202.1-exonerate_protein2genome-gene-0.36	XLOC_003154	3022	XLOC_003146	52
PWL	Mg_DS0505_LOEM01001312.1_23028_23333_+_1	DS0505	LOEM01001312.1	23028	23333	+	1	Partial (Different 5')	32.6087	augustus-LOEM01001312.1-processed-gene-0.32	XLOC_011713	2919	Missing	Missing
PWL	Mg_BR29_scaffold00039_74832_75268_-_1	BR29	BR29_scaffold00039	74832	75268	-	1	Partial (Internak stop condon and frameshift)	67.8082	M_BR29_EuGene_00098921	XLOC_009919	906	XLOC_009877	52
PWL	Mo_PY5003_NODE_2379_4375_4740_-_1	PY5003	NODE_2379	4375	4740	-	1	Partial (Missing 5' by N)	87.6812	-	Motif:MGRL3_I-int	511	g1451	1619
PWL	Mo_HN19311_ATNT01001771.1_1_180_+_1	HN19311	ATNT01001771.1	1	180	+	1	Partial (Missing 5' due to short contig)	40	-	Missing	Missing	Missing	Missing
