# Supplementary material for: Evolution of the Genes Encoding Effector Candidates Within Multiple Pathotypes of Magnaporthe oryzae
Source: Front Microbiol. 2019 Nov 6;10:2575. doi: 10.3389/fmicb.2019.02575 (PMC6851232; doi:10.3389/fmicb.2019.02575)
Supplement: Supplementary file 4 [file Table_3.xlsx]

## Sheet: Pairwise identity to 70-15
ID	Ref. EFC association with TEs	MoL_PGKY	MoT_PY86.1	MoT_PY5010	MoT_PY6045	MoT_PY5003	MoT_PY6017	MoT_PY5033	Mo_PY36.1	MoT_PY0925	MoT_BR32	MoT_BdMeh16-1	MoT_B71	MoE_EI9411	MoE_EI9604	MoE_BR62	MoE_CD156	MoS_US71	MoS_SV9610	MoS_SV9623	MoO_MG01	MoO_HN19311	MoO_70-15	MoO_FJ81278	MoO_KJ201	MoO_98-06	MoO_P131	MoO_FR13	MoO_TH16	MoO_GY11	MoO_PH14	MoO_TH12	MgD_BR29	MgD_DS0505	MgD_DS9461
MGG_00043	Y	94.6565	94.6565	94.6565	94.6565	94.6565	94.6565	94.6565	94.6565	94.6565	94.6565	94.6565	94.6565	95.4198	94.6565	94.6565	94.6565	100	100	100	99.2366	100	100	100	100	100	100	100	100	100	100	100	19.084	19.084	19.084
MGG_00148	N	96.9925	96.9925	96.9925	96.9925	96.9925	96.9925	96.9925	96.9925	96.9925	96.9925	96.9925	96.9925	96.9925	96.9925	96.9925	96.9925	97.7444	97.7444	97.7444	100	100	100	100	100	100	100	100	100	100	100	100	0	0	0
MGG_00225	Y	96.0674	96.0674	96.0674	95.5056	96.0674	95.5056	95.5056	95.5056	95.5056	96.0674	95.5056	95.5056	16.2011	96.0674	95.5056	96.0674	98.8764	98.8764	98.8764	99.4382	100	100	99.4382	99.4382	99.4382	99.4382	99.4382	99.4382	99.4382	51.1236	57.8652	43.8202	43.8202	43.8202
MGG_00380	N	98.6842	98.6842	100	98.6842	90.7895	90.7895	90.7895	98.6842	98.6842	98.6842	90.7895	98.6842	98.6842	98.6842	98.6842	98.6842	99.3421	100	99.3421	100	100	100	100	100	100	100	100	100	100	100	100	0	0	0
MGG_00511	N	97.3333	97.3333	100	97.3333	97.7778	97.7778	97.7778	97.7778	97.3333	97.3333	97.3333	97.3333	97.3333	97.3333	97.3333	97.3333	100	100	100	100	100	100	100	100	100	100	100	100	100	100	100	51.7544	51.7544	51.7544
MGG_00614	N	97.8417	97.8417	97.8417	97.8417	100	100	100	97.8417	97.8417	97.8571	97.8417	97.8417	100	97.8571	97.8417	97.8571	100	100	100	100	100	100	100	100	100	100	100	100	100	100	100	21.5827	21.5827	21.5827
MGG_00627	N	97.9021	97.9021	97.9021	97.9021	97.5525	97.5525	97.5525	97.9021	97.9021	97.2028	97.9021	97.9021	97.5525	97.5525	97.9021	97.5525	86.7133	86.7133	98.2517	100	100	100	100	100	100	100	100	100	100	100	100	45.4225	45.4225	45.4225
MGG_00629	N	96.3964	96.3964	96.3964	96.3964	97.2973	97.2973	97.2973	96.3964	96.3964	97.2973	96.3964	96.3964	97.2973	97.2973	96.3964	97.2973	100	100	100	100	100	100	100	100	100	100	100	100	80.1802	100	100	72.973	73.8739	73.8739
MGG_00821	Y	96.875	96.875	96.875	96.875	96.875	96.875	96.875	96.875	96.875	96.875	96.875	96.875	96.875	96.875	96.875	96.875	100	100	100	100	100	100	100	100	100	100	100	100	100	100	100	45.3125	44.5312	44.5312
MGG_00825	N	97.3451	97.3451	97.3451	97.3451	97.3451	97.3451	97.3451	97.3451	97.3451	97.3451	97.3451	97.3451	97.3451	97.3451	97.3451	97.3451	0	100	0	100	100	100	100	100	100	100	100	100	100	100	100	0	0	0
MGG_01188	N	100	100	100	100	100	100	100	100	100	99.4949	100	100	99.4949	99.4949	100	99.4949	100	100	100	100	100	100	100	100	99.4949	100	100	100	100	100	100	80.402	80.402	80.402
MGG_01366	N	100	100	100	100	100	100	100	100	100	100	100	100	100	100	100	100	98.8764	98.8764	98.8764	100	100	100	100	100	100	100	100	100	100	100	100	33.7079	33.7079	33.7079
MGG_01455	N	99.4681	99.4681	99.4681	99.4681	99.4681	99.4681	99.4681	99.4681	99.4681	99.4681	99.4681	99.4681	99.4681	99.4681	99.4681	99.4681	98.4043	98.4043	98.4043	100	100	100	100	100	100	100	100	100	100	100	100	26.943	27.2251	27.2251
MGG_01953	Y	79.1304	79.1304	79.1304	79.1304	79.1304	79.1304	79.1304	79.1304	79.1304	79.1304	79.1304	79.1304	79.1304	79.1304	79.1304	79.1304	64.3478	69.5652	100	100	100	100	100	100	100	100	100	100	100	100	100	0	0	0
MGG_01964	Y	100	100	100	100	100	100	100	100	98.7261	95.5414	100	100	94.9045	95.5414	100	95.5414	99.3631	99.3631	0	100	100	100	100	100	100	100	100	100	100	100	100	0	0	0
MGG_02073	N	100	100	100	100	100	100	100	98.75	98.75	99.375	100	100	98.75	99.375	100	99.375	99.375	99.375	99.375	100	100	100	100	99.375	100	100	100	100	100	100	100	49.6894	49.6894	49.6894
MGG_02090	N	100	100	100	100	100	100	100	100	100	100	100	100	99.0991	100	100	100	77.4775	95.4955	95.4955	100	100	100	99.0991	99.0991	99.0991	99.0991	99.0991	100	100	100	100	63.964	63.964	63.964
MGG_02166	Y	100	100	100	100	100	100	100	100	100	100	100	100	100	100	100	100	100	100	100	99.0385	100	100	99.0385	99.0385	99.0385	99.0385	99.0385	100	100	100	100	0	0	0
MGG_02207	Y	80.315	80.315	80.315	80.315	46.4567	80.315	80.315	80.315	80.315	80.315	80.315	80.315	80.315	80.315	80.315	0	99.2126	99.2126	99.2126	100	100	100	100	99.2126	99.2126	99.2126	99.2126	100	100	81.1024	99.2126	45.3125	45.3125	45.3125
MGG_02220	Y	99.0909	99.0909	99.0909	99.0909	99.0909	99.0909	99.0909	99.0909	99.0909	99.0909	99.0909	99.0909	99.0909	99.0909	99.0909	99.0909	99.0909	99.0909	58.1818	100	100	100	100	100	100	100	100	100	100	100	100	0	0	0
MGG_02232	N	97.1223	97.1223	97.1223	97.1223	89.9281	97.1223	97.1223	97.1223	97.1223	97.1223	97.1223	97.1223	97.1223	97.1223	97.1223	97.1223	57.8947	30.9353	57.5163	100	17.2662	100	100	100	100	100	100	100	100	100	100	30.5556	29.8611	29.8611
MGG_02546	Y	98.6395	98.6395	98.6395	97.9592	97.9592	97.9592	97.9592	97.9592	98.6395	97.9592	98.6395	98.6395	98.6395	98.6395	98.6395	97.9592	100	97.9592	100	100	100	100	100	100	100	100	100	100	100	100	100	14.966	14.966	14.966
MGG_02635	N	97.7099	97.7099	97.7099	99.2366	99.2366	99.2366	99.2366	99.2366	99.2366	99.2366	97.7099	99.2366	99.2366	99.2366	99.2366	99.2366	99.2366	100	100	100	100	100	100	100	100	100	92.3664	100	100	100	95.4198	42.7481	43.5115	42.7481
MGG_02638	N	62.1951	60.9756	98.7805	99.3902	99.3902	62.8049	99.3902	99.3902	99.3902	99.3902	98.7805	99.3902	99.3902	99.3902	99.3902	99.3902	100	100	100	100	100	100	100	100	100	100	100	100	100	100	100	76.2195	76.2195	76.2195
MGG_02645	N	50.8929	98.2143	98.2143	96.4286	96.4286	96.4286	96.4286	96.4286	93.8053	93.8053	98.2143	93.8053	96.4286	93.8053	93.8053	93.8053	100	100	100	100	100	100	100	100	100	100	100	100	0	100	100	40.8333	40.8333	40.8333
MGG_02926	N	97.561	97.561	97.561	97.561	97.561	97.561	97.561	97.561	97.561	97.561	97.561	97.561	97.561	97.561	97.561	97.561	100	100	100	100	100	100	100	100	100	100	100	100	100	100	100	58.3673	58.3673	58.3673
MGG_02990	N	99.2857	100	99.2857	100	99.2857	100	100	100	100	85	100	100	85	85.7143	100	85	100	100	100	100	100	100	100	100	100	100	100	100	100	100	100	0	0	0
MGG_04259	Y	99.0909	99.0909	99.0909	99.0909	94.5455	99.0909	99.0909	99.0909	99.0909	99.0909	99.0909	99.0909	99.0909	99.0909	99.0909	99.0909	100	100	100	100	100	100	100	100	100	100	0	100	60.9091	100	100	70.2703	70.2703	70.2703
MGG_04291	N	54.4	54.4	54.4	36.3636	36.3636	36.3636	54.4	22.314	36.3636	54.4	31.405	54.4	34.7107	32.2314	54.4	30.5785	20.6612	98.3471	34.7107	83.4711	34.7107	100	100	34.7107	34.7107	0	0	100	100	0	99.1736	51.2397	52.8926	52.8926
MGG_04384	N	98.2609	98.2609	98.2609	98.2609	98.2609	98.2609	98.2609	98.2609	98.2609	98.2609	98.2609	98.2609	98.2609	98.2609	98.2609	98.2609	100	100	100	100	100	100	100	100	100	100	100	100	100	100	100	0	0	0
MGG_04451	N	68.75	68.75	68.75	68.75	68.75	68.75	68.75	68.75	68.75	68.0556	68.75	68.75	68.0556	68.0556	68.75	68.0556	97.9167	98.6111	98.6111	99.3056	100	100	99.3056	99.3056	99.3056	99.3056	99.3056	99.3056	100	99.3056	99.3056	13.1944	13.1944	13.1944
MGG_04452	N	56.5041	99.5935	99.5935	99.5935	99.5935	99.5935	99.5935	99.5935	99.5935	97.561	99.5935	99.5935	97.9675	97.561	99.5935	97.561	97.9675	97.9675	97.9675	100	100	100	100	100	100	100	100	100	100	100	100	40.6504	40.6504	40.6504
MGG_04546	Y	93.2039	93.2039	93.2039	93.2039	60.1942	93.2039	93.2039	93.2039	93.2039	93.2039	93.2039	93.2039	95.1456	93.2039	93.2039	93.2039	99.0291	99.0291	99.0291	100	100	100	100	100	100	100	100	100	100	100	100	0	0	0
MGG_04579	N	92.2222	98.3333	98.3333	98.3333	92.2222	98.3333	98.3333	98.3333	98.3333	98.3333	98.3333	98.3333	98.3333	98.3333	98.3333	98.3333	100	100	100	100	100	100	100	100	100	100	100	100	100	100	100	0	0	0
MGG_04580	N	95.2381	95.2381	95.2381	95.2381	95.2381	95.2381	95.2381	95.2381	95.2381	95.2381	95.2381	95.2381	96.0317	95.2381	95.2381	95.2381	99.2063	99.2063	99.2063	99.2063	100	100	99.2063	99.2063	99.2063	99.2063	99.2063	99.2063	100	99.2063	99.2063	0	0	0
MGG_04734	N	55.6522	98.2609	93.0435	83.4783	82.6087	83.4783	98.2609	82.6087	83.4783	98.2609	98.2609	98.2609	98.2609	98.2609	98.2609	98.2609	100	100	100	100	100	100	100	100	100	100	100	100	100	100	100	0	0	0
MGG_04735	N	96.5986	96.5986	99.3197	96.5986	96.5986	96.5986	96.5986	96.5986	96.5986	96.5986	96.5986	96.5986	96.5986	96.5986	96.5986	96.5986	98.6395	98.6395	98.6395	100	100	100	100	100	100	100	100	100	100	100	100	0	0	0
MGG_04776	N	81.9767	81.9767	81.9767	81.9767	81.9767	81.9767	81.9767	81.9767	81.9767	82.5581	81.9767	81.9767	81.3953	81.9767	81.9767	88.9535	84.3023	84.3023	83.7209	100	100	100	100	65.1163	100	100	54.0698	100	100	100	100	39.8936	39.8936	39.3617
MGG_04795	Y	99.1304	68.1034	99.1304	68.1034	68.1034	68.1034	68.1034	68.1034	68.1034	68.1034	68.1034	99.1304	0	0	99.1304	68.1034	0	68.1034	68.1034	100	100	100	100	100	100	100	0	68.1034	0	68.1034	0	0	0	0
MGG_04892	N	98.2759	98.2759	98.2759	98.2759	98.2759	98.2759	98.2759	98.2759	98.2759	98.2759	98.2759	98.2759	98.2759	98.2759	98.2759	98.2759	100	93.6782	100	100	100	100	100	100	100	100	100	100	100	100	100	0	0	0
MGG_04925	N	99.4949	99.4949	99.4949	99.4949	99.4949	99.4949	99.4949	99.4949	99.4949	99.4949	99.4949	99.4949	99.4949	99.4949	99.4949	99.4949	100	100	100	100	100	100	100	100	100	100	100	100	100	100	100	47.4747	47.4747	47.4747
MGG_05119	N	91.9355	91.9355	91.9355	91.9355	51.6129	91.9355	91.9355	91.9355	91.9355	91.9355	91.9355	91.9355	62.3482	91.9355	91.9355	91.9355	93.5223	93.5223	93.5223	100	100	100	100	97.9757	97.9757	100	100	100	100	100	100	0	19.4553	19.4553
MGG_05389	Y	83.6364	74.5455	90.9091	90.9091	91.8182	79.0909	90.9091	90.9091	90.9091	79.0909	99.0909	98.1818	99.0909	98.1818	98.1818	99.0909	100	61.8182	100	91.8182	100	100	99.0909	99.0909	99.0909	100	99.0909	100	0	99.0909	100	0	0	0
MGG_05410	Y	82.6087	82.6087	82.6087	82.6087	82.6087	82.6087	82.6087	82.6087	82.6087	82.6087	82.6087	82.6087	82.6087	82.6087	82.6087	82.6087	100	100	100	100	100	100	100	100	100	100	100	100	100	100	100	16.6667	15.942	15.942
MGG_05416	Y	98.6395	98.6395	98.6395	98.6395	99.3197	98.6395	98.6395	98.6395	98.6395	98.6395	99.3197	98.6395	98.6395	98.6395	98.6395	98.6395	100	100	100	100	100	100	100	100	100	100	100	100	100	100	99.3197	54.0541	43.9189	43.9189
MGG_05424	Y	95.3704	95.3704	95.3704	95.3704	96.2963	95.3704	95.3704	95.3704	95.3704	95.3704	96.2963	95.3704	0	97.2222	95.3704	95.3704	97.6852	97.2222	97.6852	100	100	100	100	100	100	100	100	100	100	100	100	16.2037	16.2037	16.2037
MGG_05429	N	98.9637	98.9637	98.9637	98.9637	74.0933	98.9637	98.9637	98.9637	98.9637	98.9637	98.4456	98.9637	74.6114	98.9637	98.9637	98.9637	100	100	100	100	100	100	100	100	100	100	100	100	100	100	100	22.335	22.335	22.335
MGG_05518	Y	95.6897	95.6897	95.6897	95.6897	93.9655	95.6897	93.9655	95.6897	95.6897	97.4138	93.9655	95.6897	97.4138	97.4138	95.6897	97.4138	95.6897	95.6897	95.6897	100	100	100	100	100	100	100	100	100	100	100	100	34.4828	34.4828	34.4828
MGG_05538	N	100	100	100	93.8272	93.2099	93.8272	93.2099	93.8272	93.8272	95.679	93.8272	93.8272	95.679	95.679	93.8272	95.679	95.0617	91.358	92.5926	100	100	100	100	100	100	100	100	100	100	100	100	0	0	0
MGG_05747	N	99.4382	99.4382	99.4382	99.4382	99.4382	99.4382	99.4382	99.4382	99.4382	99.4382	99.4382	99.4382	99.4382	99.4382	99.4382	99.4382	100	100	100	100	100	100	100	100	100	100	100	100	100	100	100	65.3631	65.3631	65.3631
MGG_05818	Y	75	75	75	74.2857	75	75	75	74.2857	75	75	75	75	75	75	75	75	100	99.2857	92.8571	100	100	100	100	100	100	100	22.8571	100	75.7143	75.7143	100	17.7083	20	20.7143
MGG_05831	N	97.3822	97.3822	97.3822	97.3822	97.3822	97.3822	97.3822	97.3822	97.3822	97.3822	97.3822	97.3822	54.4503	97.3822	97.3822	97.3822	98.9529	24.6231	35.0785	100	100	100	63.8614	100	100	100	85.3403	100	100	100	100	37.3737	37.3737	37.3737
MGG_05896	Y	91.1765	91.1765	91.1765	91.1765	91.1765	91.1765	91.1765	91.1765	91.1765	91.1765	91.1765	91.1765	91.1765	91.1765	91.1765	91.1765	97.0588	97.0588	97.0588	100	99.0196	100	99.0196	99.0196	99.0196	99.0196	0	98.0392	100	100	98.0392	0	0	0
MGG_06224	Y	93.2836	93.2836	93.2836	100	91.791	100	100	100	100	100	100	100	98.5075	100	100	100	100	99.2537	99.2537	100	100	100	100	100	100	100	100	100	100	100	100	35.0746	35.0746	35.0746
MGG_06231	Y	97.8417	97.8417	89.2086	97.8417	75.5396	97.8417	97.8417	97.8417	97.8417	97.8417	97.8417	97.8417	97.8417	97.8417	97.8417	90.6475	96.4029	96.4029	96.4029	100	100	100	100	100	100	99.2806	100	100	100	100	100	0	0	0
MGG_06234	Y	97.8723	97.8723	98.5816	98.5816	98.5816	98.5816	98.5816	98.5816	98.5816	100	98.5816	98.5816	100	100	98.5816	100	99.2908	99.2908	99.2908	100	100	100	100	100	100	100	100	0	100	51.0638	100	67.3759	66.6667	66.6667
MGG_06846	N	99.0291	79.6117	99.0291	99.0291	99.0291	99.0291	99.0291	99.0291	99.0291	99.0291	99.0291	99.0291	99.5146	99.0291	99.0291	99.0291	100	100	100	100	100	100	100	100	100	100	100	100	100	99.5146	100	86.4078	86.4078	86.4078
MGG_07348	N	98.1481	98.1481	98.1481	98.1481	98.1481	98.1481	98.1481	98.1481	98.1481	97.5309	98.1481	98.1481	96.9136	97.5309	98.1481	96.9136	84.5679	84.5679	84.5679	100	100	100	100	100	100	100	100	100	100	100	100	14.1975	14.1975	14.1975
MGG_07350	Y	22.4265	22.5092	21.4545	21.3793	20.155	21.3793	21.3793	21.3793	21.3793	20.6186	21.3793	21.3793	19.6078	19.7183	21.3793	21.3793	23.7226	22.4914	23.7226	22.6766	15.9292	100	100	21.7857	21.5613	100	20.1521	19.802	100	20.8333	15.2709	12.4444	14.4144	14.4144
MGG_07363	Y	98.4314	98.4314	98.4314	98.4314	98.4314	98.4314	98.4314	98.4314	98.4314	99.2157	98.4314	98.4314	99.2157	99.2157	98.4314	99.2157	99.6078	99.6078	99.6078	100	100	100	100	100	100	100	23.1939	100	26.6667	100	100	41.0156	41.0156	41.0156
MGG_07372	N	98.5915	98.5915	98.5915	98.5915	98.5915	98.5915	98.5915	98.5915	98.5915	98.5915	98.5915	98.5915	98.5915	98.5915	98.5915	98.5915	100	100	100	100	100	100	100	100	100	100	100	100	100	100	100	21.831	21.831	21.831
MGG_07538	N	99.1632	99.1632	98.3264	98.7448	98.3264	98.7448	98.3264	98.7448	98.7448	98.7448	98.3264	98.3264	98.7448	98.7448	98.3264	98.7448	99.5816	100	100	100	100	100	100	100	100	100	100	100	100	100	100	18.75	18.75	18.75
MGG_07609	N	75.1969	75.1969	75.1969	74.8031	75.1969	75.1969	75.1969	74.8031	74.8031	75.1969	75.1969	75.1969	74.4094	75.1969	75.1969	75.1969	100	100	100	100	100	100	100	100	100	100	100	100	100	100	100	9.44882	10.2362	9.44882
MGG_07699	N	98.0952	98.0952	98.0952	98.0952	72.381	98.0952	98.0952	98.0952	98.0952	98.0952	98.0952	98.0952	98.0952	98.0952	98.0952	98.0952	97.1429	97.1429	97.1429	100	100	100	100	100	100	100	100	100	100	100	100	0	0	0
MGG_07748	N	83.1461	83.1461	100	83.1461	83.7079	83.1461	83.1461	83.1461	83.1461	83.1461	83.1461	83.1461	100	83.1461	83.1461	83.1461	100	100	83.1461	100	100	100	100	100	100	100	100	100	100	100	100	41.6667	41.6667	41.6667
MGG_07766	N	97.561	97.561	97.561	97.561	89.4309	97.561	97.561	97.561	97.561	97.561	97.561	97.561	99.187	97.561	97.561	97.561	100	100	97.561	100	100	100	100	100	100	100	100	100	100	100	100	0	0	0
MGG_07810	Y	70.4348	100	99.1304	100	100	100	80.8696	100	100	70.4348	100	100	99.1304	100	100	100	99.1304	99.1304	99.1304	82.6087	100	100	99.1304	99.1304	99.1304	99.1304	0	0	99.1304	0	98.2609	19.1304	19.1304	19.1304
MGG_07812	N	97.2549	94.1176	97.2549	97.2549	71.7647	97.2549	97.2549	97.2549	97.2549	94.1176	97.2549	97.2549	88.2353	94.1176	97.2549	94.1176	97.2549	97.2549	96.4706	66.2745	0	100	98.0392	98.8235	98.4314	98.4314	84.9421	99.2157	100	99.2157	85.4902	0	0	0
MGG_07834	Y	100	98.3333	100	100	100	100	100	100	100	98.3333	100	100	97.5	98.3333	100	98.3333	95	95	95	100	0	100	100	0	0	0	0	100	100	100	100	38.5246	37.7049	37.7049
MGG_07854	N	97.807	93.8596	97.807	97.807	96.4912	97.807	97.807	97.807	97.807	93.8596	97.807	97.807	93.8596	94.2982	97.807	93.8596	98.6842	67.9842	67.5889	100	100	100	100	100	100	100	100	100	100	100	100	0	0	0
MGG_07869	N	100	99.2248	100	100	99.2248	100	100	100	100	99.2248	100	100	99.2248	100	100	100	100	100	98.4496	100	100	100	100	50.3876	100	100	50.3876	100	100	100	100	0	0	0
MGG_07880	Y	98.6784	98.2379	98.6784	98.6784	97.3568	98.6784	98.6784	98.6784	98.6784	98.2379	98.6784	98.6784	98.2379	98.2379	98.6784	98.2379	99.1189	98.2379	98.2379	99.1189	100	100	99.1189	99.1189	99.1189	99.1189	99.1189	68.2819	100	99.1189	100	12.3348	12.3348	12.3348
MGG_07919	Y	99.4595	99.4595	99.4595	99.4595	97.8378	99.4595	99.4595	99.4595	99.4595	97.8378	99.4595	99.4595	97.2973	94.0541	99.4595	97.8378	97.2973	96.7568	100	100	100	100	100	100	100	99.4595	100	100	100	100	100	15.5914	15.5914	15.5914
MGG_07934	N	100	99.5575	99.5575	100	98.6726	100	100	100	100	96.4912	100	100	96.4912	96.4912	100	96.0526	100	100	100	100	100	100	100	100	100	100	100	100	100	100	100	44.7826	44.7826	44.7826
MGG_07952	N	100	100	100	100	100	100	100	100	100	42.4242	100	100	78.7879	86.8687	100	42.4242	100	100	100	100	100	100	100	100	100	100	100	100	100	100	100	0	0	0
MGG_07994	N	97.8261	97.8261	87.5	97.2826	97.8261	97.2826	97.2826	97.2826	97.2826	97.8261	97.2826	97.2826	96.7391	97.8261	97.2826	97.8261	0	0	96.1956	100	100	100	0	100	100	100	100	100	100	100	100	0	0	0
MGG_07995	N	97.6744	97.6744	100	94.9219	73.2558	94.9219	94.9219	94.9219	94.9219	97.6744	94.9219	94.9219	92.5781	97.6744	94.9219	97.6744	0	0	94.9612	100	100	100	0	100	100	100	100	100	100	100	100	33.2031	32.8125	32.8125
MGG_08027	Y	97.5309	97.5309	100	97.5309	97.5309	97.5309	97.5309	98.3333	98.3333	97.5309	98.3333	98.3333	97.0711	97.5309	98.3333	97.5309	0	0	100	99.5816	100	100	100	100	100	100	100	100	100	100	100	0	0	0
MGG_08086	N	100	100	100	100	100	100	100	100	100	100	100	100	100	100	100	100	100	100	100	100	100	100	100	100	100	100	100	100	100	99	100	0	0	0
MGG_08230	Y	100	100	32.8358	98.4962	98.4962	98.4962	98.4962	98.4962	98.4962	32.8358	98.4962	98.4962	32.8358	32.8358	98.4962	32.8358	31.3433	31.3433	31.3433	100	17.2932	100	100	100	100	100	21.8045	100	21.8045	100	100	23.8806	24.6269	24.6269
MGG_08376	N	99.2424	99.2424	99.2424	99.2424	99.2424	99.2424	99.2424	99.2424	99.2424	96.9697	99.2424	98.4848	96.9697	96.9697	98.4848	96.9697	99.2424	99.2424	99.2424	100	100	100	100	100	100	100	100	100	100	100	100	57.5758	57.5758	57.5758
MGG_08406	N	99.3671	99.3671	99.3671	99.3671	83.5443	99.3671	99.3671	99.3671	99.3671	94.9367	99.3671	96.8354	94.9367	94.9367	96.8354	94.9367	100	100	100	71.519	71.519	100	71.519	100	100	99.3671	100	0	83.5443	97.4684	0	0	0	0
MGG_08411	N	98.9848	98.9848	98.9848	98.9848	98.9848	98.9848	98.9848	98.9848	98.9848	98.4772	98.9848	96.4467	97.9695	97.9695	83.7563	97.9695	100	100	100	100	100	100	100	100	100	100	100	100	100	100	100	28.3582	28.3582	28.3582
MGG_08414	N	100	100	100	100	100	100	100	100	100	99.2	100	98.4	100	99.2	98.4	99.2	100	100	100	100	100	100	100	100	100	100	100	100	100	100	100	62.4	62.4	62.4
MGG_08432	N	92.8571	92.8571	100	96.9388	96.9388	84.6939	84.6939	96.9388	96.9388	84.6939	84.6939	96.9388	84.6939	84.6939	96.9388	84.6939	100	100	100	100	100	100	100	100	100	100	100	100	100	100	100	44.898	44.898	44.898
MGG_08433	N	45.9016	45.9016	100	93.4426	93.4426	95.9016	95.9016	93.4426	93.4426	96.7213	95.9016	93.4426	40.1639	96.7213	93.4426	95.9016	100	100	100	100	100	100	100	100	100	100	100	100	100	100	100	71.3115	71.3115	71.3115
MGG_08469	Y	94.9275	94.9275	100	94.9275	96.3768	94.9275	94.9275	94.9275	96.3768	88.7324	94.9275	94.9275	88.7324	88.7324	94.9275	88.7324	100	100	100	100	100	100	100	100	100	0	100	0	100	0	100	59.4203	59.4203	59.4203
MGG_08481	N	97.619	97.619	95.8333	97.619	95.8333	97.619	97.619	97.619	95.8333	97.0238	97.619	97.619	97.0238	96.4286	97.619	96.4286	100	100	100	100	100	100	100	100	100	100	100	99.4048	98.8095	100	100	37.3563	37.3563	37.3563
MGG_08482	Y	96.4789	96.4789	97.8873	96.4789	97.8873	96.4789	96.4789	96.4789	97.8873	95.7747	96.4789	96.4789	96.4789	96.4789	96.4789	96.4789	100	100	100	100	100	100	100	100	100	0	100	100	100	100	100	37.415	37.415	37.415
MGG_08491	Y	88.7097	88.7097	97.5207	88.7097	57.8512	88.7097	88.7097	88.7097	97.5207	88.7097	88.7097	88.7097	60.3306	67.7686	88.7097	88.7097	100	66.9421	100	100	100	100	100	99.1736	100	100	0	100	100	100	100	0	0	0
MGG_08506	N	75.3012	75.3012	96.988	75.3012	96.988	75.3012	75.3012	75.3012	96.988	97.5904	75.3012	75.3012	94.5783	97.5904	75.3012	96.3855	71.6867	71.6867	77.1084	100	100	100	100	100	100	100	100	100	100	100	100	0	0	0
MGG_08531	Y	87.3646	87.3646	87.3646	87.3646	87.3646	87.3646	87.3646	87.3646	87.3646	61.7329	87.3646	87.3646	88.0866	96.0289	87.3646	96.0289	100	99.278	99.278	99.639	100	100	100	100	100	100	100	100	100	100	100	0	0	0
MGG_08607	Y	97.7612	97.7612	97.7612	97.7612	77.6119	97.7612	97.7612	97.7612	97.7612	97.7612	97.7612	97.7612	97.0149	97.7612	97.7612	97.7612	100	100	65.6716	100	100	100	100	100	100	100	100	54.4776	0	0	100	0	0	0
MGG_08610	N	98.6364	98.6364	98.6364	98.6364	66.8182	98.6364	98.6364	98.6364	98.6364	98.6364	98.6364	98.6364	99.5455	97.2727	98.6364	98.6364	100	100	100	100	100	100	100	100	100	100	100	100	95.4545	100	100	59.4714	59.4714	59.0308
MGG_08715	Y	37.7483	37.7483	37.7483	37.7483	37.7483	37.7483	37.7483	37.7483	37.7483	37.7483	37.7483	37.7483	37.7483	36.6667	37.7483	37.7483	18.5714	18.5714	18.5714	100	100	100	100	100	100	100	23.4043	97.8102	17.8571	100	97.8571	18.5714	18.5714	18.5714
MGG_08799	N	97.4138	97.4138	97.4138	97.4138	60.3448	97.4138	97.4138	97.4138	97.4138	97.4138	97.4138	97.4138	98.2759	98.2759	97.4138	98.2759	100	100	100	98.2759	100	100	100	100	100	100	100	100	100	100	100	0	0	0
MGG_08818	Y	96.7213	96.7213	96.7213	96.7213	96.7213	96.7213	96.7213	96.7213	96.7213	96.7213	96.7213	96.7213	99.1803	96.7213	96.7213	96.7213	100	100	100	100	100	100	100	100	100	100	100	100	100	100	99.1803	36.8852	36.8852	36.8852
MGG_08940	N	95.8621	98.6207	96.8966	98.6207	98.6207	98.6207	98.6207	98.6207	96.2069	96.2069	98.6207	96.2069	95.8621	96.2069	96.2069	96.2069	97.931	98.2759	98.2759	100	100	100	100	100	100	99.6552	75.1724	100	66.5517	100	100	25.2427	25.2427	25.2427
MGG_08941	N	100	0	0	0	19.7917	0	0	100	96.875	96.875	100	96.875	96.875	96.875	96.875	96.3542	0	0	0	100	100	100	100	100	100	100	100	0	100	100	0	66.8394	66.3212	66.8394
MGG_08944	N	99.2958	99.2958	92.2535	99.2958	99.2958	99.2958	99.2958	99.2958	92.9577	92.9577	99.2958	92.9577	92.9577	92.9577	92.9577	92.9577	94.3662	94.3662	94.3662	100	100	100	97.1831	100	100	100	58.4507	100	100	100	100	0	0	0
MGG_08957	Y	84.127	99.2063	96.8254	100	88.8889	100	100	99.2063	96.8254	96.8254	100	96.8254	95.2381	96.8254	96.8254	96.8254	100	100	100	93.6508	0	100	0	76.1905	0	0	0	100	100	0	100	39.8438	39.8438	39.8438
MGG_09055	N	100	71.8447	100	71.3592	67.9612	99.5146	99.5146	99.5146	71.8447	100	99.5146	100	100	100	100	100	99.0291	99.0291	99.0291	74.2718	100	100	100	100	100	100	100	100	55.8252	100	100	79.4258	79.4258	79.4258
MGG_09128	N	100	100	100	99.3902	84.7561	99.3902	99.3902	99.3902	100	99.3902	99.3902	100	99.3902	99.3902	100	99.3902	100	100	100	100	100	100	100	100	100	100	100	100	100	100	100	85.9756	86.5854	85.9756
MGG_09252	N	100	100	100	100	100	100	100	100	100	100	100	100	100	100	100	100	100	100	100	100	100	100	100	100	100	100	100	100	78.8177	100	100	29.0816	25.7426	26.5625
MGG_09379	N	66.9492	66.9492	66.9492	67.7966	67.7966	67.7966	67.7966	67.7966	67.7966	66.9492	97.4576	67.7966	66.9492	66.9492	67.7966	66.9492	67.7966	67.7966	99.1525	100	100	100	100	100	100	100	100	100	100	100	100	53.7815	50.8475	57.6271
MGG_09387	Y	98.1651	98.1651	98.1651	100	100	100	100	100	100	99.0826	97.2477	94.9541	98.1651	98.1651	98.6239	98.1651	100	100	100	100	100	100	100	100	100	100	100	100	100	100	100	44.7489	44.7489	44.7489
MGG_09421	Y	96.6507	96.6507	96.6507	95.6938	100	95.6938	95.6938	100	100	96.6507	95.6938	100	96.6507	96.6507	100	96.6507	99.5215	99.5215	99.5215	100	100	100	100	100	100	100	100	100	100	100	100	20.5742	21.1982	21.659
MGG_09425	Y	82.6923	98.0769	98.0769	96.7949	100	96.7949	96.7949	100	100	98.0769	96.7949	100	98.0769	98.0769	100	98.0769	84.6154	99.359	100	99.359	0	100	70.5128	70.5128	70.5128	48.0769	51.2821	99.359	100	100	100	0	0	0
MGG_09605	N	87.9121	87.9121	91.7582	87.9121	91.7582	91.7582	91.7582	87.9121	87.9121	91.7582	91.7582	87.9121	91.7582	91.7582	87.9121	91.7582	86.2637	86.2637	86.2637	100	100	100	100	56.5934	100	100	56.5934	99.4505	100	99.4505	99.4505	55.0265	55.0265	55.0265
MGG_09628	N	94.9833	94.9833	94.9833	94.9833	94.6488	94.6488	94.6488	94.9833	94.9833	94.9833	94.6488	94.9833	94.6488	94.3144	94.9833	94.9833	95.3177	95.6522	95.6522	99.6656	100	100	99.6656	99.6656	99.6656	99.6656	99.6656	99.3311	100	99.6656	99.3311	34.5515	34.5515	34.5515
MGG_09629	N	99.4709	99.4709	99.4709	99.4709	97.8836	97.8836	97.8836	99.4709	99.4709	99.4709	97.8836	99.4709	96.8254	96.8254	99.4709	99.4709	95.7672	96.2963	96.2963	100	100	100	100	100	100	100	100	98.9418	100	100	98.9418	0	0	0
MGG_09657	N	98.1651	98.1651	98.1651	98.1651	94.4954	94.4954	94.4954	98.1651	98.1651	98.1651	94.4954	98.1651	96.3303	96.3303	98.1651	96.3303	95.4128	95.4128	95.4128	0	100	100	100	100	100	100	100	100	100	100	100	0	0	0
MGG_09666	Y	98.0645	98.0645	98.0645	97.4194	85.8064	89.6774	96.7742	95.4839	98.0645	98.0645	97.4194	98.0645	98.0645	98.0645	98.0645	98.0645	99.3548	99.3548	99.3548	100	100	100	100	100	99.3548	100	100	100	100	0	100	23.2258	23.2258	23.2258
MGG_09675	N	95.7447	95.7447	95.7447	97.1631	97.1631	97.1631	97.1631	97.1631	95.7447	95.7447	97.1631	95.7447	87.5	95.7447	95.7447	95.7447	96.4539	95.7447	95.7447	100	0	100	100	100	100	100	100	100	100	100	100	40.9722	40.2778	40.2778
MGG_10004	N	99.2593	99.2593	99.2593	99.2593	99.2593	99.2593	99.2593	99.2593	99.2593	99.2593	99.2593	99.2593	99.2593	99.2593	99.2593	99.2593	97.7778	97.7778	97.7778	99.2593	100	100	99.2593	99.2593	99.2593	98.5185	99.2593	100	100	100	100	39.4366	39.4366	39.4366
MGG_10020	N	99.2424	99.2424	72.7273	94.697	94.697	94.697	94.697	94.697	94.697	72.7273	94.697	94.697	0	72.7273	94.697	72.7273	99.2424	98.4848	98.4848	100	100	100	100	100	100	100	100	100	100	100	100	0	0	0
MGG_10021	N	100	100	88.2883	97.2727	97.2727	97.2727	97.2727	97.2727	97.2727	97.2727	97.2727	97.2727	88.2883	88.2883	88.2883	88.2883	100	100	100	100	100	100	100	100	100	100	100	100	100	100	100	0	0	0
MGG_10024	N	99.4652	99.4652	98.9305	98.9362	87.766	98.9362	98.9362	100	98.9362	98.9305	100	98.9362	98.9305	98.9305	98.9362	98.9305	100	100	100	100	39.8964	100	100	100	100	100	39.8964	100	100	100	100	59.4737	59.4737	59.4737
MGG_10065	Y	94.0476	94.0476	94.0476	99.4048	99.4048	99.4048	99.4048	99.4048	99.4048	94.0476	99.4048	99.4048	99.4048	94.0476	99.4048	99.4048	99.4048	100	100	100	100	100	100	100	100	100	100	100	100	100	100	0	0	0
MGG_10080	Y	15.4639	15.4639	15.4639	15.3247	15.3247	15.3247	15.3247	15.3247	15.3247	15.4639	15.3247	15.3247	12.9747	13.2	15.3247	15.4856	13.253	15.3247	15.6164	98.7952	100	100	100	96.8504	99.1903	16.1458	16.4038	98.008	17.9811	18.8679	15.5844	12.4498	12.0482	14.4578
MGG_10086	N	96.875	96.875	96.875	96.0938	96.0938	96.0938	96.0938	96.0938	96.0938	97.6562	96.0938	96.0938	93.9394	97.6562	96.0938	97.6562	84.375	85.1562	85.1562	100	17.9688	100	100	0	100	100	100	100	100	96.9697	100	0	0	0
MGG_10102	N	63.5135	63.5135	98	99.5935	99.5935	99.5935	99.5935	99.5935	99.5935	98.3871	99.5935	99.5935	98.7903	54.4715	99.5935	54.4715	100	100	100	100	100	100	100	100	100	100	100	61.5646	100	100	100	8.53659	10.5691	10.5691
MGG_10120	Y	83.237	83.237	83.237	84.3931	84.3931	84.3931	84.3931	84.3931	84.3931	83.237	84.3931	84.3931	18.8406	83.237	84.3931	83.237	84.9711	85.5491	84.9711	100	100	100	100	100	100	100	100	100	100	19.6532	100	39.6552	39.0805	39.0805
MGG_10231	Y	85.4369	98.0583	98.0583	98.0583	98.0583	98.0583	98.0583	98.0583	0	98.0583	98.0583	0	99.0291	98.0583	0	98.0583	99.0291	99.0291	99.0291	100	100	100	100	100	100	100	100	100	100	100	100	35.8491	35.8491	34.9057
MGG_10259	Y	93.2584	93.2584	98.8764	93.2584	93.2584	93.2584	93.2584	93.2584	98.8764	93.2584	93.2584	98.8764	100	100	98.8764	100	100	31.4607	31.4607	100	100	100	26.9663	22.4719	100	100	0	22.4719	0	22.4719	22.4719	0	0	0
MGG_10276	N	93.4343	93.4343	99.4949	96.4646	96.4646	96.4646	96.4646	99.4949	99.4949	93.4343	96.4646	99.4949	93.4343	93.4343	99.4949	93.4343	99.4949	99.4949	99.4949	100	100	100	100	100	100	100	100	100	100	100	100	41.206	41.206	41.206
MGG_10280	Y	94.5455	94.5455	100	96.3636	96.3636	96.3636	96.3636	94.5455	94.5455	94.5455	96.3636	94.5455	98.1818	94.5455	94.5455	94.5455	99.0909	99.0909	99.0909	100	100	100	100	100	100	100	100	0	100	100	100	0	0	0
MGG_10282	Y	99.2	99.2	100	98.4	98.4	98.4	98.4	100	99.2	99.2	98.4	99.2	100	99.2	99.2	99.2	100	100	100	100	100	100	100	100	100	100	100	0	100	100	100	56.3492	56.3492	56.3492
MGG_10310	N	95.5752	95.5752	99.115	96.4602	96.4602	96.4602	96.4602	99.115	95.5752	95.5752	96.4602	95.5752	96.4602	95.5752	95.5752	96.4602	99.115	99.115	99.115	100	100	100	100	98.2301	100	100	100	100	100	100	100	59.6639	59.6639	59.6639
MGG_10335	N	93.8596	93.8596	97.3684	92.9825	92.9825	92.9825	92.9825	97.3684	93.8596	93.8596	92.9825	93.8596	93.8596	93.8596	93.8596	93.8596	100	100	100	100	100	100	100	100	100	100	100	100	100	100	100	60.5263	59.6491	57.8947
MGG_10425	N	99.0385	96.6346	97.5962	96.6346	99.0291	99.0385	99.0385	99.0385	99.0385	99.0385	99.0385	99.0385	99.0385	99.0385	99.0385	99.0385	100	100	100	100	100	100	100	100	100	100	100	100	100	100	100	84.1122	84.5794	84.1122
MGG_10556	N	96.3855	96.3855	96.3855	84.3373	84.3373	84.3373	84.3373	84.3373	96.3855	96.3855	84.3373	96.3855	96.3855	96.3855	96.3855	96.3855	83.1325	98.7952	91.5663	100	100	100	100	100	100	100	100	100	100	100	100	0	0	0
MGG_10559	Y	89.3333	89.3333	89.3333	90.1408	90.1408	90.1408	90.1408	90.1408	89.3333	89.3333	90.1408	89.3333	40.5594	94.3662	89.3333	89.3333	98.5915	98.5915	95.0704	100	10.2041	100	100	100	100	100	100	10.2041	10.2041	100	100	32.8671	11.4865	32.8671
MGG_10725	Y	54.7872	54.7872	54.7872	53.7234	44.1489	53.7234	83.5106	53.7234	53.7234	54.7872	83.5106	53.7234	54.7872	54.2553	53.7234	54.2553	98.9362	98.9362	98.9362	100	100	100	100	100	100	100	100	100	100	100	100	0	0	0
MGG_10774	N	98.4127	98.4127	98.4127	98.4127	98.4127	98.4127	98.4127	98.4127	98.4127	40.4762	98.4127	98.4127	85.7143	40.4762	98.4127	40.4762	0	0	0	0	100	100	100	0	100	100	100	100	100	100	100	0	0	0
MGG_10780	Y	100	95.2381	100	100	100	100	100	100	100	98.6395	100	100	48.125	98.6395	100	98.6395	100	100	97.2789	59.4595	100	100	100	100	100	59.4595	0	100	100	100	0	64.8649	64.8649	64.8649
MGG_10892	Y	100	100	100	100	100	100	100	100	100	100	100	100	100	100	100	100	100	100	100	100	0	100	100	100	100	100	100	100	100	100	100	67.4603	67.4603	67.4603
MGG_10995	Y	32.8829	32.4324	32.8829	32.4324	32.4324	32.4324	32.4324	32.4324	32.4324	31.5315	32.4324	32.4324	33.7838	30.1802	32.4324	26.1261	26.5766	33.3333	33.7838	65.3153	65.3153	100	65.3153	100	98.6487	100	69.8198	65.3153	65.3153	11.2613	65.3153	19.2771	32.8829	33.3333
MGG_11072	N	100	100	100	100	96.8254	100	100	100	100	100	100	100	100	100	100	100	100	100	100	99.2063	100	100	100	100	100	100	100	100	91.2698	100	100	33.8583	33.8583	33.8583
MGG_11280	N	100	100	100	100	100	100	100	100	100	79.9308	100	100	96.8858	79.9308	100	79.9308	100	99.654	100	100	100	100	100	100	100	100	100	99.654	100	100	99.654	63.6678	63.3218	63.6678
MGG_11292	Y	98.0392	98.0392	94.7712	98.0392	98.0392	98.0392	98.0392	98.0392	96.0784	96.0784	98.0392	96.0784	96.0784	96.0784	96.0784	96.732	98.0392	97.3856	98.0392	99.3464	0	100	99.3464	99.3464	0	99.3464	0	100	42.4837	98.0392	100	37.4194	37.4194	37.4194
MGG_11397	Y	59.7765	59.7765	59.7765	59.7765	36.8715	59.7765	59.7765	59.7765	59.7765	59.7765	59.7765	59.7765	59.7765	59.7765	59.7765	59.7765	87.0787	47.5983	47.5983	100	100	100	100	100	100	100	25.1397	100	32.9609	100	100	27.3743	27.3743	27.3743
MGG_11620	N	98.6111	98.6111	98.6111	100	95.8333	100	100	100	98.6111	100	98.6111	98.6111	100	100	98.6111	100	100	100	100	100	100	100	100	100	100	100	100	100	100	100	100	0	0	0
MGG_11627	N	100	100	100	99.3902	100	99.3902	99.3902	99.3902	99.3902	99.3902	100	99.3902	0	100	99.3902	100	100	100	100	85.3659	100	100	100	100	100	100	100	100	100	100	100	70.7317	70.7317	70.7317
MGG_11967	Y	100	100	100	100	100	100	100	100	100	100	100	100	91.3044	97.3913	100	97.3913	100	78.2609	78.2609	100	99.1304	100	99.1304	99.1304	99.1304	99.1304	99.1304	98.2609	100	100	99.1304	54.7826	53.3898	53.0435
MGG_12090	Y	80.2469	80.2469	97.5	80.2469	80.2469	80.2469	80.2469	80.2469	97.5	97.5	80.2469	97.5	97.5	97.5	97.5	80.2469	80.2469	80.2469	80.2469	81.25	100	100	100	100	100	100	81.25	100	100	100	100	0	0	0
MGG_12426	Y	98.1818	98.1818	98.1818	80.9091	98.1818	80.9091	80.9091	80.9091	80.9091	98.1818	80.9091	80.9091	97.2727	98.1818	98.1818	98.1818	99.0909	100	100	100	100	100	100	100	100	100	100	100	100	100	100	0	0	0
MGG_12444	Y	99.1266	99.1266	99.1266	79.0393	70.3057	68.559	99.1266	99.1266	99.1266	72.0524	99.1266	89.5197	72.0524	72.0524	89.5197	72.0524	99.5633	0	99.5633	69.4323	100	100	100	100	85.1528	100	100	100	100	65.9389	85.1528	9.60699	9.60699	9.60699
MGG_12445	N	99.3378	99.3378	99.3378	99.3378	99.3378	99.3378	99.3378	99.3378	99.3378	89.404	99.3378	89.404	88.7417	89.404	89.404	89.404	100	0	63.5762	100	100	100	100	100	100	100	100	100	100	100	100	0	0	0
MGG_12506	N	97.5265	97.5265	97.5265	97.5265	42.7562	97.5265	97.5265	97.5265	99.6466	97.1731	97.5265	99.6466	96.8198	97.1731	99.6466	97.5265	100	100	100	100	100	100	100	100	100	99.6466	100	63.6042	58.6572	100	100	37.6623	39.6825	37.8641
MGG_12509	N	99.0099	99.0099	99.0099	99.0099	88.1188	99.0099	99.0099	99.0099	100	99.0099	99.0099	100	99.0099	99.0099	100	99.0099	100	100	100	100	100	100	100	100	100	100	100	100	100	100	100	0	0	0
MGG_12690	N	98.4962	98.4962	98.4962	96.9925	96.9925	96.9925	96.9925	96.9925	98.4962	98.4962	96.9925	98.4962	96.2406	97.7444	98.4962	98.4962	96.9925	96.9925	96.9925	100	100	100	100	100	100	100	100	99.2481	100	100	99.2481	0	0	0
MGG_12715	N	99.5516	99.5516	99.5516	99.5516	99.5516	99.5516	99.5516	99.5516	99.5516	99.5516	99.5516	99.5516	99.1071	99.5516	99.5516	99.5516	99.5516	100	100	78.4753	100	100	100	72.6457	100	100	76.2332	100	100	99.5536	100	68.7225	68.7225	68.7225
MGG_12937	N	95.9596	95.9596	95.9596	95.9596	95.9596	95.9596	95.9596	95.9596	95.9596	95.9596	95.9596	95.9596	95.9596	95.9596	95.9596	95.9596	100	100	100	100	100	100	100	100	100	100	100	100	100	100	100	54.5455	54.5455	54.5455
MGG_13087	N	96.2963	96.2963	96.2963	99.0741	98.1481	99.0741	98.1481	99.0741	99.0741	99.0741	98.1481	99.0741	99.0741	99.0741	99.0741	99.0741	100	100	100	100	0	100	0	100	100	100	100	100	100	100	100	0	0	0
MGG_13283	Y	89.3471	89.3471	89.3471	89.3471	63.5739	89.3471	45.8333	89.3471	89.3471	89.3471	89.3471	89.3471	80.5556	89.3471	89.3471	89.3471	73.2919	73.2919	73.2919	100	15.6667	100	70.1389	75.5486	74.5342	31.25	31.25	100	100	100	100	16.2791	16.2791	16.2791
MGG_13325	N	99.3378	97.351	97.351	99.3378	99.3378	99.3378	99.3378	99.3378	99.3378	97.351	99.3378	97.351	97.351	97.351	97.351	97.351	100	100	100	100	100	100	100	100	100	100	100	100	100	91.3907	100	50.3311	62.2517	50.3311
MGG_13670	N	65.2893	58.6777	60.3306	100	59.5041	100	100	100	100	65.2893	100	100	100	97.5207	100	97.5207	100	100	100	68.595	100	100	100	100	99.1736	100	100	100	68.595	100	100	0	0	0
MGG_13836	Y	97.6378	97.6378	98.0315	97.6378	99.2126	97.6378	97.6378	97.6378	97.6378	97.6378	97.6378	97.6378	96.063	97.6378	97.6378	97.6378	100	100	99.2126	100	100	100	100	100	100	100	100	100	99.2126	99.6063	72.8346	25.4826	25.4826	25.4826
MGG_13868	Y	69.5652	99.1304	98.2609	99.1304	99.1304	99.1304	80	99.1304	99.1304	69.5652	99.1304	99.1304	98.2609	99.1304	99.1304	99.1304	98.2609	98.2609	98.2609	81.7391	99.1304	100	98.2609	98.2609	98.2609	98.2609	0	0	100	0	99.1304	19.1304	19.1304	19.1304
MGG_13974	Y	87.6033	87.6033	94.1667	87.6033	94.1667	87.6033	87.6033	87.6033	94.1667	90.9091	87.6033	87.6033	87.6033	90.9091	85.9504	90.9091	0	0	0	100	100	100	100	100	100	100	0	100	100	100	100	43.5484	43.5484	42.7419
MGG_14093	N	95.2381	95.2381	95.2381	97.0238	97.0238	97.0238	97.0238	97.0238	97.0238	95.2381	97.0238	97.0238	95.2381	95.8333	97.0238	95.2381	97.0238	97.0238	97.0238	100	100	100	100	100	100	100	100	100	100	100	100	19.0476	19.0476	19.0476
MGG_14155	N	92.953	66.443	93.9597	98.6395	50.3448	98.6395	98.6207	98.6395	98.6395	66.443	98.2877	98.6395	96.9799	66.443	98.6395	66.443	100	100	100	100	100	100	11.194	67.2414	100	100	89.6321	99.6552	46.0481	78.0645	96.2069	9.91254	11.3208	11.0092
MGG_14195	Y	96.3768	96.3768	96.3768	97.1014	97.1014	97.1014	97.1014	97.1014	97.1014	96.3768	97.1014	97.1014	97.8261	96.3768	97.1014	96.3768	98.5507	98.5507	98.5507	100	100	100	100	100	100	100	100	0	100	100	100	0	0	0
MGG_14340	N	98.9474	98.9474	98.9474	98.9474	62.1053	98.9474	94.7368	98.9474	98.9474	98.9474	98.9474	98.9474	98.9474	98.9474	98.9474	98.9474	100	100	100	94.7368	100	100	100	64.2105	100	100	96.8421	100	100	100	100	91.5789	91.5789	90.5263
MGG_14422	Y	97.2973	91.8919	79.7297	79.7297	79.7297	79.7297	79.7297	79.7297	79.7297	82.4324	79.7297	79.7297	98.6487	82.4324	79.7297	79.7297	89.1892	98.6487	52.7027	97.2973	93.2432	100	0	97.2973	97.2973	95.9459	52.7027	97.2973	98.6487	66.2162	0	97.2973	64.8649	95.9459
MGG_14600	Y	99.0566	99.0566	99.0566	99.0566	99.0566	99.0566	99.0566	99.0566	99.0566	98.1132	99.0566	99.0566	98.1132	98.1132	99.0566	98.1132	99.0566	99.0566	99.0566	100	100	100	100	100	100	100	100	100	100	100	100	0	0	0
MGG_14622	Y	98.7654	98.7654	98.7654	98.7654	98.7654	98.7654	98.7654	98.7654	98.7654	98.7654	98.7654	98.7654	98.7654	98.7654	98.7654	98.7654	98.7654	98.7654	98.7654	100	100	100	100	100	100	100	100	100	100	100	100	0	0	0
MGG_14641	N	57.6577	55.8559	57.6577	55.8559	55.8559	55.8559	55.8559	55.8559	53.1532	53.1532	55.8559	53.1532	54.955	52.2523	60.3604	48.2143	56.7568	25.2252	58.5586	63.964	58.5586	100	58.5586	100	100	38.7387	31.25	35.0427	58.5586	31.25	31.25	31.5315	54.955	54.955
MGG_14652	N	98.6301	98.6301	98.6301	98.6301	98.6301	98.6301	98.6301	98.6301	98.6301	98.6301	98.6301	98.6301	98.6301	98.6301	98.6301	98.6301	99.3151	99.3151	99.3151	100	100	100	100	100	100	100	100	100	100	100	100	84.2466	84.2466	84.2466
MGG_14725	Y	100	100	32.8358	98.4962	98.4962	98.4962	98.4962	98.4962	98.4962	32.8358	98.4962	98.4962	32.8358	32.8358	98.4962	32.8358	31.3433	31.3433	31.3433	100	17.2932	100	100	100	100	100	21.8045	100	21.8045	100	100	23.8806	24.6269	24.6269
MGG_14734	N	96.9388	96.9388	96.9388	96.9388	96.9388	96.9388	96.9388	96.9388	96.9388	96.9388	96.9388	96.9388	97.9592	96.9388	96.9388	96.9388	100	100	100	100	100	100	100	100	100	100	0	100	100	100	100	48.9796	48.9796	48.9796
MGG_14793	N	99.0099	99.0099	99.0099	99.0099	99.0099	99.0099	99.0099	99.0099	99.0099	99.0099	99.0099	99.0099	99.0099	99.0099	99.0099	99.0099	100	100	100	100	100	100	100	100	100	100	100	100	100	100	100	33.6634	33.6634	33.6634
MGG_14830	N	95.7627	95.7627	95.7627	94.0678	94.0678	94.0678	94.0678	94.0678	94.0678	95.7627	94.0678	94.0678	95.7627	95.7627	94.0678	95.7627	98.3051	98.3051	98.3051	100	58.4746	100	58.4746	100	100	58.4746	100	0	100	100	100	0	0	0
MGG_14898	N	100	100	100	100	69	83	90	100	100	96.0784	100	100	96.0784	66	100	93.1373	100	100	100	80.198	100	100	100	100	100	99	100	100	100	100	100	0	0	0
MGG_14910	Y	100	100	100	100	85.2941	100	100	100	100	100	100	100	100	100	100	100	100	100	100	100	100	100	100	100	100	100	100	100	100	100	100	67.6471	66.9118	66.9118
MGG_14965	Y	92.3077	95.1923	99.0385	35.4067	34.4498	35.4067	95.1923	34.9282	45.0893	95.1923	95.1923	45.0893	47.0852	95.1923	45.0893	95.1923	0	52.4038	0	99.0385	59.6154	100	99.5192	99.0385	32.8571	99.0385	0	0	100	32.8571	0	65.6109	65.1584	65.1584
MGG_15031	Y	98.7261	98.7261	98.7261	85.9873	85.9873	85.9873	85.9873	85.9873	98.7261	96.8153	98.7261	98.7261	96.8153	96.8153	98.7261	96.8153	99.3631	99.3631	99.3631	100	100	100	100	100	100	100	100	100	100	100	100	43.3121	42.6752	45.8599
MGG_15044	N	100	100	100	100	100	100	100	100	100	100	100	100	100	100	100	100	100	100	100	76.9231	100	100	100	100	100	100	100	100	100	100	100	0	0	0
MGG_15046	Y	91.018	91.018	91.018	95.2096	95.2096	95.2096	95.2096	95.2096	100	90.4192	95.2096	100	92.2156	92.8144	100	92.2156	59.2814	58.6826	59.2814	100	100	100	100	100	100	100	0	95.2096	100	94.012	94.012	0	0	0
MGG_15106	N	96.6443	96.6443	96.6443	96.6443	96.6443	96.6443	96.6443	96.6443	96.6443	99.3289	97.3154	96.6443	96.6443	99.3289	96.6443	99.3289	97.3154	97.3154	97.3154	100	100	100	100	100	100	100	100	100	100	100	100	0	0	0
MGG_15109	N	99.6587	99.6587	99.6587	99.6587	99.6587	99.6587	99.6587	99.6587	99.6587	99.6587	99.6587	99.6587	99.6587	99.6587	99.6587	99.6587	100	100	100	100	100	100	98.6348	98.6348	98.6348	98.6348	98.6348	100	100	100	100	14.2373	14.2373	14.2373
MGG_15207	N	100	100	97.8102	97.8102	97.8102	97.8102	97.8102	97.8102	97.8102	97.8102	97.8102	97.8102	99.2701	97.8102	97.8102	97.8102	100	100	100	100	100	100	100	100	100	100	100	100	100	100	100	40.8451	40.8451	40.8451
MGG_15336	Y	76.1905	69.0476	69.0476	100	100	98.4127	98.4127	100	100	80.1587	98.4127	100	69.8413	81.746	100	74.6032	0	100	56.3492	94.4444	61.9048	100	91.2698	94.4444	100	94.4444	0	38.0952	0	0	0	0	0	0
MGG_15371	Y	92.3077	95.1923	99.0385	31.9048	31.9048	31.9048	95.1923	31.9048	35.0806	95.1923	95.1923	35.0806	37.247	95.1923	35.0806	95.1923	0	35.4839	0	100	59.6154	100	98.5577	100	31.9048	100	0	0	99.0385	31.9048	0	67.1296	66.6667	66.6667
MGG_15374	Y	99.3197	99.3197	99.3197	99.3197	99.3197	99.3197	99.3197	99.3197	99.3197	99.3197	99.3197	99.3197	100	100	99.3197	100	100	100	100	100	100	100	100	100	100	100	100	100	100	100	100	38.6667	38.6667	38.6667
MGG_15376	Y	88.3562	88.3562	88.3562	88.3562	88.3562	88.3562	88.3562	88.3562	88.3562	88.3562	88.3562	88.3562	88.3562	88.3562	88.3562	88.3562	86.3014	86.3014	86.3014	100	100	100	100	100	100	100	100	100	0	100	0	0	0	0
MGG_15391	N	95.4955	95.4955	95.4955	95.9459	95.9459	96.3964	96.3964	95.9459	95.9459	95.4955	95.9459	95.9459	97.2973	95.4955	95.9459	95.9459	95.0451	95.0451	95.0451	100	100	100	100	100	100	100	100	100	100	100	100	44.5946	44.5946	44.5946
MGG_15394	Y	75.3968	69.8413	69.8413	94.4444	94.4444	94.4444	94.4444	94.4444	94.4444	77.7778	94.4444	94.4444	70.6349	82.5397	94.4444	73.8095	0	94.4444	52.381	100	61.9048	100	93.6508	100	100	100	0	42.0635	0	0	0	0	0	0
MGG_15401	Y	99.0476	99.0476	99.0476	99.0476	99.0476	99.0476	99.0476	99.0476	99.0476	99.0476	98.0952	99.0476	99.0476	99.0476	99.0476	99.0476	97.1429	97.1429	97.1429	99.0476	100	100	99.0476	99.0476	100	99.0476	99.0476	100	100	99.0476	100	0	0	0
MGG_15410	Y	24.8062	24.8062	24.8062	24.8062	24.8062	24.8062	24.8062	24.8062	24.8062	86.8217	24.8062	24.8062	86.8217	86.8217	24.8062	86.8217	97.6744	24.8062	99.2248	100	100	100	99.2248	94.5736	99.2248	61.2403	94.5736	100	100	100	100	27.4809	27.4809	27.4809
MGG_15443	N	90.4348	90.4348	90.4348	91.3044	91.3044	91.3044	91.3044	93.0435	90.4348	90.4348	91.3044	90.4348	89.5652	90.4348	90.4348	90.4348	95.6522	96.5217	95.6522	99.1304	100	100	100	99.1304	100	100	100	97.3913	98.2609	99.1304	97.3913	0	0	0
MGG_15458	N	100	100	100	99.0196	90.1961	99.0196	90.1961	99.0196	99.0196	93.1373	90.1961	99.0196	91.1765	91.1765	99.0196	91.1765	97.0588	97.0588	97.0588	100	100	100	100	100	100	100	100	100	100	100	100	0	0	0
MGG_15459	Y	100	100	100	100	100	100	100	100	100	100	100	100	91.3044	97.3913	100	97.3913	100	78.2609	78.2609	100	99.1304	100	99.1304	99.1304	99.1304	99.1304	99.1304	98.2609	100	100	99.1304	54.7826	53.3898	53.0435
MGG_15507	N	54.6667	54.6667	54.6667	100	100	100	100	100	100	54.6667	94.6667	100	94.6667	54.6667	100	54.6667	96	94.6667	96	98.6667	100	100	100	100	100	100	100	100	100	57.3333	94.6667	0	0	0
MGG_15539	N	98.9691	98.9691	98.9691	98.9691	98.9691	98.9691	98.9691	98.9691	98.9691	98.9691	98.9691	98.9691	98.9691	98.9691	98.9691	98.9691	98.9691	98.9691	98.9691	100	100	100	100	100	100	100	100	100	100	100	100	30.9278	30.9278	30.9278
MGG_15541	N	97.3684	97.3684	97.3684	97.3684	97.3684	97.3684	97.3684	97.3684	97.3684	97.3684	97.3684	97.3684	98.6842	97.3684	97.3684	97.3684	97.3684	97.3684	97.3684	100	100	100	100	100	100	100	100	100	100	100	100	0	0	0
MGG_15547	N	65.1007	0	0	0	0	0	0	65.1007	57.7181	67.7852	65.1007	93.9597	98.6577	98.6577	92.6667	98.6577	0	0	0	65.1007	100	100	100	100	100	100	100	0	100	100	0	0	0	0
MGG_15602	N	98.7805	98.7805	98.7805	98.7805	98.7805	98.7805	98.7805	98.7805	98.7805	98.7805	98.7805	98.7805	98.7805	98.7805	98.7805	98.7805	98.7805	98.7805	98.7805	100	100	100	100	100	100	100	100	100	100	100	100	31.7073	31.7073	31.7073
MGG_15625	N	98.0198	98.0198	98.0198	98.0198	98.0198	98.0198	98.0198	98.0198	98.0198	96.0396	98.0198	98.0198	96.0396	96.0396	98.0198	96.0396	0	99.0099	99.0099	100	100	100	100	100	100	100	100	100	100	100	100	53.4653	53.4653	53.4653
MGG_15633	N	100	100	100	100	100	100	100	100	100	95.7747	100	100	95.7747	95.7747	100	95.7747	100	100	100	100	100	100	100	100	100	100	100	100	100	100	100	0	0	0
MGG_15689	N	100	100	100	100	100	100	100	100	100	98.3871	100	100	98.3871	98.3871	100	98.3871	98.3871	98.3871	98.3871	99.1936	100	100	100	100	100	100	100	100	100	100	100	37.0968	37.0968	37.0968
MGG_15693	N	100	100	100	100	100	100	100	100	100	95.9184	100	100	95.9184	95.9184	100	95.9184	100	100	100	100	100	100	100	100	100	100	100	100	100	100	100	0	0	0
MGG_15751	N	100	100	100	100	49.6183	100	100	100	100	100	100	100	100	100	100	100	100	100	100	100	100	100	100	100	100	100	0	100	0	100	100	56.4885	66.4179	56.4885
MGG_15824	N	100	100	100	100	100	100	100	100	100	100	100	100	100	100	100	100	100	100	100	100	100	100	100	100	100	100	52.7778	100	100	100	100	88.8889	88.8889	88.8889
MGG_15843	N	98.3871	98.3871	100	98.3871	98.3871	98.3871	98.3871	100	100	98.3871	100	100	98.3871	98.3871	100	98.3871	100	100	100	100	100	100	100	100	100	100	100	100	100	100	100	29.0323	29.0323	29.0323
MGG_15855	N	100	100	100	100	100	100	100	98.3051	98.3051	99.435	98.3051	98.3051	99.435	99.435	98.3051	99.435	100	100	100	100	100	100	100	100	100	100	100	100	100	100	100	25.5556	25.5556	25.5556
MGG_15878	N	100	100	100	100	100	100	100	95.4545	95.4545	95.4545	95.4545	95.4545	99.4318	99.4318	100	100	98.8701	100	98.8701	100	100	100	100	100	100	100	100	100	100	100	100	57.0621	57.0621	57.0621
MGG_15883	N	100	100	100	100	65.1515	100	100	100	100	100	100	100	100	100	100	100	100	100	100	100	100	100	100	100	100	100	69.697	100	100	100	100	66.1765	66.1765	39.3939
MGG_15890	N	100	100	100	100	100	100	100	100	100	100	100	100	100	100	100	100	100	100	100	100	100	100	100	100	100	100	100	100	100	100	100	55.1724	55.1724	55.1724
MGG_15902	N	100	100	100	98.5294	100	98.5294	98.5294	98.5294	98.5294	97.0588	98.5294	98.5294	97.0588	96.3235	98.5294	97.0588	100	100	100	100	100	100	100	100	100	100	49.2647	100	39.7059	100	100	71.1268	71.1268	71.1268
MGG_15908	Y	100	100	100	98.6487	100	98.6487	98.6487	98.6487	98.6487	97.2973	98.6487	98.6487	100	97.2973	98.6487	97.2973	100	100	100	0	100	100	100	100	100	100	100	100	100	100	100	0	0	0
MGG_15911	Y	100	100	100	99.0099	100	99.0099	99.0099	99.0099	99.0099	99.0099	99.0099	99.0099	99.0099	99.0099	99.0099	99.0099	100	100	100	100	100	100	99.0099	0	100	100	0	100	100	100	100	0	0	0
MGG_15926	Y	100	100	100	100	100	100	100	100	100	97.9021	100	98.6014	97.9021	97.9021	98.6014	97.9021	100	62.9371	100	100	100	100	100	100	100	100	100	100	100	54.5455	100	18.75	18.75	18.75
MGG_15960	N	100	100	100	100	100	100	100	100	100	97.0149	98.5075	100	97.0149	97.0149	100	97.0149	100	100	100	100	100	100	100	100	100	100	100	100	100	100	100	40.2985	40.2985	40.2985
MGG_15972	Y	57.5221	57.5221	57.5221	55.7522	57.5221	57.5221	57.5221	55.7522	57.5221	57.5221	57.5221	57.5221	57.5221	57.5221	57.5221	57.5221	58.4071	58.4071	59.292	57.5221	99.115	100	98.2301	98.2301	98.2301	57.5221	98.2301	100	100	96.4602	95.5752	0	0	0
MGG_16026	Y	63.4146	63.4146	63.4146	63.4146	63.4146	63.4146	63.4146	63.4146	63.4146	63.4146	100	63.4146	63.4146	63.4146	63.4146	63.4146	95.9016	93.4426	72.3577	100	100	100	70.7317	70.7317	100	100	70.7317	100	100	100	100	61.2903	52.459	100
MGG_16042	Y	98.9583	98.9583	98.9583	98.9583	98.9583	98.9583	98.9583	98.9583	98.9583	90.9722	98.9583	98.9583	92.0139	92.0139	98.9583	92.4138	99.6528	99.6528	99.6528	99.6528	100	100	0	99.6528	99.6528	99.6528	56.5972	61.8056	56.5972	99.6528	99.6528	0	0	0
MGG_16057	Y	95.6938	95.6938	95.6938	95.6938	95.6938	95.6938	95.6938	95.6938	95.6938	95.6938	95.6938	95.6938	98.0861	95.6938	95.6938	95.6938	0	0	0	100	100	100	100	100	100	100	100	100	55.5024	100	100	0	0	0
MGG_16058	N	80.2632	80.2632	80.2632	80.2632	80.2632	80.2632	80.2632	80.2632	80.2632	97.3684	80.2632	80.2632	97.3684	97.3684	80.2632	80.2632	97.3684	97.3684	97.3684	100	100	100	100	100	100	100	100	100	100	100	100	0	0	0
MGG_16059	N	98.9071	98.9071	98.9071	98.9071	81.4208	98.9071	98.9071	98.9071	98.9071	98.9071	98.9071	98.9071	98.9071	98.9071	98.9071	0	98.3607	98.3607	98.3607	100	100	100	51.3661	99.4536	99.4536	99.4536	99.4536	100	100	100	100	12.5683	12.0219	12.5683
MGG_16071	Y	100	100	100	100	100	100	100	100	100	100	100	100	100	100	100	100	100	100	100	100	0	100	100	100	100	100	100	100	100	100	100	60.274	60.274	60.274
MGG_16084	Y	100	100	100	100	100	100	100	100	100	95.679	100	100	96.2963	95.679	100	95.679	93.8272	93.8272	93.8272	0	0	100	0	0	0	0	0	100	61.1111	100	53.7037	82.0988	82.0988	82.0988
MGG_16090	N	100	100	100	100	100	100	100	100	100	95.0704	100	100	97.1831	79.5775	100	97.1831	100	100	100	100	100	100	100	100	100	100	100	100	100	100	100	0	0	0
MGG_16123	N	100	100	100	100	100	100	100	100	100	100	88.4058	100	100	100	100	100	100	100	100	100	100	100	100	100	100	100	100	100	100	100	100	21.0145	21.0145	21.0145
MGG_16137	N	100	100	100	100	100	100	100	100	100	100	100	100	100	100	100	99.1736	100	100	100	100	100	100	100	100	100	100	100	100	100	100	100	31.9672	31.9672	31.9672
MGG_16175	Y	93.5065	93.5065	93.5065	93.5065	93.5065	93.5065	93.5065	93.5065	93.5065	85.7143	87.013	93.5065	88.3117	88.3117	93.5065	88.3117	89.6104	89.6104	89.6104	100	100	100	100	100	100	100	61.039	61.039	38.1579	0	58.2278	0	0	0
MGG_16188	Y	98.6301	98.6301	98.6301	98.6301	98.6301	98.6301	98.6301	98.6301	98.6301	98.6301	98.6301	98.6301	76.0274	98.6301	98.6301	98.6301	100	100	100	100	100	100	100	100	100	97.9452	100	100	100	100	100	17.1233	17.1233	17.1233
MGG_16238	N	100	100	100	100	98.8889	100	100	100	100	100	100	100	100	100	100	100	98.8889	100	100	100	100	100	100	100	100	100	100	100	100	100	100	0	0	0
MGG_16260	N	100	100	100	100	100	100	100	100	100	100	100	100	100	100	100	100	100	100	100	100	100	100	100	100	100	100	100	100	100	100	100	84.375	83.5938	84.375
MGG_16306	N	100	100	92	100	100	60	100	92	100	100	100	100	96	100	100	100	100	100	100	100	100	100	100	100	100	100	100	100	100	100	100	68	68	68
MGG_16321	Y	96.9697	96.9697	96.9697	96.9697	96.9697	96.9697	96.9697	96.9697	96.9697	96.9697	96.9697	96.9697	96.9697	96.9697	96.9697	96.9697	21.1055	20.603	21.1055	100	21.1055	100	100	100	21.1055	21.1055	100	100	100	100	100	15.5779	15.5779	15.5779
MGG_16327	Y	91.8149	92.1708	92.1708	92.1708	92.1708	92.1708	92.1708	92.1708	92.1708	92.1708	92.1708	92.1708	71.1744	92.1708	92.1708	92.1708	30.9609	30.9609	30.9609	48.7544	10.3203	100	48.7544	94.6619	75.8007	87.1886	87.1886	87.9004	87.5445	86.4769	86.4769	20.3509	20.7018	23.1579
MGG_16339	N	98.8889	98.8889	98.8889	98.8889	98.8889	98.8889	98.8889	98.8889	98.8889	98.8889	98.8889	98.8889	98.8889	98.8889	98.8889	98.8889	100	100	100	100	100	100	100	100	100	100	100	100	100	100	100	0	0	0
MGG_16342	N	99.0741	99.0741	99.0741	98.1481	98.1481	98.1481	99.0741	98.1481	98.1481	99.0741	99.0741	98.1481	99.0741	98.1481	98.1481	99.0741	100	100	100	100	100	100	100	100	100	100	100	100	100	100	100	0	0	0
MGG_16345	Y	54.6392	51.5464	54.6392	52.5773	52.5773	52.5773	52.5773	52.5773	52.5773	52.5773	51.5464	51.5464	56.701	49.4845	51.5464	31.9588	34.0206	56.701	56.701	57.732	100	100	57.732	64.0777	60.1942	56.701	23.7113	45.3608	24.7423	23.7113	31.9588	29.8969	52.5773	56.701
MGG_16353	N	95.9459	95.9459	95.9459	95.9459	95.9459	95.9459	95.9459	95.9459	95.9459	95.9459	93.2432	95.9459	95.9459	95.9459	95.9459	95.9459	100	100	100	100	100	100	100	100	100	100	100	100	100	100	100	0	0	0
MGG_16357	N	55.1724	54.023	55.1724	79.3103	0	79.3103	55.1724	79.3103	79.3103	79.3103	0	79.3103	0	0	79.3103	64.3678	0	100	0	100	100	100	100	100	100	100	100	0	100	0	0	0	0	0
MGG_16378	Y	95.8763	95.8763	95.8763	95.8763	98.9691	95.8763	98.9691	95.8763	95.8763	98.9691	95.8763	95.8763	96.9072	100	100	100	96.9072	96.9072	96.9072	100	100	100	0	100	100	100	100	100	100	100	100	0	0	0
MGG_16422	N	100	100	100	100	100	100	100	100	100	100	100	100	98.2456	100	100	100	100	100	100	100	100	100	100	100	100	100	100	100	100	100	100	46.5517	0	46.5517
MGG_16475	Y	95.5752	95.5752	95.5752	95.5752	95.5752	95.5752	95.5752	95.5752	95.5752	95.5752	95.5752	95.5752	95.5752	95.5752	95.5752	95.5752	100	100	100	100	100	100	100	100	100	100	100	100	100	100	100	0	0	0
MGG_16489	Y	92.3077	95.1923	99.0385	35.4067	34.4498	35.4067	95.1923	34.9282	45.5357	95.1923	95.1923	45.5357	47.5336	95.1923	45.5357	95.1923	45.9821	95.7747	52.4038	99.0385	59.6154	100	99.5192	99.0385	32.8571	99.0385	0	100	100	32.8571	0	67.8733	67.4208	67.4208
MGG_16496	N	90.9091	90.9091	90.9091	90.9091	90.9091	90.9091	90.9091	90.9091	90.9091	90.9091	90.9091	90.9091	90.9091	90	90.9091	90.9091	100	100	100	100	100	100	100	100	100	100	100	100	100	100	100	0	0	0
MGG_16551	Y	93.7956	94.1606	94.1606	94.1606	94.1606	94.1606	94.1606	94.1606	94.1606	94.1606	94.1606	94.1606	72.6277	94.1606	94.1606	94.1606	22.6277	22.6277	22.6027	54.3796	42.3358	100	50	98.5401	77.0073	90.146	88.6861	89.4161	89.0511	89.4161	89.4161	17.4216	17.77	15.7191
MGG_16585	Y	0	0	0	100	100	0	100	100	100	100	100	100	100	100	100	100	100	0	0	100	0	100	100	100	100	100	100	100	100	100	100	74.026	74.026	75.3247
MGG_16593	Y	100	100	100	100	100	100	100	100	100	100	100	100	98.0392	100	100	100	100	100	100	100	100	100	100	100	100	100	100	100	0	100	100	0	0	0
MGG_16618	N	98.0769	98.0769	88.4615	88.4615	88.4615	88.4615	88.4615	88.4615	88.4615	88.4615	88.4615	88.4615	88.4615	88.4615	88.4615	88.4615	100	100	100	98.0769	100	100	100	100	100	100	100	100	100	100	100	0	0	0
MGG_16619	N	100	100	99.1304	99.1304	99.1304	99.1304	99.1304	99.1304	99.1304	99.1304	99.1304	99.1304	99.1304	99.1304	99.1304	99.1304	99.1304	93.0435	100	100	74.7826	100	72.1739	99.1304	96.5812	92.1739	99.1304	99.1304	100	68.6957	0	19.1304	69.5652	93.0435
MGG_16625	N	100	100	100	100	100	100	100	100	100	100	100	100	100	100	100	100	100	100	100	100	100	100	100	100	100	100	100	100	100	100	100	0	0	0
MGG_16659	N	98.6842	98.6842	98.6842	98.6842	86.8421	98.6842	98.6842	98.6842	98.6842	98.6842	98.6842	98.6842	98.6842	98.6842	98.6842	98.6842	100	100	100	100	100	100	100	100	100	100	100	100	100	100	100	69.7368	69.7368	69.7368
MGG_16660	Y	93.2584	93.2584	93.2584	94.382	93.2584	93.2584	93.2584	94.382	93.2584	93.2584	93.2584	93.2584	95.5056	93.2584	93.2584	93.2584	100	100	98.8764	100	100	100	100	100	100	100	100	100	100	100	0	42.6966	40.4494	42.6966
MGG_16663	N	78.6885	78.6885	78.6885	98.3333	78.6885	78.6885	78.6885	98.3333	78.6885	78.6885	78.6885	78.6885	40.9836	78.6885	78.6885	78.6885	100	100	100	98.3333	100	100	91.6667	100	91.6667	88.3333	100	100	100	100	100	0	0	0
MGG_16671	Y	65.7143	65.7143	65.7143	95.7143	65.7143	65.7143	65.7143	95.7143	95.7143	65.7143	65.7143	65.7143	65.7143	65.7143	65.7143	42.8571	98.5714	98.5714	98.5714	100	0	100	100	100	100	100	100	100	100	0	100	0	0	0
MGG_16693	Y	97.6562	97.6562	97.6562	97.6562	97.6562	97.6562	97.6562	97.6562	97.6562	97.6562	97.6562	97.6562	96.875	97.6562	97.6562	97.6562	97.6562	99.2188	99.2188	100	0	100	100	100	100	100	100	100	100	100	93.75	0	0	0
MGG_16698	Y	93.3333	93.3333	93.3333	93.3333	61.6667	93.3333	93.3333	93.3333	93.3333	93.3333	93.3333	93.3333	93.3333	93.3333	93.3333	93.3333	99.1667	99.1667	99.1667	100	100	100	54.1667	54.1667	54.1667	31.6667	54.1667	100	100	100	100	35	35	35
MGG_16712	N	95.7529	95.7529	95.7529	95.7529	95.7529	95.7529	95.7529	95.7529	95.7529	95.7529	95.7529	95.7529	94.9807	95.3668	95.7529	95.3668	99.6139	100	99.6139	100	100	100	100	100	100	100	67.5676	100	100	100	100	22.3938	22.3938	22.3938
MGG_16737	N	89.3048	93.0481	89.3048	89.3048	45.4545	93.0481	89.3048	89.3048	89.3048	89.3048	93.0481	93.0481	93.0481	93.0481	93.0481	93.0481	98.9305	98.9305	98.9305	94.1176	100	100	99.4652	99.4652	99.4652	99.4652	99.4652	99.4652	100	99.4652	99.4652	0	0	0
MGG_16759	N	99.0826	99.0826	99.0826	99.0826	99.0826	99.0826	99.0826	99.0826	99.0826	99.0826	99.0826	99.0826	99.0826	99.0826	99.0826	99.0826	100	100	100	100	100	100	100	100	100	100	0	100	100	100	100	0	0	0
MGG_16775	Y	50.4425	50.4425	50.4425	41.5929	50.4425	50.4425	50.4425	41.5929	50.4425	50.4425	50.4425	50.4425	51.3274	50.4425	50.4425	50.4425	96.5217	95.6522	96.5217	100	0	100	0	0	0	0	0	100	100	0	100	0	0	0
MGG_16789	Y	100	100	100	100	100	100	100	100	100	100	100	100	97.7778	100	100	100	100	98.8889	100	100	100	100	100	100	100	100	100	100	100	100	100	51.1111	50	50
MGG_16811	N	53.0864	53.0864	53.0864	54.321	53.0864	53.0864	53.0864	54.321	53.0864	53.0864	53.0864	53.0864	100	53.0864	53.0864	53.0864	100	55.5556	55.5556	100	100	100	100	100	100	100	100	100	100	0	100	27.5	27.5	27.5
MGG_16829	N	97.0297	97.0297	97.0297	97.0297	97.0297	97.0297	97.0297	97.0297	97.0297	97.0297	97.0297	97.0297	97.0297	97.0297	97.0297	97.0297	100	100	100	99.5049	100	100	99.5049	99.5049	99.5049	99.5049	99.5049	100	100	99.5049	100	50	50	50
MGG_16892	N	91.8367	91.8367	91.8367	91.8367	85.7143	91.8367	91.8367	91.8367	91.8367	91.8367	91.8367	91.8367	91.8367	91.8367	91.8367	91.8367	88.7755	88.7755	88.7755	100	100	100	100	100	100	100	100	100	100	100	100	33.6735	33.6735	33.6735
MGG_16939	N	74.6269	89.5522	89.5522	90.2985	90.2985	91.0448	91.0448	90.2985	90.2985	74.6269	91.0448	90.2985	74.6269	74.6269	55.2239	74.6269	73.8806	0	73.8806	100	0	100	0	0	100	0	100	100	100	100	0	49.2647	48.5294	48.5294
MGG_16964	N	99.5496	100	100	99.5496	95.9459	99.5496	99.5496	99.5496	99.5496	95.9459	99.5496	99.5496	83.3333	95.9459	99.5496	95.9459	62.5	90.1786	89.7321	100	100	100	100	100	100	99.5496	100	100	100	100	100	10.8108	10.8108	10.8108
MGG_16977	N	96.3768	96.3768	96.3768	96.3768	81.1594	96.3768	96.3768	96.3768	96.3768	96.3768	96.3768	96.3768	96.3768	96.3768	96.3768	96.3768	99.2754	97.1014	99.2754	100	100	100	100	100	100	100	100	100	100	100	100	39.4366	39.4366	39.4366
MGG_17014	Y	83.9286	83.9286	85.7143	83.9286	83.9286	83.9286	83.9286	83.9286	83.9286	83.9286	83.9286	83.9286	96.4286	83.9286	83.9286	83.9286	98.2143	98.2143	98.2143	83.9286	100	100	98.2143	98.2143	98.2143	0	98.2143	100	85.7143	100	100	46.4286	46.4286	46.4286
MGG_17015	N	95.5882	95.5882	98.5294	95.5882	95.5882	95.5882	95.5882	95.5882	95.5882	95.5882	95.5882	95.5882	91.1765	95.5882	95.5882	95.5882	100	100	100	100	100	100	100	100	100	0	100	100	100	100	100	35.2941	35.2941	35.2941
MGG_17022	N	90.5797	90.5797	52.1739	90.5797	52.1739	90.5797	90.5797	90.5797	52.1739	90.5797	90.5797	90.5797	65.942	89.8551	90.5797	65.942	100	100	100	100	100	100	100	100	100	100	100	100	100	100	100	46.3768	46.3768	46.3768
MGG_17028	Y	90.7143	90.7143	87.8571	90.7143	67.8571	90.7143	90.7143	90.7143	67.8571	66.4286	90.7143	90.7143	85.7143	66.4286	90.7143	66.4286	100	0	100	100	100	100	100	100	100	100	100	100	100	100	100	12.8571	12.8571	12.8571
MGG_17063	N	98.125	98.125	98.125	98.125	99.375	98.125	98.125	98.125	98.125	98.75	99.375	98.125	98.75	98.75	98.125	98.75	98.75	100	99.375	100	100	100	100	100	100	100	100	100	100	100	100	24.2236	31.677	31.677
MGG_17077	N	100	100	100	100	100	100	100	100	100	100	100	100	100	100	100	100	100	100	100	100	100	100	100	100	100	100	100	100	100	100	100	0	0	0
MGG_17082	N	96	94.6667	94.6667	90.6667	90.6667	96	88	96	96	96	96	96	96	96	96	96	100	100	100	100	100	100	100	100	100	100	100	100	100	100	100	73.3333	73.3333	73.3333
MGG_17148	N	97.8102	97.8102	97.8102	97.8102	97.8102	97.8102	97.8102	97.8102	97.8102	97.8102	97.8102	97.8102	97.0803	97.8102	97.8102	97.8102	99.2701	99.2701	99.2701	100	100	100	100	100	100	100	100	100	100	100	100	38.4058	38.4058	38.4058
MGG_17232	N	98.9796	98.9796	98.9796	97.9592	97.9592	97.9592	97.9592	97.9592	97.9592	97.9592	97.9592	97.9592	97.9592	98.9796	98.9796	98.9796	100	100	100	100	100	100	100	100	100	100	100	100	100	100	100	0	0	0
MGG_17237	Y	94.4444	94.4444	94.4444	100	100	100	100	100	100	100	100	100	94.4444	94.4444	94.4444	94.4444	0	74.0741	74.0741	100	100	100	100	100	100	100	100	100	100	100	100	52.7273	52.7273	52.7273
MGG_17239	N	51.4286	51.4286	51.4286	100	100	100	100	100	100	0	100	100	0	51.4286	100	100	98.5714	100	100	100	100	100	100	100	100	100	100	100	100	100	100	0	0	0
MGG_17240	Y	50.5747	91.954	91.954	93.1034	93.1034	93.1034	93.1034	93.1034	93.1034	91.954	93.1034	93.1034	91.954	91.954	93.1034	91.954	93.1034	93.1034	91.954	100	100	100	100	100	100	100	100	100	100	100	100	27.5862	26.4368	26.4368
MGG_17248	Y	67.5	67.5	55	66.25	66.25	66.25	66.25	66.25	66.25	55	66.25	66.25	56.25	55	66.25	55	70	78.75	78.75	100	100	100	100	100	100	100	100	100	100	100	100	0	44.4444	45.679
MGG_17249	N	100	100	89.6552	75.1724	75.1724	75.1724	75.1724	75.1724	75.1724	89.6552	75.1724	75.1724	0	89.6552	75.1724	89.6552	0	100	99.3103	100	100	100	100	100	100	100	100	100	100	100	100	0	0	0
MGG_17250	N	73.494	73.494	71.0843	72.2892	72.2892	72.2892	72.2892	72.2892	72.2892	71.0843	72.2892	72.2892	71.0843	71.0843	72.2892	71.0843	73.494	73.494	73.494	100	100	100	100	100	100	100	100	100	100	100	100	0	0	0
MGG_17255	Y	50.8475	98.3051	98.3051	98.3051	98.3051	98.3051	98.3051	98.3051	98.3051	99.1525	98.3051	98.3051	100	99.1525	98.3051	99.1525	0	0	0	100	100	100	100	100	100	100	100	100	0	100	100	33.3333	33.3333	33.3333
MGG_17266	N	98.1982	88.2883	88.2883	88.2883	72.0721	88.2883	88.2883	88.2883	88.2883	88.2883	88.2883	88.2883	88.2883	88.2883	88.2883	88.2883	99.0991	99.0991	99.0991	100	100	100	100	100	100	100	100	100	100	100	100	41.9643	41.9643	41.9643
MGG_17301	Y	89.0244	78.0488	87.8049	85.3659	85.3659	85.3659	85.3659	85.3659	85.3659	0	85.3659	85.3659	97.561	0	85.3659	0	95.1219	0	95.1219	87.8049	82.9268	100	87.8049	87.8049	100	100	87.8049	86.5854	100	87.8049	86.5854	62.1951	97.561	62.1951
MGG_17303	Y	82.4324	82.4324	82.4324	82.4324	82.4324	82.4324	82.4324	82.4324	82.4324	81.0811	82.4324	82.4324	82.4324	81.0811	82.4324	81.0811	100	100	100	0	0	100	100	0	100	100	100	100	100	0	100	31.0811	31.0811	31.0811
MGG_17319	Y	97.2603	97.2603	97.2603	97.2603	97.2603	97.2603	97.2603	97.2603	97.2603	97.2603	97.2603	97.2603	97.2603	97.2603	97.2603	97.2603	98.6301	100	100	100	100	100	100	100	100	100	100	100	100	100	100	36.9863	36.9863	36.9863
MGG_17334	N	98.4375	98.4375	98.4375	98.4375	98.4375	98.4375	98.4375	98.4375	98.4375	98.4375	98.4375	98.4375	99.2188	98.4375	98.4375	98.4375	100	100	100	100	100	100	100	100	100	100	100	100	100	100	100	27.6923	27.6923	29.6875
MGG_17335	N	98.7342	98.7342	98.7342	98.7342	98.7342	98.7342	98.7342	98.7342	98.7342	98.7342	98.7342	98.7342	98.7342	98.7342	98.7342	98.7342	98.7342	98.7342	98.7342	100	100	100	100	100	100	100	100	100	100	100	100	69.375	69.375	69.375
MGG_17355	N	91.8699	91.8699	91.8699	91.8699	91.8699	91.8699	91.8699	91.8699	91.8699	91.8699	91.8699	91.8699	91.8699	91.8699	91.8699	91.8699	100	100	100	100	100	100	100	100	100	100	100	100	100	100	100	0	0	0
MGG_17366	N	92.3729	92.3729	92.3729	92.3729	92.3729	92.3729	92.3729	92.3729	92.3729	92.3729	92.3729	92.3729	94.0678	92.3729	92.3729	92.3729	85.5932	85.5932	77.1186	100	100	100	100	100	100	100	100	100	100	100	100	0	0	0
MGG_17387	N	95.082	95.082	83.6066	95.082	55.7377	55.7377	55.7377	95.082	55.7377	95.082	95.082	95.082	95.082	95.082	63.9344	95.082	93.4426	90.1639	91.8033	91.8033	100	100	100	93.4426	0	50.9091	93.4426	100	93.4426	50.9091	93.4426	39.3443	37.7049	34.4262
MGG_17390	N	97.4453	97.4453	97.4453	97.4453	97.4453	97.4453	97.4453	97.4453	97.4453	97.4453	97.4453	97.4453	97.8102	97.4453	97.4453	97.4453	100	100	100	100	100	100	100	100	99.635	100	100	100	100	100	100	0	0	0
MGG_17393	N	98.5915	98.5915	98.5915	98.5915	98.5915	98.5915	98.5915	98.5915	98.5915	98.5915	98.5915	98.5915	98.5915	98.5915	98.5915	98.5915	100	100	100	100	100	100	100	100	100	100	100	100	100	100	100	67.6056	67.6056	67.6056
MGG_17410	N	93.3333	93.3333	93.3333	76.0784	76.4706	99.6078	76.4706	76.0784	93.3333	99.6078	99.2157	99.2157	99.6078	99.6078	76.0784	99.6078	99.6078	99.6078	99.6078	76.8627	100	100	100	94.1176	94.1176	100	0	100	100	100	100	72.8682	72.8682	78.6822
MGG_17463	N	93.75	93.75	100	93.75	90.625	90.625	90.625	94.7917	93.75	94.7917	90.625	93.75	94.7917	94.7917	93.75	94.7917	100	90.625	100	100	100	100	100	100	100	100	100	100	100	100	100	53.6842	53.6842	53.6842
MGG_17464	Y	98.75	98.75	98.75	98.75	100	100	100	100	98.75	100	100	98.75	100	100	98.75	100	100	100	100	100	100	100	100	100	100	100	100	100	100	100	100	71.25	71.25	71.25
MGG_17473	N	99.5726	99.5726	100	99.5726	99.1453	99.5726	99.1453	99.1453	99.5726	99.1453	99.1453	99.5726	100	99.1453	99.5726	99.1453	100	100	100	100	100	100	100	100	100	100	61.5385	100	62.8205	99.5726	100	15.812	15.812	15.812
MGG_17478	N	96.2264	96.2264	100	96.2264	77.3585	96.2264	77.3585	77.3585	96.2264	77.3585	77.3585	96.2264	77.3585	77.3585	96.2264	77.3585	100	100	100	100	100	100	100	100	100	100	100	100	100	100	100	0	0	0
MGG_17536	N	41.9811	41.9811	41.9811	41.9811	41.9811	41.9811	41.9811	41.9811	41.9811	41.9811	41.9811	41.9811	42.4528	41.9811	41.9811	41.9811	42.4528	42.4528	42.4528	42.4528	42.4528	100	42.4528	100	100	42.4528	42.4528	60.3774	42.4528	53.3019	42.4528	15.566	29.717	31.6038
MGG_17544	Y	96	96	96	96	96	96	96	96	96	96	96	96	96	96	96	96	100	100	100	100	100	100	100	100	100	100	100	100	100	100	100	76.4706	76.4706	76.4706
MGG_17550	Y	98.6667	98.6667	93.3333	98.6667	98.6667	98.6667	93.3333	93.3333	98.6667	93.3333	98.6667	93.3333	0	93.3333	93.3333	93.3333	98.6667	98.6667	0	0	100	100	100	100	100	0	100	98.6667	0	98.6667	98.6667	0	0	0
MGG_17556	Y	45.6897	45.6897	29.5652	28.6957	28.6957	29.5652	29.5652	28.6957	28.6957	29.5652	29.5652	29.5652	29.5652	29.5652	29.5652	29.5652	53.4483	96.4286	98.2143	100	100	100	26.5487	92.8571	100	92.8571	26.5487	0	94.6429	26.5487	26.5487	37.5	37.5	37.5
MGG_17563	Y	97.0588	97.0588	97.0588	97.0588	97.0588	97.0588	97.0588	97.0588	97.0588	97.0588	97.0588	97.0588	0	97.0588	97.0588	97.0588	97.0588	97.0588	97.0588	75.8824	0	100	100	100	100	100	100	100	100	100	100	19.5402	0	18.1287
MGG_17567	Y	0	0	0	0	0	0	0	0	0	0	0	0	0	91.6667	0	0	100	100	100	0	100	100	100	100	100	100	100	100	100	0	100	0	0	0
MGG_17579	Y	35.0318	32.4841	35.0318	33.121	33.121	33.121	33.121	33.121	33.121	33.121	32.4841	33.121	35.6688	31.2102	33.121	20.3822	21.6561	35.6688	35.6688	36.3057	37.8882	100	36.3057	41.1043	40.3727	35.6688	15.2866	28.6624	15.2866	15.2866	20.3822	14.6497	33.121	35.6688
MGG_17582	N	94.2857	94.2857	94.2857	94.2857	94.2857	94.2857	94.2857	94.2857	94.2857	94.2857	94.2857	94.2857	94.2857	94.2857	94.2857	94.2857	100	100	100	100	100	100	100	100	100	100	100	100	100	100	100	59.1549	59.1549	59.1549
MGG_17590	Y	31.746	31.746	31.746	31.746	31.746	31.746	31.746	31.746	31.746	31.746	31.746	31.746	96	31.746	31.746	31.746	31.746	31.746	31.746	100	100	100	100	100	100	100	100	100	100	100	100	0	0	0
MGG_17597	Y	74.5455	100	100	100	100	100	100	100	100	100	100	100	100	100	100	100	100	100	100	100	100	100	100	100	100	100	100	60	100	60	100	82.4561	82.4561	82.4561
MGG_17601	Y	96.6387	96.6387	96.6387	96.6387	96.6387	96.6387	96.6387	96.6387	96.6387	96.6387	96.6387	96.6387	97.479	96.6387	96.6387	96.6387	100	100	100	100	100	100	100	100	100	100	100	100	100	100	100	60.5042	60.5042	60.5042
MGG_17614	Y	60.5042	60.5042	60.5042	60.5042	60.5042	60.5042	60.5042	60.5042	60.5042	39.0625	60.5042	60.5042	60.5042	46.2185	60.5042	46.2185	47.0588	68.0672	99.1597	100	47.0588	100	39.8438	39.8438	39.8438	39.8438	39.8438	100	100	47.0588	47.0588	0	16.8067	16.8067
MGG_17628	N	99.4872	99.4872	99.4872	99.4872	100	99.4872	99.4872	99.4872	99.4872	99.4872	99.4872	99.4872	99.4872	98.9744	99.4872	96.9231	98.4615	98.4615	98.4615	100	100	100	100	100	100	100	100	100	100	100	100	55.3846	55.3846	55.3846
MGG_17630	N	92.7273	92.7273	92.7273	92.7273	87.2727	92.7273	92.7273	92.7273	92.7273	92.7273	92.7273	92.7273	92.7273	92.7273	92.7273	92.7273	100	100	100	100	100	100	100	100	100	100	100	100	100	100	100	0	0	0
MGG_17659	Y	97.3485	97.3485	97.3485	97.3485	86.7424	76.1364	97.3485	97.3485	97.3485	97.7273	97.3485	97.3485	98.8636	97.3485	97.3485	97.3485	94.3182	93.9394	94.3182	98.8636	9.09091	100	99.6212	71.9697	99.2424	99.2424	70.8333	98.8636	100	99.2424	98.8636	12.1212	12.1212	12.1212
MGG_17666	N	99.1803	99.1803	99.1803	99.1803	98.3607	99.1803	99.1803	99.1803	99.1803	98.3607	99.1803	99.1803	98.3607	98.3607	99.1803	98.3607	99.1803	99.1803	98.3607	100	100	100	100	100	100	100	100	100	100	100	100	70.4918	70.4918	70.4918
MGG_17667	N	98.9011	98.9011	98.9011	98.9011	98.9011	98.9011	98.9011	98.9011	98.9011	94.5055	98.9011	98.9011	98.9011	97.8022	98.9011	97.8022	100	100	100	100	100	100	100	100	100	100	100	100	100	100	100	0	0	0
MGG_17687	N	95.1613	95.1613	95.1613	95.1613	95.1613	95.1613	95.1613	95.1613	95.1613	91.9355	95.1613	95.1613	91.9355	91.9355	95.1613	91.9355	96.7742	59.6774	93.5484	100	100	100	100	100	100	100	100	100	96.7742	100	100	0	0	0
MGG_17711	N	98.3333	98.3333	98.3333	98.3333	98.3333	98.3333	98.3333	98.3333	95	98.3333	95	95	98.3333	95	95	95	98.3333	98.3333	98.3333	100	100	100	100	100	100	100	100	100	100	100	100	51.4286	58.5714	58.5714
MGG_17760	Y	100	100	100	96.5217	100	96.5217	96.5217	100	100	100	100	100	86.087	100	100	100	79.1304	96.5217	100	99.1304	0	100	100	100	100	100	100	0	0	99.1304	0	74.7826	74.7826	74.7826
MGG_17792	N	100	100	100	59.434	59.434	59.434	59.434	59.434	59.434	100	59.434	59.434	59.434	59.434	59.434	59.434	100	59.434	59.434	100	100	100	100	100	100	100	100	100	100	100	100	59.434	59.434	59.434
MGG_17799	N	94.5946	99.0991	99.0991	88.2883	88.2883	88.2883	88.2883	88.2883	88.2883	99.0991	88.2883	88.2883	99.0991	99.0991	88.2883	99.0991	99.0991	100	97.2973	100	100	100	100	100	100	100	100	100	100	100	100	0	0	0
MGG_17800	N	81.25	81.25	81.25	97.9167	97.9167	97.9167	97.9167	97.9167	97.9167	81.25	97.9167	97.9167	97.9167	81.25	97.9167	81.25	98.9583	93.75	98.9583	58.3333	100	100	100	58.3333	100	100	58.3333	100	100	58.3333	98.9583	0	0	0
MGG_17837	N	94.8718	94.8718	94.8718	97.4359	100	97.4359	97.4359	97.4359	100	94.8718	100	100	94.8718	94.8718	100	94.8718	93.5897	93.5897	93.5897	100	100	100	100	100	100	100	100	100	100	100	100	33.3333	33.3333	33.3333
MGG_17849	N	94.2029	94.2029	94.2029	86.7647	89.8551	86.7647	86.7647	74.2424	94.2029	74.2424	94.2029	94.2029	90.9091	32.8358	94.2029	91.1765	69.697	71.2121	29.4118	32.8358	100	100	29.4118	74.2424	29.4118	29.4118	29.4118	29.4118	29.4118	32.8358	93.9394	47.8873	47.8873	47.8873
MGG_17885	N	90.9091	100	90.9091	91.6084	74.8252	91.6084	91.6084	91.6084	100	92.3077	100	100	92.3077	92.3077	100	92.3077	90.9091	90.9091	90.9091	100	100	100	100	100	100	100	100	100	100	100	100	41.958	41.2587	41.2587
MGG_17894	Y	100	100	100	100	100	100	100	100	100	100	100	100	96.5116	95.3488	95.3488	95.3488	65.1163	95.5556	97.6744	100	100	100	100	100	100	100	100	100	100	66.2791	100	42.9752	42.9752	42.9752
MGG_17896	N	73.4177	100	73.4177	100	94.9367	100	100	100	100	93.6709	100	100	93.6709	93.6709	100	93.6709	100	97.4684	100	100	100	100	100	100	100	100	100	100	100	100	100	38.5542	40.9639	38.5542
MGG_17899	N	94.8052	100	94.8052	100	94.8052	100	100	100	100	87.013	100	100	87.013	85.7143	100	87.013	100	100	100	100	100	100	100	100	100	100	100	100	100	100	100	0	0	0
MGG_17902	N	82.3529	100	82.3529	100	100	100	100	100	100	100	100	100	100	100	100	100	100	100	100	68.6275	100	100	100	100	100	100	100	100	100	68.6275	100	0	0	0
MGG_17926	N	100	100	100	100	100	100	100	100	100	100	100	100	100	100	100	100	98.6842	98.6842	98.6842	100	100	100	100	100	100	100	100	100	100	100	100	0	0	0
MGG_17952	N	96.2963	97.5309	97.5309	97.5309	97.5309	97.5309	97.5309	97.5309	97.5309	100	97.5309	97.5309	96.2963	100	97.5309	97.5309	100	100	100	100	100	100	100	100	100	100	100	100	100	100	100	69.1358	69.1358	69.1358
MGG_17956	N	99	99	99	99	99	99	99	99	98	98	99	98	98	98	98	98	100	100	100	100	100	100	100	100	100	100	100	100	100	100	100	75	75	75
MGG_17997	N	100	100	100	100	100	100	100	100	100	100	100	100	98.0392	100	100	100	100	100	100	100	100	100	100	100	100	100	100	100	100	100	100	47.5728	47.5728	47.5728
MGG_18013	N	95.7143	95.7143	82.8571	97.1429	97.1429	97.1429	97.1429	97.1429	97.1429	97.1429	95.7143	97.1429	97.1429	97.1429	97.1429	97.1429	97.1429	98.5714	98.5714	100	100	100	100	100	100	100	100	100	100	100	100	0	0	0
MGG_18015	N	91.9786	91.4438	91.9786	89.3048	89.3048	89.3048	89.3048	89.3048	89.3048	89.3048	91.4438	89.3048	88.7701	89.3048	89.3048	89.3048	100	100	100	100	100	100	100	100	100	100	94.1176	100	100	100	100	14.3617	14.3617	14.3617
MGG_18019	N	99.0291	99.0291	99.0291	99.0291	99.0291	99.0291	99.0291	99.0291	99.0291	99.0291	99.0291	99.0291	99.0291	99.0291	99.0291	99.0291	100	100	100	100	100	100	100	100	100	100	100	100	100	100	100	0	0	0
MGG_18020	Y	98.5185	98.5185	98.5185	97.037	97.037	97.037	97.037	97.037	98.5185	98.5185	98.5185	98.5185	98.5185	98.5185	98.5185	98.5185	100	100	100	100	100	100	100	100	100	100	100	100	88.1481	100	100	0	0	0
MGG_18024	Y	98.7179	98.7179	98.7179	97.4359	97.4359	97.4359	97.4359	97.4359	98.7179	78.8462	98.7179	98.7179	78.8462	78.8462	98.7179	78.8462	96.1538	96.1538	100	100	100	100	100	100	100	100	100	60.8974	100	100	100	0	0	0
MGG_18035	N	44	66.6667	66.6667	97.3333	97.3333	97.3333	97.3333	97.3333	66.6667	98.6667	98.6667	98.6667	98.6667	98.6667	98.6667	98.6667	100	98.6667	100	100	100	100	100	44	100	100	100	100	100	100	100	68	68	68
MGG_18036	N	100	80.7692	80.7692	100	100	100	100	100	80.7692	80.7692	100	100	100	100	100	100	0	100	0	100	100	100	100	100	100	100	100	100	100	100	100	67.3077	38.4615	38.4615
MGG_18060	Y	98.9583	98.9583	98.9583	96.875	96.875	96.875	96.875	96.875	98.9583	98.9583	96.875	98.9583	100	98.9583	98.9583	98.9583	100	100	84.375	100	100	100	100	100	100	100	100	100	100	100	98.9583	57.2917	57.2917	57.2917
MGG_18062	N	76.4706	76.4706	76.4706	73.5294	73.5294	73.5294	73.5294	73.5294	73.5294	76.4706	73.5294	73.5294	75.7353	76.4706	42.6471	76.4706	98.5294	0	99.2647	100	0	100	0	0	73.5294	0	73.5294	100	73.5294	100	0	46.3768	45.6522	45.6522
MGG_18076	Y	90.7801	90.7801	90.7801	90.7801	92.1986	92.1986	92.1986	90.7801	90.7801	90.7801	92.1986	90.7801	90.7801	90.7801	90.7801	90.7801	93.617	94.3262	94.3262	100	100	100	100	100	100	100	100	100	100	100	100	57.0423	57.7465	57.7465
MGG_18078	Y	95.1613	95.1613	95.1613	95.1613	90.3226	90.3226	90.3226	95.1613	95.1613	90.3226	95.1613	95.1613	95.1613	95.1613	95.1613	95.1613	100	100	100	72.5807	100	100	72.5807	72.5807	100	53.2258	0	100	100	100	100	48.3871	48.3871	48.3871
MGG_18102	Y	83.0189	83.0189	83.0189	94.3396	94.3396	94.3396	94.3396	94.3396	94.3396	83.0189	94.3396	94.3396	98.1132	83.0189	94.3396	83.0189	100	0	100	100	100	100	0	100	100	100	100	100	100	100	100	0	0	0
MGG_18105	Y	96.748	96.748	96.748	98.374	98.374	98.374	98.374	98.374	98.374	96.748	98.374	98.374	96.748	96.748	98.374	96.748	100	100	100	100	100	100	39.8374	100	100	100	0	100	100	100	100	0	0	0
MGG_18108	Y	89.1429	89.1429	89.1429	69.5431	69.5431	69.5431	69.5431	69.5431	59.1954	89.6552	69.5431	59.1954	91.4773	89.1429	59.1954	89.7143	28.3333	28.3333	28.3333	96.5517	100	100	100	98.8506	100	98.8636	98.8506	0	47.7011	63.4286	17.2414	0	0	0
MGG_18113	Y	57.8947	57.8947	57.8947	56.1404	56.1404	56.1404	56.1404	56.1404	57.8947	57.8947	56.1404	57.8947	57.8947	57.8947	57.8947	57.8947	66.6667	47.3684	66.6667	64.9123	80.7018	100	80.7018	0	100	100	80.7018	0	0	0	0	0	0	0
MGG_18122	N	88.4848	88.4848	99.3939	94.5455	94.5455	94.5455	94.5455	94.5455	99.3939	88.4848	94.5455	99.3939	88.4848	93.9394	99.3939	93.9394	95.7576	95.7576	99.3939	100	100	100	56.3636	100	100	100	100	100	100	100	100	0	0	0

## Sheet: >30%
ID	No. of pathotypes	Pathotypes
MGG_00043	5	MoL, MoT, MoE, MoS and MoO
MGG_00148	5	MoL, MoT, MoE, MoS and MoO
MGG_00225	5	MoL, MoT, MoE, MoS and MoO
MGG_00380	5	MoL, MoT, MoE, MoS and MoO
MGG_00511	5	MoL, MoT, MoE, MoS and MoO
MGG_00614	5	MoL, MoT, MoE, MoS and MoO
MGG_00627	5	MoL, MoT, MoE, MoS and MoO
MGG_00629	5	MoL, MoT, MoE, MoS and MoO
MGG_00821	5	MoL, MoT, MoE, MoS and MoO
MGG_00825	5	MoL, MoT, MoE, MoS and MoO
MGG_01188	5	MoL, MoT, MoE, MoS and MoO
MGG_01366	5	MoL, MoT, MoE, MoS and MoO
MGG_01455	5	MoL, MoT, MoE, MoS and MoO
MGG_01953	5	MoL, MoT, MoE, MoS and MoO
MGG_01964	5	MoL, MoT, MoE, MoS and MoO
MGG_02073	5	MoL, MoT, MoE, MoS and MoO
MGG_02090	5	MoL, MoT, MoE, MoS and MoO
MGG_02166	5	MoL, MoT, MoE, MoS and MoO
MGG_02207	5	MoL, MoT, MoE, MoS and MoO
MGG_02220	5	MoL, MoT, MoE, MoS and MoO
MGG_02232	5	MoL, MoT, MoE, MoS and MoO
MGG_02546	5	MoL, MoT, MoE, MoS and MoO
MGG_02635	5	MoL, MoT, MoE, MoS and MoO
MGG_02638	5	MoL, MoT, MoE, MoS and MoO
MGG_02645	5	MoL, MoT, MoE, MoS and MoO
MGG_02926	5	MoL, MoT, MoE, MoS and MoO
MGG_02990	5	MoL, MoT, MoE, MoS and MoO
MGG_04259	5	MoL, MoT, MoE, MoS and MoO
MGG_04291	5	MoL, MoT, MoE, MoS and MoO
MGG_04384	5	MoL, MoT, MoE, MoS and MoO
MGG_04451	5	MoL, MoT, MoE, MoS and MoO
MGG_04452	5	MoL, MoT, MoE, MoS and MoO
MGG_04546	5	MoL, MoT, MoE, MoS and MoO
MGG_04579	5	MoL, MoT, MoE, MoS and MoO
MGG_04580	5	MoL, MoT, MoE, MoS and MoO
MGG_04734	5	MoL, MoT, MoE, MoS and MoO
MGG_04735	5	MoL, MoT, MoE, MoS and MoO
MGG_04776	5	MoL, MoT, MoE, MoS and MoO
MGG_04795	5	MoL, MoT, MoE, MoS and MoO
MGG_04892	5	MoL, MoT, MoE, MoS and MoO
MGG_04925	5	MoL, MoT, MoE, MoS and MoO
MGG_05119	5	MoL, MoT, MoE, MoS and MoO
MGG_05389	5	MoL, MoT, MoE, MoS and MoO
MGG_05410	5	MoL, MoT, MoE, MoS and MoO
MGG_05416	5	MoL, MoT, MoE, MoS and MoO
MGG_05424	5	MoL, MoT, MoE, MoS and MoO
MGG_05429	5	MoL, MoT, MoE, MoS and MoO
MGG_05518	5	MoL, MoT, MoE, MoS and MoO
MGG_05538	5	MoL, MoT, MoE, MoS and MoO
MGG_05747	5	MoL, MoT, MoE, MoS and MoO
MGG_05818	5	MoL, MoT, MoE, MoS and MoO
MGG_05831	5	MoL, MoT, MoE, MoS and MoO
MGG_05896	5	MoL, MoT, MoE, MoS and MoO
MGG_06224	5	MoL, MoT, MoE, MoS and MoO
MGG_06231	5	MoL, MoT, MoE, MoS and MoO
MGG_06234	5	MoL, MoT, MoE, MoS and MoO
MGG_06846	5	MoL, MoT, MoE, MoS and MoO
MGG_07348	5	MoL, MoT, MoE, MoS and MoO
MGG_07363	5	MoL, MoT, MoE, MoS and MoO
MGG_07372	5	MoL, MoT, MoE, MoS and MoO
MGG_07538	5	MoL, MoT, MoE, MoS and MoO
MGG_07609	5	MoL, MoT, MoE, MoS and MoO
MGG_07699	5	MoL, MoT, MoE, MoS and MoO
MGG_07748	5	MoL, MoT, MoE, MoS and MoO
MGG_07766	5	MoL, MoT, MoE, MoS and MoO
MGG_07810	5	MoL, MoT, MoE, MoS and MoO
MGG_07812	5	MoL, MoT, MoE, MoS and MoO
MGG_07834	5	MoL, MoT, MoE, MoS and MoO
MGG_07854	5	MoL, MoT, MoE, MoS and MoO
MGG_07869	5	MoL, MoT, MoE, MoS and MoO
MGG_07880	5	MoL, MoT, MoE, MoS and MoO
MGG_07919	5	MoL, MoT, MoE, MoS and MoO
MGG_07934	5	MoL, MoT, MoE, MoS and MoO
MGG_07952	5	MoL, MoT, MoE, MoS and MoO
MGG_07994	5	MoL, MoT, MoE, MoS and MoO
MGG_07995	5	MoL, MoT, MoE, MoS and MoO
MGG_08027	5	MoL, MoT, MoE, MoS and MoO
MGG_08086	5	MoL, MoT, MoE, MoS and MoO
MGG_08230	5	MoL, MoT, MoE, MoS and MoO
MGG_08376	5	MoL, MoT, MoE, MoS and MoO
MGG_08406	5	MoL, MoT, MoE, MoS and MoO
MGG_08411	5	MoL, MoT, MoE, MoS and MoO
MGG_08414	5	MoL, MoT, MoE, MoS and MoO
MGG_08432	5	MoL, MoT, MoE, MoS and MoO
MGG_08433	5	MoL, MoT, MoE, MoS and MoO
MGG_08469	5	MoL, MoT, MoE, MoS and MoO
MGG_08481	5	MoL, MoT, MoE, MoS and MoO
MGG_08482	5	MoL, MoT, MoE, MoS and MoO
MGG_08491	5	MoL, MoT, MoE, MoS and MoO
MGG_08506	5	MoL, MoT, MoE, MoS and MoO
MGG_08531	5	MoL, MoT, MoE, MoS and MoO
MGG_08607	5	MoL, MoT, MoE, MoS and MoO
MGG_08610	5	MoL, MoT, MoE, MoS and MoO
MGG_08799	5	MoL, MoT, MoE, MoS and MoO
MGG_08818	5	MoL, MoT, MoE, MoS and MoO
MGG_08940	5	MoL, MoT, MoE, MoS and MoO
MGG_08944	5	MoL, MoT, MoE, MoS and MoO
MGG_08957	5	MoL, MoT, MoE, MoS and MoO
MGG_09055	5	MoL, MoT, MoE, MoS and MoO
MGG_09128	5	MoL, MoT, MoE, MoS and MoO
MGG_09252	5	MoL, MoT, MoE, MoS and MoO
MGG_09379	5	MoL, MoT, MoE, MoS and MoO
MGG_09387	5	MoL, MoT, MoE, MoS and MoO
MGG_09421	5	MoL, MoT, MoE, MoS and MoO
MGG_09425	5	MoL, MoT, MoE, MoS and MoO
MGG_09605	5	MoL, MoT, MoE, MoS and MoO
MGG_09628	5	MoL, MoT, MoE, MoS and MoO
MGG_09629	5	MoL, MoT, MoE, MoS and MoO
MGG_09657	5	MoL, MoT, MoE, MoS and MoO
MGG_09666	5	MoL, MoT, MoE, MoS and MoO
MGG_09675	5	MoL, MoT, MoE, MoS and MoO
MGG_10004	5	MoL, MoT, MoE, MoS and MoO
MGG_10020	5	MoL, MoT, MoE, MoS and MoO
MGG_10021	5	MoL, MoT, MoE, MoS and MoO
MGG_10024	5	MoL, MoT, MoE, MoS and MoO
MGG_10065	5	MoL, MoT, MoE, MoS and MoO
MGG_10086	5	MoL, MoT, MoE, MoS and MoO
MGG_10102	5	MoL, MoT, MoE, MoS and MoO
MGG_10120	5	MoL, MoT, MoE, MoS and MoO
MGG_10231	5	MoL, MoT, MoE, MoS and MoO
MGG_10259	5	MoL, MoT, MoE, MoS and MoO
MGG_10276	5	MoL, MoT, MoE, MoS and MoO
MGG_10280	5	MoL, MoT, MoE, MoS and MoO
MGG_10282	5	MoL, MoT, MoE, MoS and MoO
MGG_10310	5	MoL, MoT, MoE, MoS and MoO
MGG_10335	5	MoL, MoT, MoE, MoS and MoO
MGG_10425	5	MoL, MoT, MoE, MoS and MoO
MGG_10556	5	MoL, MoT, MoE, MoS and MoO
MGG_10559	5	MoL, MoT, MoE, MoS and MoO
MGG_10725	5	MoL, MoT, MoE, MoS and MoO
MGG_10780	5	MoL, MoT, MoE, MoS and MoO
MGG_10892	5	MoL, MoT, MoE, MoS and MoO
MGG_10995	5	MoL, MoT, MoE, MoS and MoO
MGG_11072	5	MoL, MoT, MoE, MoS and MoO
MGG_11280	5	MoL, MoT, MoE, MoS and MoO
MGG_11292	5	MoL, MoT, MoE, MoS and MoO
MGG_11397	5	MoL, MoT, MoE, MoS and MoO
MGG_11620	5	MoL, MoT, MoE, MoS and MoO
MGG_11627	5	MoL, MoT, MoE, MoS and MoO
MGG_11967	5	MoL, MoT, MoE, MoS and MoO
MGG_12090	5	MoL, MoT, MoE, MoS and MoO
MGG_12426	5	MoL, MoT, MoE, MoS and MoO
MGG_12444	5	MoL, MoT, MoE, MoS and MoO
MGG_12445	5	MoL, MoT, MoE, MoS and MoO
MGG_12506	5	MoL, MoT, MoE, MoS and MoO
MGG_12509	5	MoL, MoT, MoE, MoS and MoO
MGG_12690	5	MoL, MoT, MoE, MoS and MoO
MGG_12715	5	MoL, MoT, MoE, MoS and MoO
MGG_12937	5	MoL, MoT, MoE, MoS and MoO
MGG_13087	5	MoL, MoT, MoE, MoS and MoO
MGG_13283	5	MoL, MoT, MoE, MoS and MoO
MGG_13325	5	MoL, MoT, MoE, MoS and MoO
MGG_13670	5	MoL, MoT, MoE, MoS and MoO
MGG_13836	5	MoL, MoT, MoE, MoS and MoO
MGG_13868	5	MoL, MoT, MoE, MoS and MoO
MGG_14093	5	MoL, MoT, MoE, MoS and MoO
MGG_14155	5	MoL, MoT, MoE, MoS and MoO
MGG_14195	5	MoL, MoT, MoE, MoS and MoO
MGG_14340	5	MoL, MoT, MoE, MoS and MoO
MGG_14422	5	MoL, MoT, MoE, MoS and MoO
MGG_14600	5	MoL, MoT, MoE, MoS and MoO
MGG_14622	5	MoL, MoT, MoE, MoS and MoO
MGG_14641	5	MoL, MoT, MoE, MoS and MoO
MGG_14652	5	MoL, MoT, MoE, MoS and MoO
MGG_14725	5	MoL, MoT, MoE, MoS and MoO
MGG_14734	5	MoL, MoT, MoE, MoS and MoO
MGG_14793	5	MoL, MoT, MoE, MoS and MoO
MGG_14830	5	MoL, MoT, MoE, MoS and MoO
MGG_14898	5	MoL, MoT, MoE, MoS and MoO
MGG_14910	5	MoL, MoT, MoE, MoS and MoO
MGG_14965	5	MoL, MoT, MoE, MoS and MoO
MGG_15031	5	MoL, MoT, MoE, MoS and MoO
MGG_15044	5	MoL, MoT, MoE, MoS and MoO
MGG_15046	5	MoL, MoT, MoE, MoS and MoO
MGG_15106	5	MoL, MoT, MoE, MoS and MoO
MGG_15109	5	MoL, MoT, MoE, MoS and MoO
MGG_15207	5	MoL, MoT, MoE, MoS and MoO
MGG_15336	5	MoL, MoT, MoE, MoS and MoO
MGG_15371	5	MoL, MoT, MoE, MoS and MoO
MGG_15374	5	MoL, MoT, MoE, MoS and MoO
MGG_15376	5	MoL, MoT, MoE, MoS and MoO
MGG_15391	5	MoL, MoT, MoE, MoS and MoO
MGG_15394	5	MoL, MoT, MoE, MoS and MoO
MGG_15401	5	MoL, MoT, MoE, MoS and MoO
MGG_15443	5	MoL, MoT, MoE, MoS and MoO
MGG_15458	5	MoL, MoT, MoE, MoS and MoO
MGG_15459	5	MoL, MoT, MoE, MoS and MoO
MGG_15507	5	MoL, MoT, MoE, MoS and MoO
MGG_15539	5	MoL, MoT, MoE, MoS and MoO
MGG_15541	5	MoL, MoT, MoE, MoS and MoO
MGG_15602	5	MoL, MoT, MoE, MoS and MoO
MGG_15625	5	MoL, MoT, MoE, MoS and MoO
MGG_15633	5	MoL, MoT, MoE, MoS and MoO
MGG_15689	5	MoL, MoT, MoE, MoS and MoO
MGG_15693	5	MoL, MoT, MoE, MoS and MoO
MGG_15751	5	MoL, MoT, MoE, MoS and MoO
MGG_15824	5	MoL, MoT, MoE, MoS and MoO
MGG_15843	5	MoL, MoT, MoE, MoS and MoO
MGG_15855	5	MoL, MoT, MoE, MoS and MoO
MGG_15878	5	MoL, MoT, MoE, MoS and MoO
MGG_15883	5	MoL, MoT, MoE, MoS and MoO
MGG_15890	5	MoL, MoT, MoE, MoS and MoO
MGG_15902	5	MoL, MoT, MoE, MoS and MoO
MGG_15908	5	MoL, MoT, MoE, MoS and MoO
MGG_15911	5	MoL, MoT, MoE, MoS and MoO
MGG_15926	5	MoL, MoT, MoE, MoS and MoO
MGG_15960	5	MoL, MoT, MoE, MoS and MoO
MGG_15972	5	MoL, MoT, MoE, MoS and MoO
MGG_16026	5	MoL, MoT, MoE, MoS and MoO
MGG_16042	5	MoL, MoT, MoE, MoS and MoO
MGG_16058	5	MoL, MoT, MoE, MoS and MoO
MGG_16059	5	MoL, MoT, MoE, MoS and MoO
MGG_16071	5	MoL, MoT, MoE, MoS and MoO
MGG_16084	5	MoL, MoT, MoE, MoS and MoO
MGG_16090	5	MoL, MoT, MoE, MoS and MoO
MGG_16123	5	MoL, MoT, MoE, MoS and MoO
MGG_16137	5	MoL, MoT, MoE, MoS and MoO
MGG_16175	5	MoL, MoT, MoE, MoS and MoO
MGG_16188	5	MoL, MoT, MoE, MoS and MoO
MGG_16238	5	MoL, MoT, MoE, MoS and MoO
MGG_16260	5	MoL, MoT, MoE, MoS and MoO
MGG_16306	5	MoL, MoT, MoE, MoS and MoO
MGG_16327	5	MoL, MoT, MoE, MoS and MoO
MGG_16339	5	MoL, MoT, MoE, MoS and MoO
MGG_16342	5	MoL, MoT, MoE, MoS and MoO
MGG_16345	5	MoL, MoT, MoE, MoS and MoO
MGG_16353	5	MoL, MoT, MoE, MoS and MoO
MGG_16357	5	MoL, MoT, MoE, MoS and MoO
MGG_16378	5	MoL, MoT, MoE, MoS and MoO
MGG_16422	5	MoL, MoT, MoE, MoS and MoO
MGG_16475	5	MoL, MoT, MoE, MoS and MoO
MGG_16489	5	MoL, MoT, MoE, MoS and MoO
MGG_16496	5	MoL, MoT, MoE, MoS and MoO
MGG_16593	5	MoL, MoT, MoE, MoS and MoO
MGG_16618	5	MoL, MoT, MoE, MoS and MoO
MGG_16619	5	MoL, MoT, MoE, MoS and MoO
MGG_16625	5	MoL, MoT, MoE, MoS and MoO
MGG_16659	5	MoL, MoT, MoE, MoS and MoO
MGG_16660	5	MoL, MoT, MoE, MoS and MoO
MGG_16663	5	MoL, MoT, MoE, MoS and MoO
MGG_16671	5	MoL, MoT, MoE, MoS and MoO
MGG_16693	5	MoL, MoT, MoE, MoS and MoO
MGG_16698	5	MoL, MoT, MoE, MoS and MoO
MGG_16712	5	MoL, MoT, MoE, MoS and MoO
MGG_16737	5	MoL, MoT, MoE, MoS and MoO
MGG_16759	5	MoL, MoT, MoE, MoS and MoO
MGG_16775	5	MoL, MoT, MoE, MoS and MoO
MGG_16789	5	MoL, MoT, MoE, MoS and MoO
MGG_16811	5	MoL, MoT, MoE, MoS and MoO
MGG_16829	5	MoL, MoT, MoE, MoS and MoO
MGG_16892	5	MoL, MoT, MoE, MoS and MoO
MGG_16939	5	MoL, MoT, MoE, MoS and MoO
MGG_16964	5	MoL, MoT, MoE, MoS and MoO
MGG_16977	5	MoL, MoT, MoE, MoS and MoO
MGG_17014	5	MoL, MoT, MoE, MoS and MoO
MGG_17015	5	MoL, MoT, MoE, MoS and MoO
MGG_17022	5	MoL, MoT, MoE, MoS and MoO
MGG_17028	5	MoL, MoT, MoE, MoS and MoO
MGG_17063	5	MoL, MoT, MoE, MoS and MoO
MGG_17077	5	MoL, MoT, MoE, MoS and MoO
MGG_17082	5	MoL, MoT, MoE, MoS and MoO
MGG_17148	5	MoL, MoT, MoE, MoS and MoO
MGG_17232	5	MoL, MoT, MoE, MoS and MoO
MGG_17237	5	MoL, MoT, MoE, MoS and MoO
MGG_17239	5	MoL, MoT, MoE, MoS and MoO
MGG_17240	5	MoL, MoT, MoE, MoS and MoO
MGG_17248	5	MoL, MoT, MoE, MoS and MoO
MGG_17249	5	MoL, MoT, MoE, MoS and MoO
MGG_17250	5	MoL, MoT, MoE, MoS and MoO
MGG_17266	5	MoL, MoT, MoE, MoS and MoO
MGG_17301	5	MoL, MoT, MoE, MoS and MoO
MGG_17303	5	MoL, MoT, MoE, MoS and MoO
MGG_17319	5	MoL, MoT, MoE, MoS and MoO
MGG_17334	5	MoL, MoT, MoE, MoS and MoO
MGG_17335	5	MoL, MoT, MoE, MoS and MoO
MGG_17355	5	MoL, MoT, MoE, MoS and MoO
MGG_17366	5	MoL, MoT, MoE, MoS and MoO
MGG_17387	5	MoL, MoT, MoE, MoS and MoO
MGG_17390	5	MoL, MoT, MoE, MoS and MoO
MGG_17393	5	MoL, MoT, MoE, MoS and MoO
MGG_17410	5	MoL, MoT, MoE, MoS and MoO
MGG_17463	5	MoL, MoT, MoE, MoS and MoO
MGG_17464	5	MoL, MoT, MoE, MoS and MoO
MGG_17473	5	MoL, MoT, MoE, MoS and MoO
MGG_17478	5	MoL, MoT, MoE, MoS and MoO
MGG_17536	5	MoL, MoT, MoE, MoS and MoO
MGG_17544	5	MoL, MoT, MoE, MoS and MoO
MGG_17550	5	MoL, MoT, MoE, MoS and MoO
MGG_17563	5	MoL, MoT, MoE, MoS and MoO
MGG_17579	5	MoL, MoT, MoE, MoS and MoO
MGG_17582	5	MoL, MoT, MoE, MoS and MoO
MGG_17590	5	MoL, MoT, MoE, MoS and MoO
MGG_17597	5	MoL, MoT, MoE, MoS and MoO
MGG_17601	5	MoL, MoT, MoE, MoS and MoO
MGG_17614	5	MoL, MoT, MoE, MoS and MoO
MGG_17628	5	MoL, MoT, MoE, MoS and MoO
MGG_17630	5	MoL, MoT, MoE, MoS and MoO
MGG_17659	5	MoL, MoT, MoE, MoS and MoO
MGG_17666	5	MoL, MoT, MoE, MoS and MoO
MGG_17667	5	MoL, MoT, MoE, MoS and MoO
MGG_17687	5	MoL, MoT, MoE, MoS and MoO
MGG_17711	5	MoL, MoT, MoE, MoS and MoO
MGG_17760	5	MoL, MoT, MoE, MoS and MoO
MGG_17792	5	MoL, MoT, MoE, MoS and MoO
MGG_17799	5	MoL, MoT, MoE, MoS and MoO
MGG_17800	5	MoL, MoT, MoE, MoS and MoO
MGG_17837	5	MoL, MoT, MoE, MoS and MoO
MGG_17849	5	MoL, MoT, MoE, MoS and MoO
MGG_17885	5	MoL, MoT, MoE, MoS and MoO
MGG_17894	5	MoL, MoT, MoE, MoS and MoO
MGG_17896	5	MoL, MoT, MoE, MoS and MoO
MGG_17899	5	MoL, MoT, MoE, MoS and MoO
MGG_17902	5	MoL, MoT, MoE, MoS and MoO
MGG_17926	5	MoL, MoT, MoE, MoS and MoO
MGG_17952	5	MoL, MoT, MoE, MoS and MoO
MGG_17956	5	MoL, MoT, MoE, MoS and MoO
MGG_17997	5	MoL, MoT, MoE, MoS and MoO
MGG_18013	5	MoL, MoT, MoE, MoS and MoO
MGG_18015	5	MoL, MoT, MoE, MoS and MoO
MGG_18019	5	MoL, MoT, MoE, MoS and MoO
MGG_18020	5	MoL, MoT, MoE, MoS and MoO
MGG_18024	5	MoL, MoT, MoE, MoS and MoO
MGG_18035	5	MoL, MoT, MoE, MoS and MoO
MGG_18036	5	MoL, MoT, MoE, MoS and MoO
MGG_18060	5	MoL, MoT, MoE, MoS and MoO
MGG_18062	5	MoL, MoT, MoE, MoS and MoO
MGG_18076	5	MoL, MoT, MoE, MoS and MoO
MGG_18078	5	MoL, MoT, MoE, MoS and MoO
MGG_18102	5	MoL, MoT, MoE, MoS and MoO
MGG_18105	5	MoL, MoT, MoE, MoS and MoO
MGG_18113	5	MoL, MoT, MoE, MoS and MoO
MGG_18122	5	MoL, MoT, MoE, MoS and MoO
MGG_08715	4	MoL, MoT, MoE and MoO
MGG_08941	4	MoL, MoT, MoE and MoO
MGG_10774	4	MoL, MoT, MoE and MoO
MGG_13974	4	MoL, MoT, MoE and MoO
MGG_15410	4	MoT, MoE, MoS and MoO
MGG_15547	4	MoL, MoT, MoE and MoO
MGG_16057	4	MoL, MoT, MoE and MoO
MGG_16321	4	MoL, MoT, MoE and MoO
MGG_16551	4	MoL, MoT, MoE and MoO
MGG_16585	4	MoT, MoE, MoS and MoO
MGG_17255	4	MoL, MoT, MoE and MoO
MGG_17556	4	MoL, MoT, MoS and MoO
MGG_18108	4	MoL, MoT, MoE and MoO
MGG_17567	3	MoE, MoS and MoO
MGG_07350	1	MoO
MGG_10080	1	MoO

## Sheet: =>98%
ID	No. of pathotypes	Pathotypes
MGG_00380	5	MoL, MoT, MoE, MoS and MoO
MGG_01188	5	MoL, MoT, MoE, MoS and MoO
MGG_01366	5	MoL, MoT, MoE, MoS and MoO
MGG_01455	5	MoL, MoT, MoE, MoS and MoO
MGG_01964	5	MoL, MoT, MoE, MoS and MoO
MGG_02073	5	MoL, MoT, MoE, MoS and MoO
MGG_02166	5	MoL, MoT, MoE, MoS and MoO
MGG_02220	5	MoL, MoT, MoE, MoS and MoO
MGG_02546	5	MoL, MoT, MoE, MoS and MoO
MGG_02990	5	MoL, MoT, MoE, MoS and MoO
MGG_04259	5	MoL, MoT, MoE, MoS and MoO
MGG_04384	5	MoL, MoT, MoE, MoS and MoO
MGG_04892	5	MoL, MoT, MoE, MoS and MoO
MGG_04925	5	MoL, MoT, MoE, MoS and MoO
MGG_05416	5	MoL, MoT, MoE, MoS and MoO
MGG_05429	5	MoL, MoT, MoE, MoS and MoO
MGG_05747	5	MoL, MoT, MoE, MoS and MoO
MGG_06846	5	MoL, MoT, MoE, MoS and MoO
MGG_07363	5	MoL, MoT, MoE, MoS and MoO
MGG_07372	5	MoL, MoT, MoE, MoS and MoO
MGG_07538	5	MoL, MoT, MoE, MoS and MoO
MGG_07869	5	MoL, MoT, MoE, MoS and MoO
MGG_07880	5	MoL, MoT, MoE, MoS and MoO
MGG_07919	5	MoL, MoT, MoE, MoS and MoO
MGG_07934	5	MoL, MoT, MoE, MoS and MoO
MGG_07952	5	MoL, MoT, MoE, MoS and MoO
MGG_08086	5	MoL, MoT, MoE, MoS and MoO
MGG_08376	5	MoL, MoT, MoE, MoS and MoO
MGG_08414	5	MoL, MoT, MoE, MoS and MoO
MGG_08610	5	MoL, MoT, MoE, MoS and MoO
MGG_09055	5	MoL, MoT, MoE, MoS and MoO
MGG_09128	5	MoL, MoT, MoE, MoS and MoO
MGG_09252	5	MoL, MoT, MoE, MoS and MoO
MGG_09387	5	MoL, MoT, MoE, MoS and MoO
MGG_09666	5	MoL, MoT, MoE, MoS and MoO
MGG_10024	5	MoL, MoT, MoE, MoS and MoO
MGG_10282	5	MoL, MoT, MoE, MoS and MoO
MGG_10425	5	MoL, MoT, MoE, MoS and MoO
MGG_10780	5	MoL, MoT, MoE, MoS and MoO
MGG_10892	5	MoL, MoT, MoE, MoS and MoO
MGG_11072	5	MoL, MoT, MoE, MoS and MoO
MGG_11280	5	MoL, MoT, MoE, MoS and MoO
MGG_11620	5	MoL, MoT, MoE, MoS and MoO
MGG_11627	5	MoL, MoT, MoE, MoS and MoO
MGG_11967	5	MoL, MoT, MoE, MoS and MoO
MGG_12426	5	MoL, MoT, MoE, MoS and MoO
MGG_12509	5	MoL, MoT, MoE, MoS and MoO
MGG_12715	5	MoL, MoT, MoE, MoS and MoO
MGG_14340	5	MoL, MoT, MoE, MoS and MoO
MGG_14600	5	MoL, MoT, MoE, MoS and MoO
MGG_14622	5	MoL, MoT, MoE, MoS and MoO
MGG_14652	5	MoL, MoT, MoE, MoS and MoO
MGG_14793	5	MoL, MoT, MoE, MoS and MoO
MGG_14898	5	MoL, MoT, MoE, MoS and MoO
MGG_14910	5	MoL, MoT, MoE, MoS and MoO
MGG_15031	5	MoL, MoT, MoE, MoS and MoO
MGG_15044	5	MoL, MoT, MoE, MoS and MoO
MGG_15109	5	MoL, MoT, MoE, MoS and MoO
MGG_15207	5	MoL, MoT, MoE, MoS and MoO
MGG_15374	5	MoL, MoT, MoE, MoS and MoO
MGG_15459	5	MoL, MoT, MoE, MoS and MoO
MGG_15539	5	MoL, MoT, MoE, MoS and MoO
MGG_15602	5	MoL, MoT, MoE, MoS and MoO
MGG_15625	5	MoL, MoT, MoE, MoS and MoO
MGG_15633	5	MoL, MoT, MoE, MoS and MoO
MGG_15689	5	MoL, MoT, MoE, MoS and MoO
MGG_15693	5	MoL, MoT, MoE, MoS and MoO
MGG_15751	5	MoL, MoT, MoE, MoS and MoO
MGG_15824	5	MoL, MoT, MoE, MoS and MoO
MGG_15843	5	MoL, MoT, MoE, MoS and MoO
MGG_15855	5	MoL, MoT, MoE, MoS and MoO
MGG_15878	5	MoL, MoT, MoE, MoS and MoO
MGG_15883	5	MoL, MoT, MoE, MoS and MoO
MGG_15890	5	MoL, MoT, MoE, MoS and MoO
MGG_15902	5	MoL, MoT, MoE, MoS and MoO
MGG_15908	5	MoL, MoT, MoE, MoS and MoO
MGG_15911	5	MoL, MoT, MoE, MoS and MoO
MGG_15926	5	MoL, MoT, MoE, MoS and MoO
MGG_15960	5	MoL, MoT, MoE, MoS and MoO
MGG_16042	5	MoL, MoT, MoE, MoS and MoO
MGG_16059	5	MoL, MoT, MoE, MoS and MoO
MGG_16071	5	MoL, MoT, MoE, MoS and MoO
MGG_16090	5	MoL, MoT, MoE, MoS and MoO
MGG_16123	5	MoL, MoT, MoE, MoS and MoO
MGG_16137	5	MoL, MoT, MoE, MoS and MoO
MGG_16188	5	MoL, MoT, MoE, MoS and MoO
MGG_16238	5	MoL, MoT, MoE, MoS and MoO
MGG_16260	5	MoL, MoT, MoE, MoS and MoO
MGG_16306	5	MoL, MoT, MoE, MoS and MoO
MGG_16339	5	MoL, MoT, MoE, MoS and MoO
MGG_16342	5	MoL, MoT, MoE, MoS and MoO
MGG_16422	5	MoL, MoT, MoE, MoS and MoO
MGG_16593	5	MoL, MoT, MoE, MoS and MoO
MGG_16619	5	MoL, MoT, MoE, MoS and MoO
MGG_16625	5	MoL, MoT, MoE, MoS and MoO
MGG_16659	5	MoL, MoT, MoE, MoS and MoO
MGG_16759	5	MoL, MoT, MoE, MoS and MoO
MGG_16789	5	MoL, MoT, MoE, MoS and MoO
MGG_17063	5	MoL, MoT, MoE, MoS and MoO
MGG_17077	5	MoL, MoT, MoE, MoS and MoO
MGG_17232	5	MoL, MoT, MoE, MoS and MoO
MGG_17334	5	MoL, MoT, MoE, MoS and MoO
MGG_17335	5	MoL, MoT, MoE, MoS and MoO
MGG_17393	5	MoL, MoT, MoE, MoS and MoO
MGG_17464	5	MoL, MoT, MoE, MoS and MoO
MGG_17473	5	MoL, MoT, MoE, MoS and MoO
MGG_17628	5	MoL, MoT, MoE, MoS and MoO
MGG_17666	5	MoL, MoT, MoE, MoS and MoO
MGG_17667	5	MoL, MoT, MoE, MoS and MoO
MGG_17711	5	MoL, MoT, MoE, MoS and MoO
MGG_17760	5	MoL, MoT, MoE, MoS and MoO
MGG_17926	5	MoL, MoT, MoE, MoS and MoO
MGG_17956	5	MoL, MoT, MoE, MoS and MoO
MGG_17997	5	MoL, MoT, MoE, MoS and MoO
MGG_18019	5	MoL, MoT, MoE, MoS and MoO
MGG_18020	5	MoL, MoT, MoE, MoS and MoO
MGG_18024	5	MoL, MoT, MoE, MoS and MoO
MGG_18036	5	MoL, MoT, MoE, MoS and MoO
MGG_18060	5	MoL, MoT, MoE, MoS and MoO
MGG_00614	4	MoT, MoE, MoS and MoO
MGG_02090	4	MoL, MoT, MoE and MoO
MGG_02635	4	MoT, MoE, MoS and MoO
MGG_02638	4	MoT, MoE, MoS and MoO
MGG_04579	4	MoT, MoE, MoS and MoO
MGG_04734	4	MoT, MoE, MoS and MoO
MGG_04795	4	MoL, MoT, MoE and MoO
MGG_05389	4	MoT, MoE, MoS and MoO
MGG_06224	4	MoT, MoE, MoS and MoO
MGG_06234	4	MoT, MoE, MoS and MoO
MGG_07348	4	MoL, MoT, MoE and MoO
MGG_07699	4	MoL, MoT, MoE and MoO
MGG_07748	4	MoT, MoE, MoS and MoO
MGG_07810	4	MoT, MoE, MoS and MoO
MGG_07834	4	MoL, MoT, MoE and MoO
MGG_08027	4	MoT, MoE, MoS and MoO
MGG_08230	4	MoL, MoT, MoE and MoO
MGG_08406	4	MoL, MoT, MoS and MoO
MGG_08411	4	MoL, MoT, MoS and MoO
MGG_09421	4	MoT, MoE, MoS and MoO
MGG_09425	4	MoT, MoE, MoS and MoO
MGG_09629	4	MoL, MoT, MoE and MoO
MGG_09657	4	MoL, MoT, MoE and MoO
MGG_10004	4	MoL, MoT, MoE and MoO
MGG_10020	4	MoL, MoT, MoS and MoO
MGG_10021	4	MoL, MoT, MoS and MoO
MGG_10065	4	MoT, MoE, MoS and MoO
MGG_10102	4	MoT, MoE, MoS and MoO
MGG_10231	4	MoT, MoE, MoS and MoO
MGG_10259	4	MoT, MoE, MoS and MoO
MGG_10276	4	MoT, MoE, MoS and MoO
MGG_10280	4	MoT, MoE, MoS and MoO
MGG_10774	4	MoL, MoT, MoE and MoO
MGG_11292	4	MoL, MoT, MoS and MoO
MGG_12444	4	MoL, MoT, MoS and MoO
MGG_12445	4	MoL, MoT, MoS and MoO
MGG_12506	4	MoT, MoE, MoS and MoO
MGG_12690	4	MoL, MoT, MoE and MoO
MGG_13087	4	MoT, MoE, MoS and MoO
MGG_13325	4	MoL, MoT, MoS and MoO
MGG_13670	4	MoT, MoE, MoS and MoO
MGG_13868	4	MoT, MoE, MoS and MoO
MGG_14155	4	MoT, MoE, MoS and MoO
MGG_14725	4	MoL, MoT, MoE and MoO
MGG_15336	4	MoT, MoE, MoS and MoO
MGG_15401	4	MoL, MoT, MoE and MoO
MGG_15458	4	MoL, MoT, MoE and MoO
MGG_16084	4	MoL, MoT, MoE and MoO
MGG_16585	4	MoT, MoE, MoS and MoO
MGG_16618	4	MoL, MoT, MoS and MoO
MGG_16964	4	MoL, MoT, MoE and MoO
MGG_17239	4	MoT, MoE, MoS and MoO
MGG_17249	4	MoL, MoT, MoS and MoO
MGG_17410	4	MoT, MoE, MoS and MoO
MGG_17550	4	MoL, MoT, MoS and MoO
MGG_17597	4	MoT, MoE, MoS and MoO
MGG_17792	4	MoL, MoT, MoS and MoO
MGG_17799	4	MoT, MoE, MoS and MoO
MGG_17896	4	MoT, MoE, MoS and MoO
MGG_17899	4	MoT, MoE, MoS and MoO
MGG_17902	4	MoT, MoE, MoS and MoO
MGG_17952	4	MoT, MoE, MoS and MoO
MGG_18035	4	MoT, MoE, MoS and MoO
MGG_18105	4	MoT, MoE, MoS and MoO
MGG_18122	4	MoT, MoE, MoS and MoO
MGG_00511	3	MoT, MoS and MoO
MGG_02645	3	MoT, MoS and MoO
MGG_04452	3	MoT, MoE and MoO
MGG_04735	3	MoT, MoS and MoO
MGG_05538	3	MoL, MoT and MoO
MGG_07766	3	MoE, MoS and MoO
MGG_08432	3	MoT, MoS and MoO
MGG_08433	3	MoT, MoS and MoO
MGG_08469	3	MoT, MoS and MoO
MGG_08799	3	MoE, MoS and MoO
MGG_08818	3	MoE, MoS and MoO
MGG_08940	3	MoT, MoS and MoO
MGG_08941	3	MoL, MoT and MoO
MGG_08944	3	MoL, MoT and MoO
MGG_08957	3	MoT, MoS and MoO
MGG_10310	3	MoT, MoS and MoO
MGG_13836	3	MoT, MoS and MoO
MGG_14422	3	MoE, MoS and MoO
MGG_15046	3	MoT, MoE and MoO
MGG_15106	3	MoT, MoE and MoO
MGG_15507	3	MoT, MoE and MoO
MGG_16378	3	MoT, MoE and MoO
MGG_16663	3	MoT, MoS and MoO
MGG_16811	3	MoE, MoS and MoO
MGG_17015	3	MoT, MoS and MoO
MGG_17255	3	MoT, MoE and MoO
MGG_17266	3	MoL, MoS and MoO
MGG_17463	3	MoT, MoS and MoO
MGG_17478	3	MoT, MoS and MoO
MGG_17837	3	MoT, MoE and MoO
MGG_17885	3	MoT, MoE and MoO
MGG_17894	3	MoL, MoT and MoO
MGG_18102	3	MoE, MoS and MoO
MGG_00043	2	MoS and MoO
MGG_00225	2	MoS and MoO
MGG_00627	2	MoS and MoO
MGG_00629	2	MoS and MoO
MGG_00821	2	MoS and MoO
MGG_00825	2	MoS and MoO
MGG_01953	2	MoS and MoO
MGG_02207	2	MoS and MoO
MGG_02926	2	MoS and MoO
MGG_04291	2	MoS and MoO
MGG_04451	2	MoS and MoO
MGG_04546	2	MoS and MoO
MGG_04580	2	MoS and MoO
MGG_05410	2	MoS and MoO
MGG_05818	2	MoS and MoO
MGG_05831	2	MoS and MoO
MGG_07609	2	MoS and MoO
MGG_07854	2	MoS and MoO
MGG_07995	2	MoT and MoO
MGG_08481	2	MoS and MoO
MGG_08482	2	MoS and MoO
MGG_08491	2	MoS and MoO
MGG_08531	2	MoS and MoO
MGG_08607	2	MoS and MoO
MGG_09379	2	MoS and MoO
MGG_10335	2	MoS and MoO
MGG_10556	2	MoS and MoO
MGG_10559	2	MoS and MoO
MGG_10725	2	MoS and MoO
MGG_12937	2	MoS and MoO
MGG_14195	2	MoS and MoO
MGG_14734	2	MoS and MoO
MGG_14830	2	MoS and MoO
MGG_14965	2	MoT and MoO
MGG_15371	2	MoT and MoO
MGG_15410	2	MoS and MoO
MGG_15541	2	MoE and MoO
MGG_15547	2	MoE and MoO
MGG_16026	2	MoT and MoO
MGG_16057	2	MoE and MoO
MGG_16353	2	MoS and MoO
MGG_16357	2	MoS and MoO
MGG_16475	2	MoS and MoO
MGG_16489	2	MoT and MoO
MGG_16496	2	MoS and MoO
MGG_16660	2	MoS and MoO
MGG_16671	2	MoS and MoO
MGG_16693	2	MoS and MoO
MGG_16698	2	MoS and MoO
MGG_16712	2	MoS and MoO
MGG_16737	2	MoS and MoO
MGG_16829	2	MoS and MoO
MGG_16977	2	MoS and MoO
MGG_17014	2	MoS and MoO
MGG_17022	2	MoS and MoO
MGG_17028	2	MoS and MoO
MGG_17082	2	MoS and MoO
MGG_17148	2	MoS and MoO
MGG_17237	2	MoT and MoO
MGG_17303	2	MoS and MoO
MGG_17319	2	MoS and MoO
MGG_17355	2	MoS and MoO
MGG_17390	2	MoS and MoO
MGG_17544	2	MoS and MoO
MGG_17556	2	MoS and MoO
MGG_17567	2	MoS and MoO
MGG_17582	2	MoS and MoO
MGG_17601	2	MoS and MoO
MGG_17614	2	MoS and MoO
MGG_17630	2	MoS and MoO
MGG_17659	2	MoE and MoO
MGG_17800	2	MoS and MoO
MGG_18013	2	MoS and MoO
MGG_18015	2	MoS and MoO
MGG_18062	2	MoS and MoO
MGG_18078	2	MoS and MoO
MGG_00148	1	MoO
MGG_02232	1	MoO
MGG_04776	1	MoO
MGG_05119	1	MoO
MGG_05424	1	MoO
MGG_05518	1	MoO
MGG_05896	1	MoO
MGG_06231	1	MoO
MGG_07350	1	MoO
MGG_07812	1	MoO
MGG_07994	1	MoO
MGG_08506	1	MoO
MGG_08715	1	MoO
MGG_09605	1	MoO
MGG_09628	1	MoO
MGG_09675	1	MoO
MGG_10080	1	MoO
MGG_10086	1	MoO
MGG_10120	1	MoO
MGG_10995	1	MoO
MGG_11397	1	MoO
MGG_12090	1	MoO
MGG_13283	1	MoO
MGG_13974	1	MoO
MGG_14093	1	MoO
MGG_14641	1	MoO
MGG_15376	1	MoO
MGG_15391	1	MoO
MGG_15394	1	MoO
MGG_15443	1	MoO
MGG_15972	1	MoO
MGG_16058	1	MoO
MGG_16175	1	MoO
MGG_16321	1	MoO
MGG_16327	1	MoO
MGG_16345	1	MoO
MGG_16551	1	MoO
MGG_16775	1	MoO
MGG_16892	1	MoO
MGG_16939	1	MoO
MGG_17240	1	MoO
MGG_17248	1	MoO
MGG_17250	1	MoO
MGG_17301	1	MoO
MGG_17366	1	MoO
MGG_17387	1	MoO
MGG_17536	1	MoO
MGG_17563	1	MoO
MGG_17579	1	MoO
MGG_17590	1	MoO
MGG_17687	1	MoO
MGG_17849	1	MoO
MGG_18076	1	MoO
MGG_18108	1	MoO
MGG_18113	1	MoO
