# Supplementary material for: Evolution of the Genes Encoding Effector Candidates Within Multiple Pathotypes of Magnaporthe oryzae
Source: Front Microbiol. 2019 Nov 6;10:2575. doi: 10.3389/fmicb.2019.02575 (PMC6851232; doi:10.3389/fmicb.2019.02575)
Supplement: Supplementary file 5 [file Table_4.xlsx]

## Sheet: EFC
ID	Ref. EFC association with TEs	MoL_PGKY	MoT_PY86.1	MoT_PY5010	MoT_PY6045	MoT_PY5003	MoT_PY6017	MoT_PY5033	Mo_PY36.1	MoT_PY0925	MoT_BR32	MoT_BdMeh16-1	MoT_B71	MoE_EI9411	MoE_EI9604	MoE_BR62	MoE_CD156	MoS_US71	MoS_SV9610	MoS_SV9623	MoO_MG01	MoO_HN19311	MoO_70-15	MoO_FJ81278	MoO_KJ201	MoO_98-06	MoO_P131	MoO_FR13	MoO_TH16	MoO_GY11	MoO_PH14	MoO_TH12	MgD_BR29	MgD_DS0505	MgD_DS9461
MGG_00043	Y	Intact	Intact	Intact	Intact	Intact	Intact	Intact	Intact	Intact	Intact	Intact	Intact	Intact	Intact	Intact	Intact	Intact	Intact	Intact	Intact	Intact	Intact	Intact	Intact	Intact	Intact	Intact	Intact	Intact	Intact	Intact	3'	3'	3'
MGG_00148	N	Intact	Intact	Intact	Intact	Intact	Intact	Intact	Intact	Intact	Intact	Intact	Intact	Intact	Intact	Intact	Intact	Intact	Intact	Intact	Intact	Intact	Intact	Intact	Intact	Intact	Intact	Intact	Intact	Intact	Intact	Intact	-	-	-
MGG_00225	Y	Intact	Intact	Intact	Intact	Intact	Intact	Intact	Intact	Intact	Intact	Intact	Intact	5'&3'	Intact	Intact	Intact	Intact	Intact	Intact	Intact	Intact	Intact	Intact	Intact	Intact	Intact	Intact	Intact	Intact	5'	5'	5'	5'	5'
MGG_00380	N	Intact	Intact	Intact	Intact	3'	3'	3'	Intact	Intact	3'	Intact	Intact	Intact	Intact	Intact	Intact	Intact	Intact	Intact	Intact	Intact	Intact	Intact	Intact	Intact	Intact	Intact	Intact	Intact	Intact	Intact	-	-	-
MGG_00511	N	Intact	Intact	Intact	Intact	Intact	Intact	Intact	Intact	Intact	Intact	Intact	Intact	Intact	Intact	Intact	Intact	Intact	Intact	Intact	Intact	Intact	Intact	Intact	Intact	Intact	Intact	Intact	Intact	Intact	Intact	Intact	5'&3'	5'&3'	5'&3'
MGG_00614	N	Intact	Intact	Intact	Intact	Intact	Intact	Intact	Intact	Intact	Intact	Intact	Intact	Intact	Intact	Intact	Intact	Intact	Intact	Intact	Intact	Intact	Intact	Intact	Intact	Intact	Intact	Intact	Intact	Intact	Intact	Intact	3'	3'	3'
MGG_00627	N	Intact	Intact	Intact	Intact	Intact	Intact	Intact	Intact	Intact	Intact	Intact	Intact	Intact	Intact	Intact	Intact	5'	5'	Intact	Intact	Intact	Intact	Intact	Intact	Intact	Intact	Intact	Intact	Intact	Intact	Intact	5'&3'	5'&3'	5'&3'
MGG_00629	N	Intact	Intact	Intact	Intact	Intact	Intact	Intact	Intact	Intact	Intact	Intact	Intact	Intact	Intact	Intact	Intact	Intact	Intact	Intact	Intact	Intact	Intact	Intact	Intact	Intact	Intact	Intact	Intact	3'	Intact	Intact	3'	3'	3'
MGG_00821	Y	Intact	Intact	Intact	Intact	Intact	Intact	Intact	Intact	Intact	Intact	Intact	Intact	Intact	Intact	Intact	Intact	Intact	Intact	Intact	Intact	Intact	Intact	Intact	Intact	Intact	Intact	Intact	Intact	Intact	Intact	Intact	3'	3'	3'
MGG_00825	N	5'	5'	5'	5'	5'	5'	5'	5'	5'	5'	5'	5'	5'	5'	5'	5'	-	Intact	-	Intact	Intact	Intact	Intact	Intact	Intact	Intact	Intact	Intact	Intact	Intact	Intact	-	-	-
MGG_01188	N	Intact	Intact	Intact	Intact	Intact	Intact	Intact	Intact	Intact	Intact	Intact	Intact	Intact	Intact	Intact	Intact	Intact	Intact	Intact	Intact	Intact	Intact	Intact	Intact	Intact	Intact	Intact	Intact	Intact	Intact	Intact	Intact	Intact	Intact
MGG_01366	N	Intact	Intact	Intact	Intact	Intact	Intact	Intact	Intact	Intact	Intact	Intact	Intact	Intact	Intact	Intact	Intact	Intact	Intact	Intact	Intact	Intact	Intact	Intact	Intact	Intact	Intact	Intact	Intact	Intact	Intact	Intact	3'	3'	3'
MGG_01455	N	Intact	Intact	Intact	Intact	Intact	Intact	Intact	Intact	Intact	Intact	Intact	Intact	Intact	Intact	Intact	Intact	Intact	Intact	Intact	Intact	Intact	Intact	Intact	Intact	Intact	Intact	Intact	Intact	Intact	Intact	Intact	5'&3'	5'&3'	5'&3'
MGG_01953	Y	3'	3'	3'	3'	3'	3'	3'	3'	3'	3'	3'	3'	3'	3'	3'	3'	3'	3'	Intact	Intact	Intact	Intact	Intact	Intact	Intact	Intact	Intact	Intact	Intact	Intact	Intact	-	-	-
MGG_01964	Y	Intact	Intact	Intact	Intact	Intact	Intact	Intact	Intact	Intact	Intact	Intact	Intact	Intact	Intact	Intact	Intact	Intact	Intact	-	Intact	Intact	Intact	Intact	Intact	Intact	Intact	Intact	Intact	Intact	Intact	Intact	-	-	-
MGG_02073	N	Intact	Intact	Intact	Intact	Intact	Intact	Intact	Intact	Intact	Intact	Intact	Intact	Intact	Intact	Intact	Intact	Intact	Intact	Intact	Intact	Intact	Intact	Intact	Intact	Intact	Intact	Intact	Intact	Intact	Intact	Intact	3'	3'	3'
MGG_02090	N	Intact	Intact	Intact	Intact	Intact	Intact	Intact	Intact	Intact	Intact	Intact	Intact	Intact	Intact	Intact	Intact	5'	Intact	Intact	Intact	Intact	Intact	Intact	Intact	Intact	Intact	Intact	Intact	Intact	Intact	Intact	Intact	Intact	Intact
MGG_02166	Y	Intact	Intact	Intact	Intact	Intact	Intact	Intact	Intact	Intact	Intact	Intact	Intact	Intact	Intact	Intact	Intact	Intact	Intact	Intact	Intact	Intact	Intact	Intact	Intact	Intact	Intact	Intact	Intact	Intact	Intact	Intact	-	-	-
MGG_02207	Y	Intact	Intact	Intact	Intact	5'	Intact	Intact	Intact	Intact	Intact	Intact	Intact	3'	Intact	Intact	-	Intact	Intact	Intact	Intact	Intact	Intact	Intact	Intact	Intact	Intact	Intact	Intact	Intact	3'	5'	3'	3'	3'
MGG_02220	Y	Intact	Intact	Intact	Intact	Intact	Intact	Intact	Intact	Intact	Intact	Intact	Intact	Intact	Intact	Intact	Intact	Intact	Intact	5'	Intact	Intact	Intact	Intact	Intact	Intact	Intact	Intact	Intact	Intact	Intact	Intact	-	-	-
MGG_02232	N	Intact	Intact	Intact	Intact	5'	Intact	Intact	Intact	Intact	Intact	Intact	Intact	Intact	Intact	Intact	Intact	Intact	3'	Intact	Intact	3'	Intact	Intact	Intact	Intact	Intact	Intact	Intact	Intact	Intact	Intact	3'	3'	3'
MGG_02546	Y	Intact	Intact	Intact	Intact	Intact	Intact	Intact	Intact	Intact	Intact	Intact	Intact	Intact	Intact	Intact	Intact	Intact	Intact	Intact	Intact	Intact	Intact	Intact	Intact	Intact	Intact	Intact	Intact	Intact	Intact	Intact	3'	3'	3'
MGG_02635	N	Intact	Intact	Intact	Intact	Intact	Intact	Intact	Intact	Intact	Intact	Intact	Intact	Intact	Intact	Intact	Intact	Intact	Intact	Intact	Intact	Intact	Intact	Intact	Intact	Intact	Intact	5'	Intact	Intact	Intact	5'	3'	3'	3'
MGG_02638	N	3'	3'	Intact	Intact	Intact	3'	Intact	Intact	Intact	Intact	Intact	Intact	Intact	Intact	Intact	Intact	Intact	Intact	Intact	Intact	Intact	Intact	Intact	Intact	Intact	Intact	Intact	Intact	Intact	Intact	Intact	Intact	Intact	Intact
MGG_02645	N	3'	Intact	Intact	Intact	Intact	Intact	Intact	Intact	Intact	Intact	Intact	Intact	Intact	Intact	Intact	Intact	Intact	Intact	Intact	Intact	Intact	Intact	Intact	Intact	Intact	Intact	Intact	Intact	-	Intact	Intact	3'	3'	3'
MGG_02926	N	Intact	Intact	Intact	Intact	Intact	Intact	Intact	Intact	Intact	Intact	Intact	Intact	Intact	Intact	Intact	Intact	Intact	Intact	Intact	Intact	Intact	Intact	Intact	Intact	Intact	Intact	Intact	Intact	Intact	Intact	Intact	3'	3'	3'
MGG_02990	N	Intact	Intact	Intact	Intact	Intact	Intact	Intact	Intact	Intact	Intact	Intact	Intact	3'	3'	3'	3'	Intact	Intact	Intact	Intact	Intact	Intact	Intact	Intact	Intact	Intact	Intact	Intact	Intact	Intact	Intact	-	-	-
MGG_04259	Y	Intact	Intact	Intact	Intact	5'	Intact	Intact	Intact	Intact	Intact	Intact	Intact	Intact	Intact	Intact	Intact	Intact	Intact	Intact	Intact	Intact	Intact	Intact	Intact	Intact	Intact	-	Intact	5'	Intact	Intact	3'	3'	3'
MGG_04291	N	3'	3'	3'	5'&3'	5'&3'	5'&3'	3'	3'	5'&3'	5'&3'	3'	3'	5'&3'	5'&3'	3'	5'&3'	5'&3'	Intact	5'&3'	5'&3'	5'&3'	Intact	Intact	5'&3'	5'&3'	-	-	Intact	Intact	-	Intact	3'	3'	5'&3'
MGG_04384	N	Intact	Intact	Intact	Intact	Intact	Intact	Intact	Intact	Intact	Intact	Intact	Intact	Intact	Intact	Intact	Intact	Intact	Intact	Intact	Intact	Intact	Intact	Intact	Intact	Intact	Intact	Intact	Intact	Intact	Intact	Intact	-	-	-
MGG_04451	N	5'	5'	5'	5'	5'	5'	5'	5'	5'	5'	5'	5'	5'	5'	5'	5'	Intact	Intact	Intact	Intact	Intact	Intact	Intact	Intact	Intact	Intact	Intact	Intact	Intact	Intact	Intact	3'	3'	3'
MGG_04452	N	3'	Intact	Intact	Intact	Intact	Intact	Intact	Intact	Intact	Intact	Intact	Intact	Intact	Intact	Intact	Intact	Intact	Intact	Intact	Intact	Intact	Intact	Intact	Intact	Intact	Intact	Intact	Intact	Intact	Intact	Intact	3'	3'	3'
MGG_04546	Y	Intact	Intact	Intact	Intact	5'	Intact	Intact	Intact	Intact	Intact	Intact	Intact	Intact	Intact	Intact	Intact	Intact	Intact	Intact	Intact	Intact	Intact	Intact	Intact	Intact	Intact	Intact	Intact	Intact	Intact	Intact	-	-	-
MGG_04579	N	5'	Intact	Intact	Intact	5'	Intact	Intact	Intact	Intact	Intact	Intact	Intact	Intact	Intact	Intact	Intact	Intact	3'	3'	Intact	Intact	Intact	Intact	Intact	Intact	Intact	Intact	Intact	Intact	Intact	Intact	-	-	-
MGG_04580	N	Intact	Intact	Intact	Intact	Intact	Intact	Intact	Intact	Intact	Intact	Intact	Intact	5'	Intact	Intact	Intact	Intact	Intact	Intact	Intact	Intact	Intact	Intact	Intact	Intact	Intact	Intact	Intact	Intact	Intact	Intact	-	-	-
MGG_04734	N	3'	Intact	3'	5'	5'	5'	Intact	5'	5'	Intact	Intact	Intact	Intact	Intact	Intact	Intact	Intact	Intact	Intact	Intact	Intact	Intact	Intact	Intact	Intact	Intact	Intact	Intact	Intact	Intact	Intact	-	-	-
MGG_04735	N	Intact	Intact	Intact	Intact	Intact	Intact	Intact	Intact	Intact	Intact	Intact	Intact	Intact	Intact	Intact	Intact	Intact	Intact	Intact	Intact	Intact	Intact	Intact	Intact	Intact	Intact	Intact	Intact	Intact	Intact	Intact	-	-	-
MGG_04776	N	3'	3'	3'	3'	3'	3'	3'	3'	3'	3'	3'	3'	3'	3'	3'	Intact	3'	3'	3'	Intact	Intact	Intact	Intact	5'	Intact	Intact	5'	Intact	Intact	Intact	Intact	3'	3'	3'
MGG_04795	Y	Intact	Intact	Intact	Intact	Intact	Intact	Intact	Intact	Intact	Intact	Intact	Intact	-	-	Intact	Intact	-	Intact	Intact	Intact	Intact	Intact	Intact	Intact	Intact	Intact	-	Intact	-	Intact	-	-	-	-
MGG_04892	N	Intact	Intact	Intact	Intact	Intact	Intact	Intact	Intact	Intact	Intact	Intact	Intact	Intact	Intact	Intact	Intact	Intact	5'	Intact	Intact	Intact	Intact	Intact	Intact	Intact	Intact	Intact	Intact	Intact	Intact	Intact	-	-	-
MGG_04925	N	Intact	Intact	Intact	Intact	Intact	Intact	Intact	Intact	Intact	Intact	Intact	Intact	Intact	Intact	Intact	Intact	Intact	Intact	Intact	Intact	Intact	Intact	Intact	Intact	Intact	Intact	Intact	Intact	Intact	Intact	Intact	3'	3'	3'
MGG_05119	N	3'	3'	3'	3'	3'	3'	3'	3'	3'	3'	3'	3'	5'&3'	3'	3'	3'	3'	3'	3'	Intact	Intact	Intact	Intact	Intact	Intact	Intact	Intact	Intact	Intact	Intact	Intact	-	3'	3'
MGG_05389	Y	3'	3'	3'	3'	3'	3'	3'	3'	3'	Intact	Intact	Intact	Intact	Intact	3'	Intact	Intact	5'	Intact	3'	Intact	Intact	Intact	Intact	Intact	Intact	Intact	Intact	-	Intact	Intact	-	-	-
MGG_05410	Y	5'	5'	5'	5'	5'	5'	5'	5'	5'	5'	5'	5'	5'	5'	5'	5'	Intact	Intact	Intact	Intact	Intact	Intact	Intact	Intact	Intact	Intact	Intact	Intact	Intact	Intact	Intact	5'&3'	5'&3'	5'&3'
MGG_05416	Y	Intact	Intact	Intact	Intact	Intact	Intact	Intact	Intact	Intact	Intact	Intact	Intact	Intact	Intact	Intact	Intact	Intact	Intact	Intact	Intact	Intact	Intact	Intact	Intact	Intact	Intact	Intact	Intact	Intact	Intact	Intact	Intact	5'	5'
MGG_05424	Y	3'	3'	3'	3'	Intact	3'	3'	3'	3'	Intact	3'	3'	-	Intact	3'	3'	Intact	Intact	Intact	Intact	Intact	Intact	Intact	Intact	Intact	Intact	Intact	Intact	Intact	Intact	Intact	5'&3'	5'&3'	5'&3'
MGG_05429	N	Intact	Intact	Intact	Intact	Intact	Intact	Intact	Intact	Intact	Intact	Intact	Intact	Intact	Intact	Intact	Intact	Intact	Intact	Intact	Intact	Intact	Intact	Intact	Intact	Intact	Intact	Intact	Intact	Intact	Intact	Intact	5'	5'	5'
MGG_05518	Y	Intact	Intact	Intact	Intact	Intact	Intact	Intact	Intact	Intact	Intact	Intact	Intact	Intact	Intact	Intact	Intact	Intact	Intact	Intact	Intact	Intact	Intact	Intact	Intact	Intact	Intact	Intact	Intact	Intact	Intact	Intact	5'&3'	5'&3'	5'&3'
MGG_05538	N	Intact	Intact	Intact	Intact	Intact	Intact	Intact	Intact	Intact	Intact	Intact	Intact	Intact	Intact	Intact	Intact	Intact	5'	Intact	Intact	Intact	Intact	Intact	Intact	Intact	Intact	Intact	Intact	Intact	Intact	Intact	-	-	-
MGG_05747	N	5'	5'	5'	5'	5'	5'	5'	5'	5'	5'	5'	5'	5'	5'	5'	5'	Intact	Intact	Intact	Intact	Intact	Intact	Intact	Intact	Intact	Intact	Intact	Intact	Intact	Intact	Intact	5'&3'	5'&3'	5'&3'
MGG_05818	Y	3'	3'	3'	3'	3'	3'	3'	3'	3'	3'	3'	3'	3'	3'	3'	3'	Intact	Intact	Intact	Intact	Intact	Intact	Intact	Intact	Intact	Intact	5'	Intact	3'	3'	Intact	3'	3'	3'
MGG_05831	N	Intact	Intact	Intact	Intact	Intact	Intact	Intact	Intact	Intact	Intact	Intact	Intact	3'	Intact	Intact	Intact	Intact	5'	5'	Intact	Intact	Intact	5'	Intact	Intact	Intact	5'	Intact	Intact	Intact	Intact	3'	3'	3'
MGG_05896	Y	3'	3'	3'	3'	3'	3'	3'	3'	3'	3'	3'	3'	3'	3'	3'	3'	3'	3'	3'	Intact	Intact	Intact	Intact	Intact	Intact	Intact	-	Intact	Intact	Intact	Intact	-	-	-
MGG_06224	Y	Intact	Intact	Intact	Intact	Intact	Intact	Intact	Intact	Intact	Intact	Intact	Intact	Intact	Intact	Intact	Intact	Intact	Intact	Intact	Intact	Intact	Intact	Intact	Intact	Intact	Intact	Intact	Intact	Intact	Intact	Intact	5'&3'	5'&3'	5'&3'
MGG_06231	Y	Intact	Intact	3'	Intact	3'	Intact	Intact	Intact	Intact	Intact	Intact	Intact	Intact	Intact	Intact	5'	Intact	Intact	Intact	Intact	Intact	Intact	Intact	Intact	Intact	Intact	Intact	Intact	Intact	Intact	Intact	-	-	-
MGG_06234	Y	Intact	Intact	Intact	Intact	Intact	Intact	Intact	Intact	Intact	Intact	Intact	Intact	Intact	Intact	Intact	Intact	Intact	Intact	Intact	Intact	Intact	Intact	Intact	Intact	Intact	Intact	Intact	-	Intact	5'	Intact	5'	5'	5'
MGG_06846	N	Intact	3'	Intact	Intact	Intact	Intact	Intact	Intact	Intact	Intact	Intact	Intact	Intact	Intact	Intact	Intact	Intact	Intact	Intact	Intact	Intact	Intact	Intact	Intact	Intact	Intact	Intact	Intact	Intact	Intact	Intact	Intact	Intact	Intact
MGG_07348	N	Intact	Intact	Intact	Intact	Intact	Intact	Intact	Intact	Intact	Intact	Intact	Intact	Intact	Intact	Intact	Intact	5'	5'	5'	Intact	Intact	Intact	Intact	Intact	Intact	Intact	Intact	Intact	Intact	Intact	Intact	3'	3'	3'
MGG_07350	Y	5'	5'	5'	Intact	5'	Intact	Intact	Intact	Intact	Intact	Intact	Intact	3'	Intact	3'	Intact	5'	Intact	5'	5'	5'&3'	Intact	Intact	5'	5'	Intact	5'	Intact	Intact	5'	3'	5'&3'	5'&3'	5'&3'
MGG_07363	Y	Intact	Intact	Intact	Intact	Intact	Intact	Intact	Intact	Intact	Intact	Intact	Intact	Intact	Intact	Intact	Intact	Intact	Intact	Intact	Intact	Intact	Intact	Intact	Intact	Intact	Intact	3'	Intact	5'	Intact	Intact	3'	3'	3'
MGG_07372	N	Intact	Intact	Intact	Intact	Intact	Intact	Intact	Intact	Intact	Intact	Intact	Intact	Intact	Intact	Intact	Intact	Intact	Intact	Intact	Intact	Intact	Intact	Intact	Intact	Intact	Intact	Intact	Intact	Intact	Intact	Intact	5'&3'	5'&3'	5'&3'
MGG_07538	N	Intact	Intact	Intact	Intact	Intact	Intact	Intact	Intact	Intact	Intact	Intact	Intact	Intact	Intact	Intact	Intact	Intact	Intact	Intact	Intact	Intact	Intact	Intact	Intact	Intact	Intact	Intact	Intact	Intact	Intact	Intact	5'&3'	5'&3'	5'&3'
MGG_07609	N	3'	3'	3'	3'	3'	3'	3'	3'	3'	3'	3'	3'	3'	3'	3'	3'	Intact	Intact	Intact	Intact	Intact	Intact	Intact	Intact	Intact	Intact	Intact	Intact	Intact	Intact	Intact	3'	3'	3'
MGG_07699	N	Intact	Intact	Intact	Intact	5'	Intact	Intact	Intact	Intact	Intact	Intact	Intact	Intact	Intact	Intact	Intact	Intact	Intact	Intact	Intact	Intact	Intact	Intact	Intact	Intact	Intact	Intact	Intact	Intact	Intact	Intact	-	-	-
MGG_07748	N	5'	5'	Intact	5'	5'	5'	5'	5'	5'	5'	5'	5'	Intact	5'	5'	5'	Intact	Intact	5'	Intact	Intact	Intact	Intact	Intact	Intact	Intact	Intact	Intact	Intact	Intact	Intact	3'	3'	3'
MGG_07766	N	Intact	Intact	Intact	Intact	3'	Intact	Intact	Intact	Intact	Intact	Intact	Intact	Intact	Intact	Intact	Intact	Intact	Intact	Intact	Intact	Intact	Intact	Intact	Intact	Intact	Intact	Intact	Intact	Intact	Intact	Intact	-	-	-
MGG_07810	Y	3'	Intact	Intact	Intact	Intact	Intact	5'	Intact	Intact	Intact	Intact	Intact	Intact	Intact	3'	Intact	Intact	Intact	Intact	3'	Intact	Intact	Intact	Intact	Intact	Intact	-	-	Intact	-	Intact	5'&3'	5'&3'	5'&3'
MGG_07812	N	Intact	3'	Intact	Intact	5'	Intact	Intact	Intact	Intact	Intact	Intact	Intact	3'	3'	3'	3'	Intact	Intact	Intact	3'	-	Intact	Intact	Intact	Intact	Intact	Intact	Intact	Intact	Intact	3'	-	-	-
MGG_07834	Y	Intact	Intact	Intact	Intact	Intact	Intact	Intact	Intact	Intact	Intact	Intact	Intact	Intact	Intact	Intact	Intact	Intact	Intact	Intact	Intact	-	Intact	Intact	-	-	-	-	Intact	Intact	Intact	Intact	3'	3'	3'
MGG_07854	N	Intact	Intact	Intact	Intact	Intact	Intact	Intact	Intact	Intact	Intact	Intact	Intact	Intact	Intact	Intact	Intact	Intact	3'	3'	Intact	Intact	Intact	Intact	Intact	Intact	Intact	Intact	Intact	Intact	Intact	Intact	-	-	-
MGG_07869	N	Intact	Intact	Intact	Intact	Intact	Intact	Intact	Intact	Intact	Intact	Intact	Intact	Intact	Intact	Intact	Intact	Intact	Intact	Intact	Intact	Intact	Intact	Intact	5'	Intact	Intact	3'	Intact	Intact	Intact	Intact	-	-	-
MGG_07880	Y	Intact	Intact	Intact	Intact	Intact	Intact	Intact	Intact	Intact	Intact	Intact	Intact	Intact	Intact	Intact	Intact	Intact	Intact	Intact	Intact	Intact	Intact	Intact	Intact	Intact	Intact	Intact	5'	Intact	Intact	Intact	5'&3'	5'&3'	5'&3'
MGG_07919	Y	Intact	Intact	Intact	Intact	Intact	Intact	Intact	Intact	Intact	Intact	Intact	Intact	Intact	5'	Intact	Intact	Intact	Intact	Intact	Intact	Intact	Intact	Intact	Intact	Intact	Intact	Intact	Intact	Intact	Intact	Intact	5'&3'	5'&3'	5'&3'
MGG_07934	N	Intact	Intact	Intact	Intact	Intact	Intact	Intact	Intact	Intact	Intact	Intact	Intact	Intact	Intact	Intact	Intact	Intact	Intact	Intact	Intact	Intact	Intact	Intact	Intact	Intact	Intact	Intact	Intact	Intact	Intact	Intact	3'	3'	3'
MGG_07952	N	Intact	Intact	Intact	Intact	Intact	Intact	Intact	Intact	Intact	Intact	Intact	Intact	5'	5'	5'	5'	Intact	Intact	Intact	Intact	Intact	Intact	Intact	Intact	Intact	Intact	Intact	Intact	Intact	Intact	Intact	-	-	-
MGG_07994	N	Intact	Intact	Intact	Intact	Intact	Intact	Intact	Intact	Intact	Intact	Intact	Intact	Intact	Intact	Intact	Intact	-	-	Intact	Intact	Intact	Intact	-	Intact	Intact	Intact	Intact	Intact	Intact	Intact	Intact	-	-	-
MGG_07995	N	Intact	Intact	Intact	Intact	3'	Intact	Intact	Intact	Intact	Intact	Intact	Intact	Intact	Intact	Intact	Intact	-	-	3'	Intact	Intact	Intact	-	Intact	Intact	Intact	Intact	Intact	Intact	Intact	Intact	3'	3'	3'
MGG_08027	Y	Intact	Intact	Intact	Intact	Intact	Intact	Intact	Intact	Intact	Intact	Intact	Intact	Intact	Intact	Intact	Intact	-	-	Intact	Intact	Intact	Intact	Intact	Intact	Intact	Intact	Intact	Intact	Intact	Intact	Intact	-	-	-
MGG_08086	N	Intact	Intact	Intact	Intact	Intact	Intact	Intact	Intact	Intact	Intact	Intact	Intact	Intact	Intact	Intact	Intact	Intact	Intact	Intact	Intact	Intact	Intact	Intact	Intact	Intact	Intact	Intact	Intact	Intact	Intact	Intact	-	-	-
MGG_08230	Y	Intact	Intact	3'	Intact	Intact	Intact	Intact	Intact	Intact	Intact	Intact	Intact	3'	3'	3'	3'	3'	3'	3'	Intact	3'	Intact	Intact	Intact	Intact	Intact	3'	Intact	3'	Intact	Intact	5'&3'	5'&3'	5'&3'
MGG_08376	N	Intact	Intact	Intact	Intact	Intact	Intact	Intact	Intact	Intact	Intact	Intact	Intact	Intact	Intact	Intact	Intact	Intact	Intact	Intact	Intact	Intact	Intact	Intact	Intact	Intact	Intact	Intact	Intact	Intact	Intact	Intact	Intact	Intact	Intact
MGG_08406	N	Intact	Intact	Intact	Intact	3'	Intact	Intact	Intact	Intact	Intact	Intact	Intact	3'	3'	3'	3'	Intact	Intact	Intact	5'	5'	Intact	5'	Intact	Intact	Intact	Intact	-	3'	Intact	-	-	-	-
MGG_08411	N	Intact	Intact	Intact	Intact	Intact	Intact	Intact	Intact	Intact	Intact	5'	Intact	Intact	Intact	Intact	Intact	Intact	Intact	Intact	Intact	Intact	Intact	Intact	Intact	Intact	Intact	Intact	Intact	Intact	Intact	Intact	5'&3'	5'&3'	5'&3'
MGG_08414	N	Intact	Intact	Intact	Intact	Intact	Intact	Intact	Intact	Intact	Intact	Intact	Intact	Intact	3'	3'	3'	Intact	Intact	Intact	Intact	Intact	Intact	Intact	Intact	Intact	Intact	Intact	Intact	Intact	Intact	Intact	Intact	Intact	Intact
MGG_08432	N	Intact	Intact	Intact	Intact	Intact	3'	3'	Intact	Intact	3'	Intact	Intact	3'	3'	3'	3'	Intact	Intact	Intact	Intact	Intact	Intact	Intact	Intact	Intact	Intact	Intact	Intact	Intact	Intact	Intact	3'	3'	3'
MGG_08433	N	3'	3'	Intact	Intact	Intact	Intact	Intact	Intact	Intact	Intact	Intact	Intact	Intact	Intact	Intact	Intact	3'	3'	3'	Intact	Intact	Intact	Intact	Intact	Intact	Intact	Intact	Intact	Intact	Intact	Intact	3'	3'	3'
MGG_08469	Y	Intact	Intact	Intact	Intact	Intact	Intact	Intact	Intact	Intact	Intact	Intact	Intact	5'	5'	5'	5'	Intact	Intact	Intact	Intact	Intact	Intact	Intact	Intact	Intact	-	Intact	-	Intact	-	Intact	Intact	Intact	Intact
MGG_08481	N	Intact	Intact	Intact	Intact	Intact	Intact	Intact	Intact	Intact	Intact	Intact	Intact	Intact	Intact	Intact	Intact	Intact	Intact	Intact	Intact	Intact	Intact	Intact	Intact	Intact	Intact	Intact	Intact	5'	Intact	Intact	5'&3'	5'&3'	5'&3'
MGG_08482	Y	Intact	Intact	Intact	Intact	Intact	Intact	Intact	Intact	Intact	Intact	Intact	Intact	Intact	Intact	Intact	Intact	Intact	Intact	Intact	Intact	Intact	Intact	Intact	Intact	Intact	-	Intact	Intact	Intact	Intact	Intact	3'	3'	3'
MGG_08491	Y	Intact	Intact	Intact	Intact	5'	Intact	Intact	Intact	Intact	Intact	Intact	Intact	5'	5'	Intact	Intact	Intact	5'	Intact	Intact	Intact	Intact	Intact	Intact	Intact	Intact	-	Intact	Intact	Intact	Intact	-	-	-
MGG_08506	N	5'	5'	Intact	5'	Intact	5'	5'	5'	Intact	5'	5'	5'	Intact	Intact	Intact	Intact	3'	3'	3'	Intact	Intact	Intact	Intact	Intact	Intact	Intact	Intact	Intact	Intact	Intact	Intact	-	-	-
MGG_08531	Y	5'	5'	5'	5'	5'	5'	5'	5'	5'	5'	5'	5'	5'	Intact	5'	Intact	Intact	Intact	Intact	Intact	Intact	Intact	Intact	Intact	Intact	Intact	Intact	Intact	Intact	Intact	Intact	-	-	-
MGG_08607	Y	Intact	Intact	Intact	Intact	5'	Intact	Intact	Intact	Intact	Intact	Intact	Intact	Intact	Intact	Intact	Intact	Intact	Intact	5'	Intact	Intact	Intact	Intact	Intact	Intact	Intact	Intact	5'	-	-	Intact	-	-	-
MGG_08610	N	Intact	Intact	Intact	Intact	3'	Intact	Intact	Intact	Intact	Intact	Intact	Intact	Intact	Intact	Intact	Intact	Intact	Intact	Intact	Intact	Intact	Intact	Intact	Intact	Intact	Intact	Intact	Intact	3'	Intact	Intact	Intact	Intact	Intact
MGG_08715	Y	Intact	Intact	Intact	Intact	Intact	Intact	Intact	Intact	Intact	Intact	Intact	Intact	Intact	Intact	Intact	Intact	3'	3'	3'	Intact	Intact	Intact	Intact	Intact	Intact	Intact	5'	Intact	5'&3'	Intact	Intact	5'&3'	5'&3'	5'&3'
MGG_08799	N	Intact	Intact	Intact	Intact	3'	Intact	Intact	Intact	Intact	Intact	Intact	Intact	Intact	Intact	Intact	Intact	Intact	Intact	Intact	5'	Intact	Intact	Intact	Intact	Intact	Intact	Intact	Intact	Intact	Intact	Intact	-	-	-
MGG_08818	Y	Intact	Intact	Intact	Intact	Intact	Intact	Intact	Intact	Intact	Intact	Intact	Intact	Intact	Intact	Intact	Intact	Intact	Intact	Intact	Intact	Intact	Intact	Intact	Intact	Intact	Intact	Intact	Intact	Intact	Intact	Intact	5'&3'	5'&3'	5'&3'
MGG_08940	N	3'	Intact	Intact	Intact	Intact	Intact	Intact	Intact	Intact	Intact	Intact	Intact	Intact	Intact	Intact	Intact	Intact	Intact	Intact	Intact	Intact	Intact	Intact	Intact	Intact	Intact	3'	Intact	3'	Intact	Intact	3'	3'	3'
MGG_08941	N	Intact	Intact	Intact	Intact	5'	Intact	Intact	Intact	Intact	Intact	Intact	Intact	Intact	Intact	Intact	Intact	Intact	Intact	Intact	Intact	Intact	Intact	Intact	Intact	Intact	Intact	Intact	Intact	Intact	Intact	Intact	3'	3'	3'
MGG_08944	N	Intact	Intact	3'	Intact	Intact	Intact	Intact	Intact	3'	Intact	3'	3'	3'	3'	3'	3'	3'	3'	3'	Intact	Intact	Intact	3'	Intact	Intact	Intact	5'	Intact	Intact	Intact	Intact	-	-	-
MGG_08957	Y	5'	5'	3'	Intact	5'	Intact	Intact	5'	3'	Intact	3'	3'	3'	3'	3'	3'	Intact	Intact	Intact	5'	-	Intact	-	5'	-	-	-	Intact	Intact	-	Intact	3'	3'	3'
MGG_09055	N	Intact	3'	Intact	3'	3'	Intact	Intact	Intact	3'	Intact	Intact	Intact	Intact	Intact	Intact	Intact	Intact	Intact	Intact	3'	Intact	Intact	Intact	Intact	Intact	Intact	Intact	Intact	5'	Intact	Intact	Intact	Intact	Intact
MGG_09128	N	Intact	Intact	Intact	Intact	3'	Intact	Intact	Intact	Intact	Intact	Intact	Intact	Intact	Intact	Intact	Intact	Intact	Intact	Intact	Intact	Intact	Intact	Intact	Intact	Intact	Intact	Intact	Intact	Intact	Intact	Intact	3'	3'	3'
MGG_09252	N	Intact	Intact	Intact	Intact	Intact	Intact	Intact	Intact	Intact	Intact	Intact	Intact	Intact	Intact	Intact	Intact	Intact	Intact	Intact	Intact	Intact	Intact	Intact	Intact	3'	Intact	Intact	Intact	Intact	Intact	Intact	5'	5'	5'
MGG_09379	N	3'	3'	3'	3'	3'	3'	3'	3'	3'	Intact	3'	3'	3'	3'	3'	3'	3'	3'	Intact	Intact	Intact	Intact	Intact	Intact	Intact	Intact	Intact	Intact	Intact	Intact	Intact	3'	3'	3'
MGG_09387	Y	Intact	Intact	Intact	Intact	Intact	Intact	Intact	Intact	Intact	Intact	Intact	Intact	Intact	Intact	Intact	Intact	Intact	Intact	Intact	Intact	Intact	Intact	Intact	Intact	Intact	Intact	Intact	Intact	Intact	Intact	Intact	3'	3'	3'
MGG_09421	Y	Intact	Intact	Intact	Intact	Intact	Intact	Intact	Intact	Intact	Intact	Intact	Intact	Intact	Intact	Intact	Intact	Intact	Intact	Intact	Intact	Intact	Intact	Intact	Intact	Intact	Intact	Intact	Intact	Intact	Intact	Intact	5'&3'	5'&3'	5'&3'
MGG_09425	Y	3'	Intact	Intact	Intact	Intact	Intact	Intact	Intact	Intact	Intact	Intact	Intact	Intact	Intact	Intact	Intact	5'	Intact	Intact	Intact	-	Intact	5'	5'	5'	5'	5'	Intact	Intact	Intact	Intact	-	-	-
MGG_09605	N	Intact	Intact	Intact	Intact	Intact	Intact	Intact	Intact	Intact	Intact	Intact	Intact	Intact	Intact	Intact	Intact	Intact	Intact	Intact	Intact	Intact	Intact	Intact	5'	Intact	Intact	3'	Intact	Intact	Intact	Intact	3'	3'	3'
MGG_09628	N	Intact	Intact	Intact	Intact	Intact	Intact	Intact	Intact	Intact	Intact	Intact	Intact	Intact	Intact	Intact	Intact	Intact	Intact	Intact	Intact	Intact	Intact	Intact	Intact	Intact	Intact	Intact	Intact	Intact	Intact	Intact	5'&3'	5'&3'	5'&3'
MGG_09629	N	Intact	Intact	Intact	Intact	Intact	Intact	Intact	Intact	Intact	Intact	Intact	Intact	Intact	Intact	Intact	Intact	Intact	Intact	Intact	Intact	Intact	Intact	Intact	Intact	Intact	Intact	Intact	Intact	Intact	Intact	Intact	-	-	-
MGG_09657	N	Intact	Intact	Intact	Intact	Intact	Intact	Intact	Intact	Intact	Intact	Intact	Intact	Intact	Intact	Intact	Intact	Intact	Intact	Intact	-	Intact	Intact	Intact	Intact	Intact	Intact	Intact	Intact	Intact	Intact	Intact	-	-	-
MGG_09666	Y	Intact	Intact	Intact	5'	5'	5'	Intact	5'	Intact	Intact	Intact	Intact	Intact	Intact	Intact	Intact	Intact	Intact	Intact	Intact	Intact	Intact	Intact	Intact	5'	Intact	Intact	Intact	Intact	-	Intact	5'&3'	5'&3'	5'&3'
MGG_09675	N	Intact	Intact	Intact	Intact	Intact	Intact	Intact	Intact	Intact	Intact	Intact	Intact	Intact	Intact	Intact	Intact	Intact	Intact	Intact	Intact	-	Intact	Intact	Intact	Intact	Intact	Intact	Intact	Intact	Intact	Intact	3'	3'	3'
MGG_10004	N	Intact	Intact	Intact	Intact	Intact	Intact	Intact	Intact	Intact	Intact	Intact	Intact	Intact	Intact	Intact	Intact	Intact	Intact	Intact	Intact	Intact	Intact	Intact	Intact	Intact	Intact	Intact	Intact	Intact	Intact	Intact	3'	3'	3'
MGG_10020	N	Intact	Intact	3'	3'	3'	3'	3'	3'	3'	3'	3'	3'	-	3'	3'	3'	Intact	3'	3'	Intact	Intact	Intact	Intact	Intact	Intact	Intact	Intact	Intact	Intact	Intact	Intact	-	-	-
MGG_10021	N	Intact	Intact	3'	Intact	Intact	Intact	Intact	Intact	Intact	Intact	Intact	Intact	3'	3'	3'	3'	Intact	Intact	Intact	Intact	Intact	Intact	Intact	Intact	Intact	Intact	Intact	Intact	Intact	Intact	Intact	-	-	-
MGG_10024	N	3'	3'	3'	3'	3'	3'	3'	3'	3'	3'	3'	3'	3'	3'	3'	3'	3'	3'	3'	Intact	3'	Intact	Intact	Intact	Intact	Intact	3'	Intact	Intact	Intact	Intact	3'	3'	3'
MGG_10065	Y	Intact	Intact	Intact	Intact	Intact	Intact	Intact	Intact	Intact	Intact	Intact	Intact	Intact	Intact	Intact	Intact	Intact	Intact	Intact	Intact	Intact	Intact	Intact	Intact	Intact	Intact	Intact	Intact	Intact	Intact	Intact	-	-	-
MGG_10080	Y	Intact	Intact	Intact	Intact	Intact	Intact	Intact	Intact	Intact	Intact	Intact	Intact	5'	5'	Intact	Intact	5'	Intact	Intact	Intact	Intact	Intact	Intact	Intact	Intact	Intact	5'	Intact	5'	5'	Intact	3'	5'&3'	5'&3'
MGG_10086	N	Intact	Intact	Intact	Intact	Intact	Intact	Intact	Intact	Intact	Intact	Intact	Intact	Intact	Intact	Intact	Intact	5'	5'	5'	Intact	5'&3'	Intact	Intact	-	Intact	Intact	Intact	Intact	Intact	Intact	Intact	-	-	-
MGG_10102	N	Intact	Intact	Intact	Intact	Intact	Intact	Intact	Intact	Intact	Intact	Intact	Intact	Intact	3'	Intact	3'	Intact	Intact	Intact	Intact	Intact	Intact	Intact	Intact	Intact	Intact	Intact	Intact	Intact	Intact	Intact	5'&3'	5'&3'	5'&3'
MGG_10120	Y	3'	3'	3'	3'	3'	3'	3'	3'	3'	3'	3'	3'	Intact	3'	3'	3'	3'	3'	3'	Intact	Intact	Intact	Intact	Intact	Intact	Intact	Intact	Intact	Intact	3'	Intact	3'	3'	3'
MGG_10231	Y	5'	Intact	Intact	Intact	Intact	Intact	Intact	Intact	-	Intact	-	-	Intact	Intact	Intact	Intact	Intact	Intact	Intact	Intact	Intact	Intact	Intact	Intact	Intact	Intact	Intact	Intact	Intact	Intact	Intact	Intact	Intact	Intact
MGG_10259	Y	Intact	Intact	Intact	Intact	Intact	Intact	Intact	Intact	Intact	Intact	Intact	Intact	Intact	Intact	Intact	Intact	Intact	3'	3'	Intact	Intact	Intact	3'	3'	Intact	Intact	-	3'	-	3'	3'	-	-	-
MGG_10276	N	Intact	Intact	Intact	Intact	Intact	Intact	Intact	Intact	Intact	Intact	Intact	Intact	Intact	Intact	Intact	Intact	Intact	Intact	Intact	Intact	Intact	Intact	Intact	Intact	Intact	Intact	Intact	Intact	Intact	Intact	Intact	3'	3'	3'
MGG_10280	Y	Intact	Intact	Intact	Intact	Intact	Intact	Intact	Intact	Intact	Intact	Intact	Intact	Intact	Intact	Intact	Intact	Intact	Intact	Intact	Intact	Intact	Intact	Intact	Intact	Intact	Intact	Intact	-	Intact	Intact	Intact	-	-	-
MGG_10282	Y	Intact	Intact	Intact	Intact	Intact	Intact	Intact	Intact	Intact	Intact	Intact	Intact	3'	Intact	Intact	Intact	Intact	Intact	Intact	Intact	Intact	Intact	Intact	Intact	Intact	Intact	Intact	-	Intact	Intact	Intact	3'	3'	3'
MGG_10310	N	Intact	Intact	Intact	Intact	Intact	Intact	Intact	Intact	Intact	Intact	Intact	Intact	Intact	Intact	Intact	Intact	Intact	Intact	Intact	Intact	Intact	Intact	Intact	Intact	Intact	Intact	Intact	Intact	Intact	Intact	Intact	5'&3'	5'&3'	5'&3'
MGG_10335	N	Intact	Intact	Intact	Intact	Intact	Intact	Intact	Intact	Intact	Intact	Intact	Intact	Intact	Intact	Intact	Intact	Intact	Intact	Intact	Intact	Intact	Intact	Intact	Intact	Intact	Intact	Intact	Intact	Intact	Intact	Intact	Intact	Intact	Intact
MGG_10425	N	Intact	5'	5'	5'	Intact	Intact	Intact	Intact	Intact	Intact	Intact	Intact	Intact	Intact	Intact	Intact	Intact	Intact	Intact	Intact	Intact	Intact	Intact	Intact	Intact	Intact	Intact	Intact	Intact	Intact	Intact	Intact	Intact	Intact
MGG_10556	N	Intact	Intact	Intact	3'	3'	3'	3'	3'	Intact	3'	Intact	Intact	Intact	Intact	Intact	Intact	3'	Intact	3'	Intact	Intact	Intact	Intact	Intact	Intact	Intact	Intact	Intact	Intact	Intact	Intact	-	-	-
MGG_10559	Y	Intact	Intact	Intact	Intact	Intact	Intact	Intact	Intact	Intact	Intact	Intact	Intact	5'	Intact	Intact	Intact	Intact	Intact	Intact	Intact	5'&3'	Intact	Intact	Intact	Intact	Intact	Intact	5'&3'	5'&3'	Intact	Intact	3'	5'&3'	3'
MGG_10725	Y	5'&3'	5'&3'	5'&3'	5'	5'	5'	Intact	5'	5'	Intact	5'	5'	5'&3'	5'&3'	5'&3'	5'	Intact	Intact	Intact	Intact	Intact	Intact	Intact	Intact	Intact	Intact	Intact	Intact	Intact	Intact	Intact	-	-	-
MGG_10774	N	5'	5'	5'	5'	5'	5'	5'	5'	5'	5'	5'	5'	5'&3'	5'&3'	5'&3'	5'&3'	-	-	-	-	Intact	Intact	Intact	-	Intact	Intact	Intact	Intact	Intact	Intact	Intact	-	-	-
MGG_10780	Y	Intact	Intact	Intact	Intact	Intact	Intact	Intact	Intact	Intact	Intact	Intact	Intact	3'	Intact	Intact	Intact	Intact	Intact	Intact	3'	Intact	Intact	Intact	Intact	Intact	3'	-	Intact	Intact	Intact	-	3'	3'	3'
MGG_10892	Y	Intact	Intact	Intact	Intact	Intact	Intact	Intact	Intact	Intact	Intact	Intact	Intact	Intact	Intact	Intact	Intact	Intact	Intact	Intact	Intact	-	Intact	Intact	Intact	Intact	Intact	Intact	Intact	Intact	Intact	Intact	5'&3'	5'&3'	5'&3'
MGG_10995	Y	5'	5'	5'	5'	5'	5'	5'	5'	5'	5'	5'	5'	5'	5'	5'	5'&3'	5'	5'&3'	3'	3'	3'	Intact	3'	Intact	Intact	Intact	3'	3'	3'	5'&3'	3'	3'	3'	3'
MGG_11072	N	Intact	Intact	Intact	Intact	Intact	Intact	Intact	Intact	Intact	Intact	Intact	Intact	Intact	Intact	Intact	Intact	Intact	Intact	Intact	Intact	Intact	Intact	Intact	Intact	Intact	Intact	Intact	Intact	Intact	Intact	Intact	5'	5'	5'
MGG_11280	N	Intact	Intact	Intact	Intact	Intact	Intact	Intact	Intact	Intact	Intact	Intact	Intact	Intact	3'	3'	3'	Intact	Intact	Intact	Intact	Intact	Intact	Intact	Intact	Intact	Intact	Intact	Intact	Intact	Intact	Intact	Intact	Intact	Intact
MGG_11292	Y	Intact	Intact	Intact	Intact	Intact	Intact	Intact	Intact	Intact	Intact	Intact	Intact	Intact	Intact	Intact	Intact	Intact	Intact	Intact	Intact	-	Intact	Intact	Intact	-	Intact	-	Intact	3'	Intact	Intact	3'	3'	3'
MGG_11397	Y	3'	3'	3'	3'	5'	3'	3'	3'	3'	3'	3'	3'	3'	3'	3'	3'	3'	Intact	Intact	Intact	Intact	Intact	Intact	Intact	Intact	Intact	5'	Intact	5'	Intact	Intact	3'	3'	3'
MGG_11620	N	Intact	Intact	Intact	Intact	5'	Intact	Intact	Intact	Intact	Intact	Intact	Intact	Intact	Intact	Intact	Intact	Intact	Intact	Intact	Intact	Intact	Intact	Intact	Intact	Intact	Intact	Intact	Intact	Intact	Intact	Intact	-	-	-
MGG_11627	N	Intact	Intact	Intact	Intact	Intact	Intact	Intact	Intact	Intact	Intact	Intact	Intact	-	Intact	Intact	Intact	Intact	Intact	Intact	5'	Intact	Intact	Intact	Intact	Intact	Intact	Intact	Intact	Intact	Intact	Intact	3'	3'	3'
MGG_11967	Y	Intact	Intact	Intact	Intact	Intact	Intact	Intact	Intact	Intact	Intact	Intact	Intact	Intact	Intact	Intact	Intact	Intact	3'	3'	Intact	Intact	Intact	Intact	Intact	Intact	Intact	Intact	Intact	Intact	Intact	Intact	3'	3'	5'&3'
MGG_12090	Y	5'	5'	Intact	5'	5'	5'	5'	5'	Intact	5'	Intact	Intact	Intact	Intact	Intact	5'	5'	5'	5'	5'	Intact	Intact	Intact	Intact	Intact	Intact	5'	Intact	Intact	Intact	Intact	-	-	-
MGG_12426	Y	3'	3'	3'	5'&3'	3'	5'&3'	5'&3'	5'&3'	5'&3'	3'	5'&3'	5'&3'	3'	3'	3'	3'	Intact	Intact	Intact	Intact	Intact	Intact	Intact	Intact	Intact	Intact	Intact	Intact	Intact	Intact	Intact	-	-	-
MGG_12444	Y	Intact	Intact	Intact	3'	3'	3'	Intact	Intact	Intact	Intact	Intact	Intact	5'	5'	5'	5'	Intact	-	Intact	3'	Intact	Intact	Intact	Intact	5'	Intact	Intact	Intact	Intact	5'	5'	3'	3'	3'
MGG_12445	N	Intact	Intact	Intact	Intact	Intact	Intact	Intact	Intact	Intact	Intact	3'	3'	Intact	Intact	Intact	Intact	Intact	-	3'	Intact	Intact	Intact	Intact	Intact	Intact	Intact	Intact	Intact	Intact	Intact	Intact	-	-	-
MGG_12506	N	Intact	Intact	Intact	Intact	5'	Intact	Intact	Intact	Intact	Intact	Intact	Intact	Intact	Intact	Intact	Intact	Intact	Intact	Intact	Intact	Intact	Intact	Intact	Intact	Intact	Intact	Intact	3'	5'	Intact	Intact	5'	5'	5'
MGG_12509	N	Intact	Intact	Intact	Intact	3'	Intact	Intact	Intact	Intact	Intact	Intact	Intact	Intact	Intact	Intact	Intact	Intact	Intact	Intact	Intact	Intact	Intact	Intact	Intact	Intact	Intact	Intact	Intact	Intact	Intact	Intact	-	-	-
MGG_12690	N	Intact	Intact	Intact	Intact	Intact	Intact	Intact	Intact	Intact	Intact	Intact	Intact	Intact	Intact	Intact	Intact	Intact	Intact	Intact	Intact	Intact	Intact	Intact	Intact	Intact	Intact	Intact	Intact	Intact	Intact	Intact	-	-	-
MGG_12715	N	Intact	Intact	Intact	Intact	Intact	Intact	Intact	Intact	Intact	Intact	Intact	Intact	Intact	Intact	Intact	Intact	Intact	Intact	Intact	5'	Intact	Intact	Intact	5'	Intact	Intact	5'	Intact	Intact	Intact	Intact	3'	3'	3'
MGG_12937	N	5'	5'	5'	5'	5'	5'	5'	5'	5'	5'	5'	5'	5'	5'	5'	5'	Intact	Intact	Intact	Intact	Intact	Intact	Intact	Intact	Intact	Intact	Intact	Intact	Intact	Intact	Intact	5'&3'	5'&3'	5'&3'
MGG_13087	N	Intact	Intact	Intact	Intact	Intact	Intact	Intact	Intact	Intact	Intact	Intact	Intact	Intact	Intact	Intact	Intact	Intact	Intact	Intact	Intact	-	Intact	-	Intact	Intact	Intact	Intact	Intact	Intact	Intact	Intact	-	-	-
MGG_13283	Y	Intact	Intact	Intact	Intact	3'	Intact	5'	Intact	Intact	Intact	Intact	Intact	Intact	Intact	Intact	Intact	Intact	Intact	Intact	Intact	5'&3'	Intact	5'	Intact	Intact	5'	3'	Intact	Intact	Intact	Intact	5'&3'	5'&3'	5'&3'
MGG_13325	N	Intact	3'	3'	Intact	Intact	Intact	Intact	Intact	Intact	Intact	3'	3'	3'	3'	3'	3'	Intact	Intact	Intact	Intact	Intact	Intact	Intact	Intact	Intact	Intact	Intact	Intact	Intact	5'	Intact	5'&3'	5'&3'	5'&3'
MGG_13670	N	3'	3'	3'	Intact	3'	Intact	Intact	Intact	Intact	Intact	Intact	Intact	Intact	Intact	3'	Intact	Intact	Intact	Intact	3'	Intact	Intact	Intact	Intact	Intact	Intact	Intact	Intact	3'	Intact	Intact	-	-	-
MGG_13836	Y	Intact	Intact	Intact	Intact	Intact	Intact	Intact	Intact	Intact	Intact	Intact	Intact	Intact	Intact	Intact	Intact	Intact	Intact	Intact	Intact	Intact	Intact	Intact	Intact	Intact	Intact	Intact	Intact	5'	Intact	5'	5'&3'	5'&3'	5'&3'
MGG_13868	Y	3'	Intact	Intact	Intact	Intact	Intact	5'	Intact	Intact	Intact	Intact	Intact	Intact	Intact	3'	Intact	Intact	Intact	Intact	3'	Intact	Intact	Intact	Intact	Intact	Intact	-	-	Intact	-	Intact	5'&3'	5'&3'	5'&3'
MGG_13974	Y	Intact	Intact	Intact	Intact	Intact	Intact	Intact	Intact	Intact	Intact	3'	Intact	Intact	Intact	Intact	Intact	-	-	-	Intact	Intact	Intact	Intact	Intact	Intact	Intact	-	Intact	Intact	Intact	Intact	3'	3'	3'
MGG_14093	N	Intact	Intact	Intact	Intact	Intact	Intact	Intact	Intact	Intact	Intact	Intact	Intact	Intact	Intact	Intact	Intact	Intact	Intact	Intact	Intact	Intact	Intact	Intact	Intact	Intact	Intact	Intact	Intact	Intact	Intact	Intact	3'	3'	3'
MGG_14155	N	Intact	Intact	Intact	Intact	5'	Intact	Intact	Intact	Intact	Intact	Intact	Intact	Intact	Intact	Intact	Intact	Intact	Intact	Intact	Intact	Intact	Intact	5'&3'	5'	Intact	Intact	5'	Intact	5'	Intact	Intact	3'	3'	3'
MGG_14195	Y	Intact	Intact	Intact	Intact	Intact	Intact	Intact	Intact	Intact	Intact	Intact	Intact	Intact	Intact	Intact	Intact	Intact	Intact	Intact	Intact	Intact	Intact	Intact	Intact	Intact	Intact	Intact	-	Intact	Intact	Intact	-	-	-
MGG_14340	N	Intact	Intact	Intact	Intact	5'	Intact	5'	Intact	Intact	Intact	Intact	Intact	Intact	Intact	Intact	Intact	Intact	Intact	Intact	5'	Intact	Intact	Intact	5'	Intact	Intact	Intact	Intact	Intact	Intact	Intact	Intact	Intact	Intact
MGG_14422	Y	Intact	3'	5'	5'	5'	5'	5'	5'	5'	5'	5'	5'	Intact	5'	5'	5'&3'	Intact	Intact	5'&3'	Intact	3'	Intact	-	Intact	Intact	Intact	5'&3'	Intact	Intact	3'	-	Intact	5'	Intact
MGG_14600	Y	Intact	Intact	Intact	Intact	Intact	Intact	Intact	Intact	Intact	Intact	Intact	Intact	Intact	Intact	Intact	Intact	Intact	Intact	Intact	Intact	Intact	Intact	Intact	Intact	Intact	Intact	Intact	Intact	Intact	Intact	Intact	-	-	-
MGG_14622	Y	Intact	Intact	Intact	Intact	Intact	Intact	Intact	Intact	Intact	Intact	Intact	Intact	Intact	Intact	Intact	Intact	Intact	Intact	Intact	Intact	Intact	Intact	Intact	Intact	Intact	Intact	Intact	Intact	Intact	Intact	Intact	-	-	-
MGG_14641	N	5'&3'	5'&3'	5'&3'	5'&3'	5'&3'	5'&3'	5'&3'	5'&3'	5'&3'	5'&3'	5'&3'	5'&3'	5'&3'	5'&3'	5'&3'	5'&3'	5'&3'	5'&3'	5'&3'	5'&3'	5'&3'	Intact	5'&3'	Intact	Intact	5'&3'	5'	5'&3'	5'&3'	5'	5'	5'&3'	5'&3'	5'&3'
MGG_14652	N	Intact	Intact	Intact	Intact	Intact	Intact	Intact	Intact	Intact	Intact	Intact	Intact	Intact	Intact	Intact	Intact	Intact	Intact	Intact	Intact	Intact	Intact	Intact	Intact	Intact	Intact	Intact	Intact	Intact	Intact	Intact	Intact	Intact	Intact
MGG_14725	Y	Intact	Intact	3'	Intact	Intact	Intact	Intact	Intact	Intact	Intact	Intact	Intact	3'	3'	3'	3'	3'	3'	3'	Intact	3'	Intact	Intact	Intact	Intact	Intact	3'	Intact	3'	Intact	Intact	5'&3'	5'&3'	5'&3'
MGG_14734	N	5'	5'	5'	5'	5'	5'	5'	5'	5'	5'	5'	5'	5'	5'	5'	5'	Intact	Intact	Intact	Intact	Intact	Intact	Intact	Intact	Intact	Intact	-	Intact	Intact	Intact	Intact	3'	3'	3'
MGG_14793	N	Intact	Intact	Intact	Intact	Intact	Intact	Intact	Intact	Intact	Intact	Intact	Intact	Intact	Intact	Intact	Intact	Intact	Intact	Intact	Intact	Intact	Intact	Intact	Intact	Intact	Intact	Intact	Intact	Intact	Intact	Intact	5'&3'	5'&3'	5'&3'
MGG_14830	N	Intact	Intact	Intact	Intact	Intact	Intact	Intact	Intact	Intact	Intact	Intact	Intact	Intact	Intact	Intact	Intact	Intact	Intact	Intact	Intact	3'	Intact	3'	Intact	Intact	3'	Intact	-	Intact	Intact	Intact	-	-	-
MGG_14898	N	Intact	Intact	Intact	Intact	5'	3'	3'	Intact	Intact	Intact	Intact	Intact	5'	5'&3'	5'	5'	Intact	Intact	Intact	3'	Intact	Intact	Intact	Intact	Intact	Intact	Intact	Intact	Intact	Intact	Intact	-	-	-
MGG_14910	Y	Intact	Intact	Intact	Intact	3'	Intact	Intact	Intact	Intact	Intact	Intact	Intact	Intact	Intact	Intact	Intact	Intact	Intact	Intact	Intact	Intact	Intact	Intact	Intact	Intact	Intact	Intact	Intact	Intact	Intact	Intact	5'	5'	5'
MGG_14965	Y	5'&3'	3'	Intact	3'	3'	3'	5'	3'	3'	5'	3'	3'	3'	3'	3'	3'	3'	Intact	3'	Intact	3'	Intact	Intact	Intact	5'&3'	Intact	-	Intact	Intact	5'&3'	-	5'&3'	5'&3'	5'&3'
MGG_15031	Y	Intact	Intact	Intact	Intact	Intact	Intact	Intact	Intact	Intact	Intact	Intact	Intact	Intact	Intact	Intact	Intact	Intact	Intact	Intact	Intact	Intact	Intact	Intact	Intact	Intact	Intact	Intact	Intact	Intact	Intact	Intact	3'	3'	3'
MGG_15044	N	Intact	Intact	Intact	Intact	Intact	Intact	Intact	Intact	Intact	Intact	Intact	Intact	Intact	Intact	Intact	Intact	Intact	Intact	Intact	Intact	Intact	Intact	Intact	Intact	Intact	Intact	Intact	Intact	Intact	Intact	Intact	-	-	-
MGG_15046	Y	Intact	Intact	Intact	Intact	Intact	Intact	Intact	Intact	Intact	Intact	Intact	Intact	Intact	Intact	Intact	Intact	3'	3'	3'	Intact	Intact	Intact	Intact	Intact	Intact	Intact	-	5'	Intact	5'	5'	-	-	-
MGG_15106	N	Intact	Intact	Intact	Intact	Intact	Intact	Intact	Intact	Intact	Intact	Intact	Intact	Intact	Intact	Intact	Intact	Intact	Intact	Intact	Intact	Intact	Intact	Intact	Intact	Intact	Intact	Intact	Intact	Intact	Intact	Intact	-	-	-
MGG_15109	N	Intact	Intact	Intact	Intact	Intact	Intact	Intact	Intact	Intact	Intact	Intact	Intact	Intact	Intact	Intact	Intact	Intact	Intact	Intact	Intact	Intact	Intact	Intact	Intact	Intact	Intact	Intact	Intact	Intact	Intact	Intact	5'&3'	5'&3'	5'&3'
MGG_15207	N	Intact	Intact	Intact	Intact	Intact	Intact	Intact	Intact	Intact	Intact	Intact	Intact	Intact	Intact	Intact	Intact	Intact	Intact	Intact	Intact	Intact	Intact	Intact	Intact	Intact	Intact	Intact	Intact	Intact	Intact	Intact	3'	3'	3'
MGG_15336	Y	5'&3'	3'	3'	Intact	Intact	Intact	Intact	Intact	Intact	Intact	Intact	Intact	3'	3'	5'	3'	-	Intact	5'	Intact	5'	Intact	5'	Intact	Intact	Intact	-	5'	-	-	-	-	-	-
MGG_15371	Y	5'&3'	3'	Intact	3'	3'	3'	5'	3'	3'	5'	3'	3'	3'	3'	3'	3'	3'	Intact	3'	Intact	3'	Intact	Intact	Intact	5'&3'	Intact	-	Intact	Intact	5'&3'	-	5'&3'	5'&3'	5'&3'
MGG_15374	Y	Intact	Intact	Intact	Intact	Intact	Intact	Intact	Intact	Intact	Intact	Intact	Intact	Intact	Intact	Intact	Intact	Intact	Intact	Intact	Intact	Intact	Intact	Intact	Intact	Intact	Intact	Intact	Intact	Intact	Intact	Intact	3'	3'	3'
MGG_15376	Y	Intact	Intact	Intact	Intact	Intact	Intact	Intact	Intact	Intact	Intact	Intact	Intact	Intact	Intact	Intact	Intact	Intact	Intact	Intact	Intact	Intact	Intact	Intact	Intact	Intact	Intact	Intact	Intact	-	Intact	-	-	-	-
MGG_15391	N	Intact	Intact	Intact	Intact	Intact	Intact	Intact	Intact	Intact	Intact	Intact	Intact	Intact	Intact	Intact	Intact	Intact	Intact	Intact	Intact	Intact	Intact	Intact	Intact	Intact	Intact	Intact	Intact	Intact	Intact	Intact	3'	3'	3'
MGG_15394	Y	5'&3'	3'	3'	Intact	Intact	Intact	Intact	Intact	Intact	Intact	Intact	Intact	3'	3'	5'	3'	-	Intact	5'	Intact	5'	Intact	5'	Intact	Intact	Intact	-	5'	-	-	-	-	-	-
MGG_15401	Y	Intact	Intact	Intact	Intact	Intact	Intact	Intact	Intact	Intact	Intact	Intact	Intact	Intact	Intact	Intact	Intact	Intact	Intact	Intact	Intact	Intact	Intact	Intact	Intact	Intact	Intact	Intact	Intact	Intact	Intact	Intact	-	-	-
MGG_15410	Y	3'	3'	3'	3'	3'	3'	3'	3'	3'	3'	3'	3'	3'	3'	3'	3'	3'	3'	3'	Intact	Intact	Intact	Intact	3'	Intact	5'	3'	Intact	Intact	Intact	Intact	3'	3'	3'
MGG_15443	N	3'	3'	3'	3'	3'	3'	3'	3'	3'	3'	3'	3'	3'	3'	3'	3'	Intact	Intact	Intact	Intact	Intact	Intact	Intact	Intact	Intact	Intact	Intact	Intact	Intact	Intact	Intact	-	-	-
MGG_15458	N	Intact	Intact	Intact	Intact	Intact	Intact	Intact	Intact	Intact	Intact	Intact	Intact	Intact	Intact	Intact	Intact	Intact	Intact	Intact	Intact	Intact	Intact	Intact	Intact	Intact	Intact	Intact	Intact	Intact	Intact	Intact	-	-	-
MGG_15459	Y	Intact	Intact	Intact	Intact	Intact	Intact	Intact	Intact	Intact	Intact	Intact	Intact	Intact	Intact	Intact	Intact	Intact	3'	3'	Intact	Intact	Intact	Intact	Intact	Intact	Intact	Intact	Intact	Intact	Intact	Intact	3'	3'	5'&3'
MGG_15507	N	3'	3'	3'	Intact	Intact	Intact	Intact	Intact	Intact	Intact	Intact	Intact	Intact	3'	3'	3'	Intact	Intact	Intact	Intact	Intact	Intact	Intact	Intact	Intact	Intact	Intact	Intact	Intact	5'	Intact	-	-	-
MGG_15539	N	Intact	Intact	Intact	Intact	Intact	Intact	Intact	Intact	Intact	Intact	Intact	Intact	Intact	Intact	Intact	Intact	Intact	Intact	Intact	Intact	Intact	Intact	Intact	Intact	Intact	Intact	Intact	Intact	Intact	Intact	Intact	5'&3'	5'&3'	5'&3'
MGG_15541	N	Intact	Intact	Intact	Intact	Intact	Intact	Intact	Intact	Intact	Intact	Intact	Intact	Intact	Intact	Intact	Intact	Intact	Intact	Intact	Intact	Intact	Intact	Intact	Intact	Intact	Intact	Intact	Intact	Intact	Intact	Intact	-	-	-
MGG_15547	N	3'	3'	3'	3'	3'	3'	3'	3'	3'	3'	3'	Intact	Intact	Intact	Intact	Intact	Intact	Intact	Intact	3'	Intact	Intact	Intact	Intact	Intact	Intact	Intact	Intact	Intact	Intact	Intact	-	-	-
MGG_15602	N	Intact	Intact	Intact	Intact	Intact	Intact	Intact	Intact	Intact	Intact	Intact	Intact	Intact	Intact	Intact	Intact	Intact	Intact	Intact	Intact	Intact	Intact	Intact	Intact	Intact	Intact	Intact	Intact	Intact	Intact	Intact	3'	3'	3'
MGG_15625	N	Intact	Intact	Intact	Intact	Intact	Intact	Intact	Intact	Intact	Intact	Intact	Intact	Intact	Intact	Intact	Intact	-	Intact	Intact	Intact	Intact	Intact	Intact	Intact	Intact	Intact	Intact	Intact	Intact	Intact	Intact	Intact	Intact	Intact
MGG_15633	N	Intact	Intact	Intact	Intact	Intact	Intact	Intact	Intact	Intact	Intact	Intact	Intact	3'	Intact	Intact	Intact	Intact	Intact	Intact	Intact	Intact	Intact	Intact	Intact	Intact	Intact	Intact	Intact	Intact	Intact	Intact	-	-	-
MGG_15689	N	Intact	Intact	Intact	Intact	Intact	Intact	Intact	Intact	Intact	Intact	Intact	Intact	Intact	Intact	Intact	Intact	Intact	Intact	Intact	Intact	Intact	Intact	Intact	Intact	Intact	Intact	Intact	Intact	Intact	Intact	Intact	5'&3'	5'&3'	5'&3'
MGG_15693	N	Intact	Intact	Intact	Intact	Intact	Intact	Intact	Intact	Intact	Intact	Intact	Intact	Intact	Intact	Intact	Intact	Intact	Intact	Intact	Intact	Intact	Intact	Intact	Intact	Intact	Intact	Intact	Intact	Intact	Intact	Intact	-	-	-
MGG_15751	N	Intact	Intact	Intact	Intact	3'	Intact	Intact	Intact	Intact	Intact	Intact	Intact	Intact	Intact	Intact	Intact	Intact	Intact	Intact	Intact	Intact	Intact	Intact	Intact	Intact	Intact	-	Intact	-	Intact	Intact	5'&3'	5'&3'	5'&3'
MGG_15824	N	Intact	Intact	Intact	Intact	Intact	Intact	Intact	Intact	Intact	Intact	Intact	Intact	Intact	Intact	Intact	Intact	Intact	Intact	Intact	Intact	Intact	Intact	Intact	Intact	Intact	Intact	5'	Intact	Intact	Intact	Intact	Intact	Intact	Intact
MGG_15843	N	Intact	Intact	Intact	Intact	Intact	Intact	Intact	Intact	Intact	Intact	Intact	Intact	Intact	Intact	Intact	Intact	Intact	Intact	Intact	Intact	Intact	Intact	Intact	Intact	Intact	Intact	Intact	Intact	Intact	Intact	Intact	5'&3'	5'&3'	5'&3'
MGG_15855	N	Intact	Intact	Intact	Intact	Intact	Intact	Intact	Intact	Intact	Intact	Intact	Intact	Intact	Intact	Intact	Intact	Intact	Intact	Intact	Intact	Intact	Intact	Intact	Intact	Intact	Intact	Intact	Intact	Intact	Intact	Intact	5'&3'	5'&3'	5'&3'
MGG_15878	N	Intact	Intact	Intact	Intact	Intact	Intact	Intact	Intact	Intact	Intact	Intact	Intact	Intact	Intact	Intact	Intact	Intact	Intact	Intact	Intact	Intact	Intact	Intact	Intact	Intact	Intact	Intact	Intact	Intact	Intact	Intact	3'	3'	3'
MGG_15883	N	Intact	Intact	Intact	Intact	5'	Intact	Intact	Intact	Intact	Intact	Intact	Intact	Intact	Intact	Intact	Intact	Intact	Intact	Intact	Intact	Intact	Intact	Intact	Intact	Intact	Intact	5'	Intact	Intact	Intact	Intact	5'&3'	5'&3'	5'&3'
MGG_15890	N	Intact	Intact	Intact	Intact	Intact	Intact	Intact	Intact	Intact	Intact	Intact	Intact	Intact	Intact	Intact	Intact	Intact	Intact	Intact	Intact	Intact	Intact	Intact	Intact	Intact	Intact	Intact	Intact	Intact	Intact	Intact	5'&3'	5'&3'	5'&3'
MGG_15902	N	Intact	Intact	Intact	Intact	Intact	Intact	Intact	Intact	Intact	Intact	Intact	Intact	Intact	Intact	Intact	Intact	Intact	Intact	Intact	Intact	Intact	Intact	Intact	Intact	Intact	Intact	3'	Intact	5'	Intact	Intact	5'	5'	5'
MGG_15908	Y	Intact	Intact	Intact	3'	Intact	3'	3'	3'	3'	3'	3'	3'	Intact	Intact	Intact	Intact	Intact	Intact	Intact	-	Intact	Intact	Intact	Intact	Intact	Intact	Intact	Intact	Intact	Intact	Intact	-	-	-
MGG_15911	Y	Intact	Intact	Intact	Intact	Intact	Intact	Intact	Intact	Intact	Intact	Intact	Intact	Intact	Intact	Intact	Intact	Intact	Intact	Intact	Intact	Intact	Intact	Intact	-	Intact	Intact	-	Intact	Intact	Intact	Intact	-	-	-
MGG_15926	Y	Intact	Intact	Intact	Intact	Intact	Intact	Intact	Intact	Intact	Intact	Intact	Intact	Intact	Intact	Intact	Intact	Intact	3'	Intact	Intact	Intact	Intact	Intact	Intact	Intact	Intact	Intact	Intact	Intact	3'	Intact	5'&3'	5'&3'	5'&3'
MGG_15960	N	3'	3'	3'	3'	3'	3'	3'	3'	3'	3'	3'	3'	3'	3'	3'	3'	3'	3'	3'	Intact	Intact	Intact	Intact	Intact	Intact	Intact	Intact	Intact	Intact	Intact	Intact	3'	3'	3'
MGG_15972	Y	Intact	Intact	Intact	Intact	Intact	Intact	Intact	Intact	Intact	Intact	Intact	Intact	Intact	Intact	Intact	Intact	5'	Intact	Intact	Intact	Intact	Intact	Intact	Intact	Intact	Intact	Intact	Intact	Intact	3'	3'	-	-	-
MGG_16026	Y	3'	3'	3'	3'	3'	3'	3'	3'	3'	Intact	3'	3'	3'	3'	3'	3'	Intact	Intact	3'	Intact	Intact	Intact	3'	3'	Intact	Intact	3'	Intact	Intact	Intact	Intact	3'	5'&3'	Intact
MGG_16042	Y	Intact	Intact	Intact	Intact	Intact	Intact	Intact	Intact	Intact	Intact	Intact	Intact	3'	3'	3'	3'	Intact	Intact	Intact	Intact	Intact	Intact	-	Intact	Intact	Intact	3'	5'	3'	Intact	Intact	-	-	-
MGG_16057	Y	Intact	Intact	Intact	Intact	Intact	Intact	Intact	Intact	Intact	Intact	Intact	Intact	Intact	Intact	Intact	Intact	-	-	-	Intact	Intact	Intact	Intact	Intact	Intact	Intact	Intact	Intact	3'	Intact	Intact	-	-	-
MGG_16058	N	3'	3'	3'	3'	3'	3'	3'	3'	3'	3'	3'	3'	Intact	Intact	Intact	3'	Intact	Intact	Intact	Intact	Intact	Intact	Intact	Intact	Intact	Intact	Intact	Intact	Intact	Intact	Intact	-	-	-
MGG_16059	N	Intact	Intact	Intact	Intact	3'	Intact	Intact	Intact	Intact	Intact	Intact	Intact	Intact	Intact	Intact	-	Intact	Intact	Intact	Intact	Intact	Intact	3'	Intact	Intact	Intact	Intact	Intact	Intact	Intact	Intact	5'&3'	5'&3'	5'&3'
MGG_16071	Y	Intact	Intact	Intact	Intact	Intact	Intact	Intact	Intact	Intact	Intact	Intact	Intact	Intact	Intact	Intact	Intact	Intact	Intact	Intact	Intact	-	Intact	Intact	Intact	Intact	Intact	Intact	Intact	Intact	Intact	Intact	3'	3'	3'
MGG_16084	Y	Intact	Intact	Intact	Intact	Intact	Intact	Intact	Intact	Intact	Intact	Intact	Intact	Intact	Intact	Intact	Intact	5'	5'	5'	-	-	Intact	-	-	-	-	-	Intact	3'	Intact	3'	5'	5'	5'
MGG_16090	N	Intact	Intact	Intact	Intact	Intact	Intact	Intact	Intact	Intact	Intact	Intact	Intact	3'	3'	3'	3'	Intact	Intact	Intact	Intact	Intact	Intact	Intact	Intact	Intact	Intact	Intact	Intact	Intact	Intact	Intact	-	-	-
MGG_16123	N	Intact	Intact	Intact	Intact	Intact	Intact	Intact	Intact	Intact	5'	Intact	Intact	Intact	Intact	Intact	Intact	Intact	Intact	Intact	Intact	Intact	Intact	Intact	Intact	Intact	Intact	Intact	Intact	Intact	Intact	Intact	5'&3'	5'&3'	5'&3'
MGG_16137	N	Intact	Intact	Intact	Intact	Intact	Intact	Intact	Intact	Intact	Intact	Intact	Intact	Intact	Intact	Intact	Intact	Intact	Intact	Intact	Intact	Intact	Intact	Intact	Intact	Intact	Intact	Intact	Intact	Intact	Intact	Intact	5'&3'	5'&3'	5'&3'
MGG_16175	Y	Intact	Intact	Intact	Intact	Intact	Intact	Intact	Intact	Intact	Intact	Intact	Intact	Intact	Intact	Intact	Intact	Intact	Intact	Intact	Intact	Intact	Intact	Intact	Intact	Intact	Intact	3'	3'	5'	-	3'	-	-	-
MGG_16188	Y	Intact	Intact	Intact	Intact	Intact	Intact	Intact	Intact	Intact	Intact	Intact	Intact	5'	Intact	Intact	Intact	Intact	Intact	Intact	Intact	Intact	Intact	Intact	Intact	Intact	5'	Intact	Intact	Intact	Intact	Intact	5'&3'	5'&3'	5'&3'
MGG_16238	N	Intact	Intact	Intact	Intact	5'	Intact	Intact	Intact	Intact	Intact	Intact	Intact	Intact	Intact	Intact	Intact	Intact	Intact	Intact	Intact	Intact	Intact	Intact	Intact	Intact	Intact	Intact	Intact	Intact	Intact	Intact	-	-	-
MGG_16260	N	Intact	Intact	Intact	Intact	Intact	Intact	Intact	Intact	Intact	Intact	Intact	Intact	Intact	Intact	Intact	Intact	Intact	Intact	Intact	Intact	Intact	Intact	Intact	Intact	Intact	Intact	Intact	Intact	Intact	Intact	Intact	3'	3'	3'
MGG_16306	N	Intact	Intact	5'	Intact	Intact	5'&3'	Intact	5'	Intact	Intact	Intact	Intact	Intact	Intact	Intact	Intact	Intact	Intact	Intact	Intact	Intact	Intact	Intact	Intact	Intact	Intact	Intact	Intact	Intact	Intact	Intact	5'	5'	5'
MGG_16321	Y	Intact	Intact	Intact	Intact	Intact	Intact	Intact	Intact	Intact	Intact	Intact	Intact	Intact	Intact	Intact	Intact	5'&3'	5'&3'	5'&3'	Intact	5'&3'	Intact	Intact	Intact	5'&3'	5'&3'	Intact	Intact	Intact	Intact	Intact	5'&3'	5'&3'	5'&3'
MGG_16327	Y	Intact	Intact	Intact	Intact	Intact	Intact	Intact	Intact	Intact	Intact	Intact	Intact	5'	Intact	Intact	Intact	Intact	Intact	Intact	5'	5'&3'	Intact	3'	3'	3'	3'	3'	3'	3'	3'	3'	Intact	Intact	Intact
MGG_16339	N	Intact	Intact	Intact	Intact	Intact	Intact	Intact	Intact	Intact	Intact	Intact	Intact	Intact	Intact	Intact	Intact	Intact	Intact	Intact	Intact	Intact	Intact	Intact	Intact	Intact	Intact	Intact	Intact	Intact	Intact	Intact	-	-	-
MGG_16342	N	Intact	Intact	Intact	Intact	Intact	Intact	Intact	Intact	Intact	Intact	Intact	Intact	Intact	Intact	Intact	Intact	Intact	Intact	Intact	Intact	Intact	Intact	Intact	Intact	Intact	Intact	Intact	Intact	Intact	Intact	Intact	-	-	-
MGG_16345	Y	5'	5'	5'	5'	5'	5'	5'	5'	5'	5'	5'	5'	5'	5'&3'	5'	5'	3'	5'	5'	5'	Intact	Intact	5'	5'	5'	5'	5'&3'	3'	3'	3'	3'	5'&3'	5'	5'
MGG_16353	N	Intact	Intact	Intact	Intact	Intact	Intact	Intact	Intact	Intact	Intact	Intact	Intact	Intact	Intact	Intact	Intact	Intact	Intact	Intact	Intact	Intact	Intact	Intact	Intact	Intact	Intact	Intact	Intact	Intact	Intact	Intact	-	-	-
MGG_16357	N	5'	5'	5'	5'	-	5'	5'	5'	5'	-	5'	5'	-	-	5'	5'	-	Intact	-	Intact	Intact	Intact	Intact	Intact	Intact	Intact	Intact	-	Intact	-	-	-	-	-
MGG_16378	Y	Intact	Intact	Intact	Intact	Intact	Intact	Intact	Intact	Intact	Intact	Intact	Intact	Intact	Intact	Intact	Intact	5'	5'	5'	Intact	Intact	Intact	-	Intact	Intact	Intact	Intact	Intact	Intact	Intact	Intact	-	-	-
MGG_16422	N	Intact	Intact	Intact	Intact	Intact	Intact	Intact	Intact	Intact	Intact	Intact	Intact	Intact	Intact	Intact	Intact	Intact	Intact	Intact	Intact	Intact	Intact	Intact	Intact	Intact	Intact	Intact	Intact	Intact	Intact	Intact	5'&3'	-	5'&3'
MGG_16475	Y	Intact	Intact	Intact	Intact	Intact	Intact	Intact	Intact	Intact	Intact	Intact	Intact	Intact	Intact	Intact	Intact	Intact	Intact	Intact	Intact	Intact	Intact	Intact	Intact	Intact	Intact	Intact	Intact	Intact	Intact	Intact	-	-	-
MGG_16489	Y	5'&3'	3'	Intact	3'	3'	3'	5'	3'	3'	5'	3'	3'	3'	3'	3'	3'	3'	Intact	3'	Intact	3'	Intact	Intact	Intact	5'&3'	Intact	-	Intact	Intact	5'&3'	-	5'&3'	5'&3'	5'&3'
MGG_16496	N	3'	3'	3'	3'	3'	3'	3'	3'	3'	3'	3'	3'	3'	3'	3'	3'	Intact	Intact	Intact	Intact	Intact	Intact	Intact	Intact	Intact	Intact	Intact	Intact	Intact	Intact	Intact	-	-	-
MGG_16551	Y	Intact	Intact	Intact	Intact	Intact	Intact	Intact	Intact	Intact	Intact	Intact	Intact	5'	Intact	Intact	Intact	3'	3'	3'	5'&3'	5'	Intact	3'	Intact	3'	Intact	Intact	Intact	Intact	Intact	Intact	3'	3'	3'
MGG_16585	Y	-	-	-	Intact	Intact	-	Intact	Intact	Intact	Intact	Intact	Intact	Intact	Intact	Intact	Intact	Intact	-	-	Intact	-	Intact	Intact	Intact	Intact	Intact	Intact	Intact	Intact	Intact	Intact	3'	3'	3'
MGG_16593	Y	Intact	Intact	Intact	Intact	Intact	Intact	Intact	Intact	Intact	Intact	Intact	Intact	Intact	Intact	Intact	Intact	Intact	Intact	Intact	Intact	Intact	Intact	Intact	Intact	Intact	Intact	Intact	Intact	-	Intact	Intact	-	-	-
MGG_16618	N	Intact	Intact	Intact	Intact	Intact	Intact	Intact	Intact	Intact	Intact	Intact	Intact	Intact	Intact	Intact	Intact	Intact	Intact	Intact	Intact	Intact	Intact	Intact	Intact	Intact	Intact	Intact	Intact	Intact	Intact	Intact	-	-	-
MGG_16619	N	Intact	Intact	Intact	Intact	Intact	Intact	Intact	Intact	Intact	Intact	Intact	Intact	Intact	Intact	Intact	Intact	Intact	Intact	Intact	Intact	5'	Intact	5'	Intact	Intact	5'	Intact	Intact	Intact	5'	-	5'&3'	3'	Intact
MGG_16625	N	Intact	Intact	Intact	Intact	Intact	Intact	Intact	Intact	Intact	Intact	Intact	Intact	Intact	Intact	5'	Intact	Intact	Intact	Intact	Intact	Intact	Intact	Intact	Intact	Intact	Intact	Intact	Intact	Intact	Intact	Intact	-	-	-
MGG_16659	N	Intact	Intact	Intact	Intact	5'	Intact	Intact	Intact	Intact	Intact	Intact	Intact	Intact	Intact	Intact	Intact	Intact	Intact	Intact	Intact	Intact	Intact	Intact	Intact	Intact	Intact	Intact	Intact	Intact	Intact	Intact	5'	5'	5'
MGG_16660	Y	Intact	Intact	Intact	Intact	Intact	Intact	Intact	Intact	Intact	Intact	Intact	Intact	Intact	Intact	Intact	Intact	Intact	Intact	Intact	Intact	Intact	Intact	Intact	Intact	Intact	Intact	Intact	Intact	Intact	Intact	-	3'	3'	3'
MGG_16663	N	5'&3'	5'&3'	5'&3'	Intact	5'&3'	5'&3'	5'&3'	Intact	5'&3'	5'&3'	5'&3'	5'&3'	5'&3'	5'&3'	5'&3'	5'&3'	Intact	Intact	Intact	Intact	Intact	Intact	3'	Intact	3'	3'	Intact	Intact	Intact	Intact	Intact	-	-	-
MGG_16671	Y	3'	3'	3'	3'	3'	3'	3'	3'	3'	3'	3'	3'	3'	3'	3'	5'&3'	Intact	Intact	Intact	Intact	-	Intact	Intact	Intact	Intact	Intact	Intact	Intact	Intact	-	Intact	-	-	-
MGG_16693	Y	Intact	Intact	Intact	Intact	Intact	Intact	Intact	Intact	Intact	Intact	Intact	Intact	Intact	Intact	Intact	Intact	Intact	Intact	Intact	Intact	-	Intact	Intact	Intact	Intact	Intact	Intact	Intact	Intact	Intact	5'	-	-	-
MGG_16698	Y	Intact	Intact	Intact	Intact	3'	Intact	Intact	Intact	Intact	Intact	Intact	Intact	Intact	Intact	Intact	Intact	Intact	Intact	Intact	Intact	Intact	Intact	5'	5'	5'	5'	5'	Intact	Intact	Intact	Intact	3'	3'	3'
MGG_16712	N	5'	5'	5'	5'	5'	5'	5'	5'	5'	5'	5'	5'	5'	5'	5'	5'	Intact	Intact	Intact	Intact	Intact	Intact	Intact	Intact	Intact	Intact	5'	Intact	Intact	Intact	Intact	5'&3'	5'&3'	5'&3'
MGG_16737	N	3'	Intact	3'	3'	3'	Intact	3'	3'	3'	Intact	Intact	Intact	Intact	Intact	3'	Intact	Intact	Intact	Intact	3'	Intact	Intact	Intact	Intact	Intact	Intact	Intact	Intact	Intact	Intact	Intact	-	-	-
MGG_16759	N	Intact	Intact	Intact	Intact	Intact	Intact	Intact	Intact	Intact	Intact	Intact	Intact	Intact	Intact	Intact	Intact	Intact	Intact	Intact	Intact	Intact	Intact	Intact	Intact	Intact	Intact	-	Intact	Intact	Intact	Intact	-	-	-
MGG_16775	Y	3'	3'	3'	5'&3'	3'	3'	3'	5'&3'	3'	3'	3'	3'	3'	3'	3'	3'	Intact	3'	Intact	Intact	-	Intact	-	-	-	-	-	Intact	Intact	-	Intact	-	-	-
MGG_16789	Y	Intact	Intact	Intact	Intact	Intact	Intact	Intact	Intact	Intact	Intact	Intact	Intact	Intact	Intact	Intact	Intact	Intact	Intact	Intact	Intact	Intact	Intact	Intact	Intact	Intact	Intact	Intact	Intact	Intact	Intact	Intact	3'	3'	3'
MGG_16811	N	3'	3'	3'	3'	3'	3'	3'	3'	3'	3'	3'	3'	Intact	3'	3'	3'	Intact	3'	3'	Intact	Intact	Intact	Intact	Intact	Intact	Intact	Intact	Intact	Intact	-	Intact	3'	3'	3'
MGG_16829	N	Intact	Intact	Intact	Intact	Intact	Intact	Intact	Intact	Intact	Intact	Intact	Intact	Intact	Intact	Intact	Intact	Intact	Intact	Intact	Intact	Intact	Intact	Intact	Intact	Intact	Intact	Intact	Intact	Intact	Intact	Intact	5'&3'	5'&3'	5'&3'
MGG_16892	N	Intact	Intact	Intact	Intact	Intact	Intact	Intact	Intact	Intact	Intact	Intact	Intact	Intact	Intact	Intact	Intact	Intact	Intact	Intact	Intact	Intact	Intact	Intact	Intact	Intact	Intact	Intact	Intact	Intact	Intact	Intact	5'&3'	5'&3'	5'&3'
MGG_16939	N	3'	Intact	Intact	Intact	Intact	Intact	Intact	Intact	Intact	Intact	5'	Intact	3'	3'	3'	3'	3'	-	3'	Intact	-	Intact	-	-	Intact	-	Intact	Intact	Intact	Intact	-	3'	3'	3'
MGG_16964	N	Intact	Intact	Intact	Intact	Intact	Intact	Intact	Intact	Intact	Intact	Intact	Intact	3'	Intact	Intact	Intact	5'	Intact	Intact	Intact	Intact	Intact	Intact	Intact	Intact	Intact	Intact	Intact	Intact	Intact	Intact	5'&3'	5'&3'	5'&3'
MGG_16977	N	Intact	Intact	Intact	Intact	3'	Intact	Intact	Intact	Intact	Intact	Intact	Intact	Intact	Intact	Intact	Intact	Intact	Intact	Intact	Intact	Intact	Intact	Intact	Intact	Intact	Intact	Intact	Intact	Intact	Intact	Intact	Intact	Intact	Intact
MGG_17014	Y	3'	3'	3'	3'	3'	3'	3'	3'	3'	3'	3'	3'	Intact	3'	3'	3'	Intact	Intact	Intact	3'	Intact	Intact	Intact	Intact	Intact	-	Intact	Intact	3'	Intact	Intact	3'	3'	3'
MGG_17015	N	Intact	Intact	Intact	Intact	Intact	Intact	Intact	Intact	Intact	Intact	Intact	Intact	3'	Intact	Intact	Intact	Intact	Intact	Intact	Intact	Intact	Intact	Intact	Intact	Intact	-	Intact	Intact	Intact	Intact	Intact	3'	3'	3'
MGG_17022	N	5'	5'	5'	5'	5'	5'	5'	5'	5'	5'	5'	5'	5'	5'	5'	5'	Intact	Intact	Intact	Intact	Intact	Intact	Intact	Intact	Intact	Intact	Intact	Intact	Intact	Intact	Intact	5'	5'	5'
MGG_17028	Y	Intact	Intact	Intact	Intact	3'	Intact	Intact	Intact	3'	Intact	Intact	Intact	Intact	3'	3'	3'	Intact	-	Intact	Intact	Intact	Intact	Intact	Intact	Intact	Intact	Intact	Intact	Intact	Intact	Intact	5'&3'	5'&3'	5'&3'
MGG_17063	N	Intact	Intact	Intact	Intact	Intact	Intact	Intact	Intact	Intact	Intact	Intact	Intact	Intact	Intact	Intact	Intact	Intact	Intact	Intact	Intact	Intact	Intact	Intact	Intact	Intact	Intact	Intact	Intact	Intact	Intact	Intact	5'&3'	3'	3'
MGG_17077	N	Intact	Intact	Intact	Intact	Intact	Intact	Intact	Intact	Intact	Intact	Intact	Intact	Intact	Intact	Intact	Intact	Intact	Intact	Intact	Intact	Intact	Intact	Intact	Intact	Intact	Intact	Intact	Intact	Intact	Intact	Intact	-	-	-
MGG_17082	N	Intact	Intact	Intact	3'	3'	Intact	3'	Intact	Intact	Intact	Intact	Intact	Intact	Intact	Intact	Intact	Intact	Intact	Intact	Intact	Intact	Intact	Intact	Intact	Intact	Intact	Intact	Intact	Intact	Intact	Intact	Intact	Intact	Intact
MGG_17148	N	Intact	Intact	Intact	Intact	Intact	Intact	Intact	Intact	Intact	Intact	Intact	Intact	Intact	Intact	Intact	Intact	Intact	Intact	Intact	Intact	Intact	Intact	Intact	Intact	Intact	Intact	Intact	Intact	Intact	Intact	Intact	3'	3'	3'
MGG_17232	N	Intact	Intact	Intact	Intact	Intact	Intact	Intact	Intact	Intact	Intact	Intact	Intact	Intact	Intact	Intact	Intact	Intact	Intact	Intact	Intact	Intact	Intact	Intact	Intact	Intact	Intact	Intact	Intact	Intact	Intact	Intact	-	-	-
MGG_17237	Y	Intact	Intact	Intact	Intact	Intact	Intact	Intact	Intact	Intact	Intact	Intact	Intact	Intact	Intact	Intact	Intact	-	3'	3'	Intact	Intact	Intact	Intact	Intact	Intact	Intact	Intact	Intact	Intact	Intact	Intact	3'	3'	3'
MGG_17239	N	5'	5'	5'	Intact	Intact	Intact	Intact	Intact	Intact	Intact	Intact	Intact	-	5'	-	Intact	Intact	Intact	Intact	Intact	Intact	Intact	Intact	Intact	Intact	Intact	Intact	Intact	Intact	Intact	Intact	-	-	-
MGG_17240	Y	5'&3'	5'	5'	5'	5'	5'	5'	5'	5'	5'	5'	5'	5'	5'	5'	5'	5'	5'	5'	Intact	Intact	Intact	Intact	Intact	Intact	Intact	Intact	Intact	Intact	Intact	Intact	5'	5'	5'
MGG_17248	Y	3'	3'	3'	3'	3'	3'	3'	3'	3'	3'	3'	3'	3'	3'	3'	3'	3'	3'	3'	Intact	Intact	Intact	Intact	Intact	Intact	Intact	Intact	Intact	Intact	Intact	Intact	-	3'	3'
MGG_17249	N	Intact	Intact	Intact	Intact	Intact	Intact	Intact	Intact	Intact	Intact	Intact	Intact	-	Intact	Intact	Intact	-	Intact	Intact	Intact	Intact	Intact	Intact	Intact	Intact	Intact	Intact	Intact	Intact	Intact	Intact	-	-	-
MGG_17250	N	3'	3'	3'	3'	3'	3'	3'	3'	3'	3'	3'	3'	3'	3'	3'	3'	3'	3'	3'	Intact	Intact	Intact	Intact	Intact	Intact	Intact	Intact	Intact	Intact	Intact	Intact	-	-	-
MGG_17255	Y	5'&3'	Intact	Intact	Intact	Intact	Intact	Intact	Intact	Intact	Intact	Intact	Intact	Intact	Intact	Intact	Intact	-	-	-	Intact	Intact	Intact	Intact	Intact	Intact	Intact	Intact	Intact	-	Intact	Intact	3'	3'	3'
MGG_17266	N	Intact	Intact	Intact	Intact	3'	Intact	Intact	Intact	Intact	Intact	Intact	Intact	Intact	Intact	Intact	Intact	Intact	Intact	Intact	Intact	Intact	Intact	Intact	Intact	Intact	Intact	Intact	Intact	Intact	Intact	Intact	3'	3'	3'
MGG_17301	Y	Intact	Intact	Intact	Intact	Intact	Intact	Intact	Intact	Intact	Intact	Intact	Intact	Intact	-	-	-	Intact	-	Intact	Intact	5'	Intact	Intact	Intact	Intact	Intact	Intact	Intact	Intact	Intact	Intact	Intact	Intact	Intact
MGG_17303	Y	3'	3'	3'	3'	3'	3'	3'	3'	3'	3'	3'	3'	3'	3'	3'	3'	Intact	Intact	Intact	-	-	Intact	Intact	-	Intact	Intact	Intact	Intact	Intact	-	Intact	5'&3'	5'&3'	5'&3'
MGG_17319	Y	Intact	Intact	Intact	Intact	Intact	Intact	Intact	Intact	Intact	Intact	Intact	Intact	Intact	Intact	Intact	Intact	Intact	Intact	Intact	Intact	Intact	Intact	Intact	Intact	Intact	Intact	Intact	Intact	Intact	Intact	Intact	3'	3'	3'
MGG_17334	N	Intact	Intact	Intact	Intact	Intact	Intact	Intact	Intact	Intact	Intact	Intact	Intact	Intact	Intact	Intact	Intact	Intact	Intact	Intact	Intact	Intact	Intact	Intact	Intact	Intact	Intact	Intact	Intact	Intact	Intact	Intact	3'	3'	3'
MGG_17335	N	Intact	Intact	Intact	Intact	Intact	Intact	Intact	Intact	Intact	Intact	Intact	Intact	Intact	Intact	Intact	Intact	Intact	Intact	Intact	Intact	Intact	Intact	Intact	Intact	Intact	Intact	Intact	Intact	Intact	Intact	Intact	3'	3'	3'
MGG_17355	N	Intact	Intact	Intact	Intact	Intact	Intact	Intact	Intact	Intact	Intact	Intact	Intact	Intact	Intact	Intact	Intact	Intact	Intact	Intact	Intact	Intact	Intact	Intact	Intact	Intact	Intact	Intact	Intact	Intact	Intact	Intact	-	-	-
MGG_17366	N	Intact	Intact	Intact	Intact	Intact	Intact	Intact	Intact	Intact	Intact	Intact	Intact	Intact	Intact	Intact	Intact	5'	5'	5'&3'	Intact	Intact	Intact	Intact	Intact	Intact	Intact	Intact	Intact	Intact	Intact	Intact	-	-	-
MGG_17387	N	5'	5'	5'&3'	5'	5'&3'	5'&3'	5'&3'	5'	5'&3'	5'	5'	5'	5'	5'	5'&3'	5'	5'	5'	5'	5'	Intact	Intact	Intact	Intact	5'&3'	5'	5'	Intact	5'	5'	5'	5'&3'	5'&3'	5'&3'
MGG_17390	N	Intact	Intact	Intact	Intact	Intact	Intact	Intact	Intact	Intact	Intact	Intact	Intact	Intact	Intact	Intact	Intact	Intact	Intact	Intact	Intact	Intact	Intact	Intact	Intact	Intact	Intact	Intact	Intact	Intact	Intact	Intact	-	-	-
MGG_17393	N	Intact	Intact	Intact	Intact	Intact	Intact	Intact	Intact	Intact	Intact	Intact	Intact	Intact	Intact	Intact	Intact	Intact	Intact	Intact	Intact	Intact	Intact	Intact	Intact	Intact	Intact	Intact	Intact	Intact	Intact	Intact	Intact	Intact	Intact
MGG_17410	N	Intact	Intact	Intact	5'	5'	Intact	5'	5'	Intact	Intact	5'	Intact	Intact	Intact	Intact	Intact	Intact	Intact	Intact	5'	Intact	Intact	Intact	Intact	Intact	Intact	-	Intact	Intact	Intact	Intact	5'	5'	Intact
MGG_17463	N	Intact	Intact	Intact	Intact	Intact	Intact	Intact	Intact	Intact	Intact	Intact	Intact	Intact	Intact	Intact	Intact	Intact	Intact	Intact	Intact	Intact	Intact	Intact	Intact	Intact	Intact	Intact	Intact	Intact	Intact	Intact	3'	3'	3'
MGG_17464	Y	Intact	Intact	Intact	Intact	Intact	Intact	Intact	Intact	Intact	Intact	Intact	Intact	Intact	Intact	Intact	Intact	Intact	Intact	Intact	Intact	Intact	Intact	Intact	Intact	Intact	Intact	Intact	Intact	Intact	Intact	Intact	Intact	Intact	Intact
MGG_17473	N	Intact	Intact	Intact	Intact	Intact	Intact	Intact	Intact	Intact	Intact	Intact	Intact	Intact	Intact	Intact	Intact	Intact	Intact	Intact	Intact	Intact	Intact	Intact	Intact	Intact	Intact	3'	Intact	3'	Intact	Intact	5'&3'	5'&3'	5'&3'
MGG_17478	N	Intact	Intact	Intact	Intact	3'	Intact	3'	3'	Intact	3'	Intact	Intact	3'	3'	3'	3'	Intact	Intact	Intact	Intact	Intact	Intact	Intact	Intact	Intact	Intact	Intact	Intact	Intact	Intact	Intact	-	-	-
MGG_17536	N	3'	3'	3'	3'	3'	3'	3'	3'	3'	3'	3'	3'	3'	3'	3'	3'	3'	3'	3'	3'	3'	Intact	3'	Intact	Intact	3'	3'	3'	3'	3'	3'	5'&3'	5'&3'	5'&3'
MGG_17544	Y	Intact	Intact	Intact	Intact	Intact	Intact	Intact	Intact	Intact	Intact	Intact	Intact	Intact	Intact	Intact	Intact	Intact	Intact	Intact	Intact	Intact	Intact	Intact	Intact	Intact	Intact	Intact	Intact	Intact	Intact	Intact	Intact	Intact	Intact
MGG_17550	Y	Intact	Intact	Intact	Intact	Intact	Intact	Intact	Intact	Intact	Intact	Intact	Intact	-	Intact	Intact	Intact	Intact	Intact	-	-	Intact	Intact	Intact	Intact	Intact	-	Intact	Intact	-	Intact	Intact	-	-	-
MGG_17556	Y	5'&3'	5'&3'	5'&3'	5'&3'	5'&3'	5'&3'	5'&3'	5'&3'	5'&3'	5'&3'	5'&3'	5'&3'	5'&3'	5'&3'	5'&3'	5'&3'	3'	Intact	Intact	Intact	Intact	Intact	5'&3'	Intact	Intact	Intact	5'&3'	-	Intact	5'&3'	5'&3'	3'	3'	3'
MGG_17563	Y	Intact	Intact	Intact	Intact	Intact	Intact	Intact	Intact	Intact	Intact	Intact	Intact	-	Intact	Intact	Intact	Intact	Intact	Intact	5'	-	Intact	Intact	Intact	Intact	Intact	Intact	Intact	Intact	Intact	Intact	3'	-	3'
MGG_17567	Y	-	-	-	-	-	-	-	-	-	-	-	-	-	Intact	-	-	Intact	Intact	Intact	-	Intact	Intact	Intact	Intact	Intact	Intact	Intact	Intact	Intact	-	Intact	-	-	-
MGG_17579	Y	3'	3'	3'	3'	3'	3'	3'	3'	3'	3'	3'	3'	3'	3'	3'	3'	3'	3'	3'	3'	5'	Intact	3'	3'	3'	3'	3'	3'	3'	3'	3'	5'&3'	5'	5'
MGG_17582	N	Intact	Intact	Intact	Intact	Intact	Intact	Intact	Intact	Intact	Intact	Intact	Intact	Intact	Intact	Intact	Intact	Intact	Intact	Intact	Intact	Intact	Intact	Intact	Intact	Intact	Intact	Intact	Intact	Intact	Intact	Intact	3'	3'	3'
MGG_17590	Y	5'&3'	5'&3'	5'&3'	5'&3'	5'&3'	5'&3'	5'&3'	5'&3'	5'&3'	5'&3'	5'&3'	5'&3'	Intact	5'&3'	5'&3'	5'&3'	5'&3'	5'&3'	5'&3'	Intact	Intact	Intact	Intact	Intact	Intact	Intact	Intact	Intact	Intact	Intact	Intact	-	-	-
MGG_17597	Y	3'	Intact	Intact	Intact	Intact	Intact	Intact	Intact	Intact	Intact	Intact	Intact	Intact	Intact	Intact	Intact	Intact	Intact	Intact	Intact	Intact	Intact	Intact	Intact	Intact	Intact	Intact	Intact	Intact	Intact	Intact	Intact	Intact	Intact
MGG_17601	Y	Intact	Intact	Intact	Intact	Intact	Intact	Intact	Intact	Intact	Intact	Intact	Intact	Intact	Intact	Intact	Intact	Intact	Intact	Intact	Intact	Intact	Intact	Intact	Intact	Intact	Intact	Intact	Intact	Intact	Intact	Intact	Intact	Intact	Intact
MGG_17614	Y	3'	3'	3'	3'	3'	3'	3'	3'	3'	3'	3'	3'	3'	3'	5'&3'	3'	3'	3'	Intact	Intact	3'	Intact	5'&3'	5'&3'	5'&3'	5'&3'	5'&3'	Intact	Intact	3'	3'	-	3'	3'
MGG_17628	N	Intact	Intact	Intact	Intact	Intact	Intact	Intact	Intact	Intact	Intact	Intact	Intact	Intact	Intact	Intact	Intact	Intact	Intact	Intact	Intact	Intact	Intact	Intact	Intact	Intact	Intact	Intact	Intact	Intact	Intact	Intact	3'	3'	3'
MGG_17630	N	Intact	Intact	Intact	Intact	Intact	Intact	Intact	Intact	Intact	Intact	Intact	Intact	Intact	Intact	Intact	Intact	Intact	Intact	Intact	Intact	Intact	Intact	Intact	Intact	Intact	Intact	Intact	Intact	Intact	Intact	Intact	-	-	-
MGG_17659	Y	Intact	Intact	Intact	Intact	5'	5'	Intact	Intact	Intact	Intact	Intact	Intact	Intact	Intact	Intact	Intact	Intact	Intact	Intact	Intact	3'	Intact	Intact	5'	Intact	Intact	3'	Intact	Intact	Intact	Intact	3'	3'	3'
MGG_17666	N	Intact	Intact	Intact	Intact	Intact	Intact	Intact	Intact	Intact	Intact	Intact	Intact	Intact	Intact	Intact	Intact	Intact	Intact	Intact	Intact	Intact	Intact	Intact	Intact	Intact	Intact	Intact	Intact	Intact	Intact	Intact	Intact	Intact	Intact
MGG_17667	N	Intact	Intact	Intact	Intact	Intact	Intact	Intact	Intact	Intact	Intact	Intact	Intact	Intact	Intact	5'	Intact	Intact	Intact	Intact	Intact	Intact	Intact	Intact	Intact	Intact	Intact	Intact	Intact	Intact	Intact	Intact	-	-	-
MGG_17687	N	3'	3'	3'	3'	3'	3'	3'	3'	3'	3'	3'	3'	3'	3'	3'	3'	Intact	5'&3'	3'	Intact	Intact	Intact	Intact	Intact	Intact	Intact	Intact	Intact	3'	Intact	Intact	-	-	-
MGG_17711	N	Intact	Intact	Intact	Intact	Intact	Intact	Intact	Intact	Intact	Intact	Intact	Intact	Intact	Intact	Intact	Intact	Intact	Intact	Intact	Intact	Intact	Intact	Intact	Intact	Intact	Intact	Intact	Intact	Intact	Intact	Intact	5'&3'	5'&3'	5'&3'
MGG_17760	Y	Intact	Intact	Intact	Intact	Intact	Intact	Intact	Intact	Intact	Intact	Intact	Intact	Intact	Intact	Intact	Intact	3'	Intact	Intact	Intact	-	Intact	Intact	Intact	Intact	Intact	Intact	-	-	Intact	-	3'	3'	3'
MGG_17792	N	Intact	Intact	Intact	Intact	Intact	Intact	Intact	Intact	Intact	Intact	Intact	Intact	Intact	Intact	Intact	Intact	Intact	Intact	Intact	Intact	Intact	Intact	Intact	Intact	Intact	Intact	Intact	Intact	Intact	Intact	Intact	Intact	Intact	Intact
MGG_17799	N	3'	Intact	Intact	5'	5'	5'	5'	5'	5'	5'	5'	5'	Intact	Intact	Intact	Intact	Intact	Intact	Intact	Intact	Intact	Intact	Intact	Intact	Intact	Intact	Intact	Intact	Intact	Intact	Intact	-	-	-
MGG_17800	N	5'	5'	5'	Intact	Intact	Intact	Intact	Intact	Intact	Intact	Intact	Intact	Intact	5'	5'	5'	Intact	Intact	Intact	3'	Intact	Intact	Intact	3'	Intact	Intact	3'	Intact	Intact	3'	Intact	-	-	-
MGG_17837	N	Intact	Intact	Intact	Intact	Intact	Intact	Intact	Intact	Intact	Intact	Intact	Intact	Intact	Intact	Intact	Intact	3'	3'	3'	Intact	Intact	Intact	Intact	Intact	Intact	Intact	Intact	Intact	Intact	Intact	Intact	5'&3'	5'&3'	5'&3'
MGG_17849	N	Intact	Intact	Intact	Intact	Intact	Intact	Intact	3'	Intact	3'	Intact	Intact	Intact	3'	Intact	Intact	3'	Intact	3'	3'	Intact	Intact	5'&3'	3'	3'	3'	3'	3'	3'	3'	Intact	5'&3'	5'&3'	5'&3'
MGG_17885	N	Intact	Intact	Intact	Intact	3'	Intact	Intact	Intact	Intact	Intact	Intact	Intact	Intact	Intact	Intact	Intact	Intact	Intact	Intact	Intact	Intact	Intact	Intact	Intact	Intact	Intact	Intact	Intact	Intact	Intact	Intact	5'&3'	5'&3'	5'&3'
MGG_17894	Y	Intact	Intact	Intact	Intact	Intact	Intact	Intact	Intact	Intact	Intact	Intact	Intact	Intact	Intact	Intact	Intact	Intact	3'	5'	Intact	Intact	Intact	Intact	Intact	Intact	Intact	Intact	Intact	Intact	Intact	Intact	3'	3'	3'
MGG_17896	N	3'	Intact	3'	Intact	Intact	Intact	Intact	Intact	Intact	Intact	Intact	Intact	Intact	Intact	Intact	Intact	Intact	Intact	Intact	Intact	Intact	Intact	Intact	Intact	Intact	Intact	Intact	Intact	Intact	Intact	Intact	3'	3'	3'
MGG_17899	N	Intact	Intact	Intact	Intact	Intact	Intact	Intact	Intact	Intact	Intact	Intact	Intact	Intact	Intact	Intact	Intact	Intact	Intact	Intact	Intact	Intact	Intact	Intact	Intact	Intact	Intact	Intact	Intact	Intact	Intact	Intact	-	-	-
MGG_17902	N	Intact	Intact	Intact	Intact	Intact	Intact	Intact	Intact	Intact	Intact	Intact	Intact	Intact	Intact	Intact	Intact	Intact	Intact	Intact	5'	Intact	Intact	Intact	Intact	Intact	Intact	Intact	Intact	Intact	5'	Intact	-	-	-
MGG_17926	N	Intact	Intact	Intact	Intact	Intact	Intact	Intact	Intact	Intact	Intact	Intact	Intact	Intact	Intact	Intact	Intact	Intact	Intact	Intact	Intact	Intact	Intact	Intact	Intact	Intact	Intact	Intact	Intact	Intact	Intact	Intact	-	-	-
MGG_17952	N	Intact	Intact	Intact	Intact	Intact	Intact	Intact	Intact	Intact	Intact	Intact	Intact	Intact	Intact	Intact	Intact	Intact	Intact	Intact	Intact	Intact	Intact	Intact	Intact	Intact	Intact	Intact	Intact	Intact	Intact	Intact	3'	3'	3'
MGG_17956	N	Intact	Intact	Intact	Intact	Intact	Intact	Intact	Intact	Intact	Intact	Intact	Intact	Intact	Intact	Intact	Intact	Intact	Intact	Intact	Intact	Intact	Intact	Intact	Intact	Intact	Intact	Intact	Intact	Intact	Intact	Intact	Intact	Intact	Intact
MGG_17997	N	Intact	Intact	Intact	Intact	Intact	Intact	Intact	Intact	Intact	Intact	Intact	Intact	Intact	Intact	Intact	Intact	Intact	Intact	Intact	Intact	Intact	Intact	Intact	Intact	Intact	Intact	Intact	Intact	Intact	Intact	Intact	5'&3'	5'&3'	5'&3'
MGG_18013	N	Intact	Intact	3'	Intact	Intact	Intact	Intact	Intact	Intact	Intact	Intact	Intact	Intact	Intact	Intact	Intact	Intact	Intact	Intact	Intact	Intact	Intact	Intact	Intact	Intact	Intact	Intact	Intact	Intact	Intact	Intact	-	-	-
MGG_18015	N	Intact	Intact	Intact	Intact	Intact	Intact	Intact	Intact	Intact	Intact	Intact	Intact	Intact	Intact	Intact	Intact	Intact	Intact	Intact	Intact	Intact	Intact	Intact	Intact	Intact	Intact	3'	Intact	Intact	Intact	Intact	5'&3'	5'&3'	5'&3'
MGG_18019	N	Intact	Intact	Intact	Intact	Intact	Intact	Intact	Intact	Intact	Intact	Intact	Intact	Intact	Intact	Intact	Intact	Intact	Intact	Intact	Intact	Intact	Intact	Intact	Intact	Intact	Intact	Intact	Intact	Intact	Intact	Intact	-	-	-
MGG_18020	Y	Intact	Intact	Intact	Intact	Intact	Intact	Intact	Intact	Intact	Intact	Intact	Intact	Intact	Intact	Intact	Intact	Intact	Intact	Intact	Intact	Intact	Intact	Intact	Intact	Intact	Intact	Intact	Intact	3'	Intact	Intact	-	-	-
MGG_18024	Y	Intact	Intact	Intact	Intact	Intact	Intact	Intact	Intact	Intact	Intact	Intact	Intact	3'	3'	3'	3'	5'	5'	Intact	Intact	Intact	Intact	Intact	Intact	Intact	Intact	Intact	5'	Intact	Intact	Intact	-	-	-
MGG_18035	N	3'	3'	3'	Intact	Intact	Intact	Intact	Intact	3'	Intact	Intact	Intact	Intact	Intact	Intact	Intact	Intact	Intact	Intact	Intact	Intact	Intact	Intact	3'	Intact	Intact	Intact	Intact	Intact	Intact	Intact	3'	3'	3'
MGG_18036	N	Intact	3'	3'	Intact	Intact	Intact	Intact	Intact	3'	Intact	Intact	Intact	Intact	Intact	3'	Intact	-	Intact	-	Intact	Intact	Intact	Intact	Intact	Intact	Intact	Intact	Intact	Intact	Intact	Intact	3'	5'&3'	5'&3'
MGG_18060	Y	Intact	Intact	Intact	Intact	Intact	Intact	Intact	Intact	Intact	Intact	Intact	Intact	Intact	Intact	Intact	Intact	Intact	Intact	3'	Intact	Intact	Intact	Intact	Intact	Intact	Intact	Intact	Intact	Intact	Intact	Intact	3'	3'	3'
MGG_18062	N	Intact	Intact	Intact	3'	3'	3'	3'	3'	3'	3'	5'&3'	3'	Intact	Intact	Intact	Intact	Intact	-	Intact	Intact	-	Intact	-	-	3'	-	3'	Intact	3'	Intact	-	3'	3'	3'
MGG_18076	Y	Intact	Intact	Intact	Intact	Intact	Intact	Intact	Intact	Intact	Intact	Intact	Intact	Intact	Intact	Intact	Intact	Intact	Intact	Intact	Intact	Intact	Intact	Intact	Intact	Intact	Intact	Intact	Intact	Intact	Intact	Intact	3'	3'	3'
MGG_18078	Y	3'	3'	3'	3'	3'	3'	3'	3'	3'	3'	3'	3'	3'	3'	3'	3'	Intact	Intact	Intact	5'	Intact	Intact	5'	5'	Intact	5'	-	Intact	Intact	Intact	Intact	5'&3'	5'&3'	5'&3'
MGG_18102	Y	5'	5'	5'	Intact	Intact	Intact	Intact	Intact	Intact	Intact	Intact	Intact	Intact	5'	5'	5'	Intact	-	Intact	Intact	Intact	Intact	-	Intact	Intact	Intact	Intact	Intact	Intact	Intact	Intact	-	-	-
MGG_18105	Y	Intact	Intact	Intact	Intact	Intact	Intact	Intact	Intact	Intact	Intact	Intact	Intact	Intact	Intact	Intact	Intact	Intact	Intact	Intact	Intact	Intact	Intact	3'	Intact	Intact	Intact	-	Intact	Intact	Intact	Intact	-	-	-
MGG_18108	Y	Intact	Intact	Intact	Intact	Intact	Intact	Intact	Intact	5'	Intact	5'	5'	Intact	Intact	Intact	Intact	5'&3'	5'&3'	5'&3'	Intact	Intact	Intact	Intact	Intact	Intact	Intact	Intact	-	5'	5'	5'	-	-	-
MGG_18113	Y	3'	3'	3'	3'	3'	3'	3'	3'	3'	3'	3'	3'	3'	3'	3'	3'	3'	5'&3'	3'	3'	3'	Intact	3'	-	Intact	Intact	3'	-	-	-	-	-	-	-
MGG_18122	N	Intact	Intact	Intact	Intact	Intact	Intact	Intact	Intact	3'	Intact	3'	3'	Intact	Intact	Intact	Intact	Intact	Intact	Intact	Intact	Intact	Intact	5'	Intact	Intact	Intact	Intact	Intact	Intact	Intact	Intact	-	-	-

## Sheet: SCO
ID	MoL_PGKY	MoT_PY86.1	MoT_PY5010	MoT_PY6045	MoT_PY5003	MoT_PY6017	MoT_PY5033	Mo_PY36.1	MoT_PY0925	MoT_BR32	MoT_BdMeh16-1	MoT_B71	MoE_EI9411	MoE_EI9604	MoE_BR62	MoE_CD156	MoS_US71	MoS_SV9610	MoS_SV9623	MoO_MG01	MoO_HN19311	MoO_70-15	MoO_FJ81278	MoO_KJ201	MoO_98-06	MoO_P131	MoO_FR13	MoO_TH16	MoO_GY11	MoO_PH14	MoO_TH12	MgD_BR29	MgD_DS0505	MgD_DS9461
MGG_00053	Intact	Intact	Intact	Intact	Intact	Intact	Intact	Intact	Intact	Intact	Intact	Intact	Intact	Intact	Intact	Intact	3'	Intact	Intact	Intact	Intact	Intact	Intact	Intact	Intact	Intact	5'	Intact	Intact	Intact	Intact	Intact	Intact	Intact
MGG_00067	Intact	Intact	Intact	Intact	Intact	Intact	Intact	Intact	Intact	Intact	Intact	Intact	Intact	Intact	Intact	Intact	Intact	Intact	Intact	Intact	Intact	Intact	Intact	Intact	Intact	Intact	Intact	Intact	Intact	Intact	Intact	Intact	Intact	Intact
MGG_00068	Intact	Intact	Intact	Intact	Intact	Intact	Intact	Intact	Intact	Intact	Intact	Intact	Intact	Intact	Intact	Intact	Intact	Intact	Intact	Intact	Intact	Intact	Intact	Intact	Intact	Intact	5'	Intact	Intact	Intact	Intact	Intact	Intact	Intact
MGG_00075	Intact	Intact	Intact	Intact	Intact	Intact	Intact	Intact	Intact	Intact	Intact	Intact	Intact	Intact	Intact	Intact	Intact	Intact	Intact	3'	Intact	Intact	Intact	Intact	Intact	Intact	5'	Intact	Intact	Intact	Intact	Intact	Intact	Intact
MGG_00087	Intact	Intact	Intact	Intact	Intact	Intact	Intact	Intact	Intact	Intact	Intact	Intact	Intact	Intact	Intact	Intact	Intact	Intact	Intact	Intact	Intact	Intact	Intact	Intact	Intact	Intact	Intact	Intact	Intact	Intact	Intact	Intact	Intact	Intact
MGG_00101	Intact	Intact	Intact	Intact	Intact	Intact	Intact	Intact	Intact	Intact	Intact	Intact	Intact	Intact	Intact	Intact	Intact	Intact	Intact	Intact	Intact	Intact	Intact	Intact	Intact	Intact	5'	Intact	Intact	Intact	Intact	Intact	Intact	Intact
MGG_00104	Intact	Intact	Intact	Intact	Intact	Intact	Intact	Intact	Intact	Intact	Intact	Intact	Intact	Intact	Intact	Intact	Intact	Intact	Intact	Intact	Intact	Intact	Intact	Intact	Intact	Intact	Intact	Intact	Intact	Intact	Intact	Intact	Intact	Intact
MGG_00106	Intact	Intact	Intact	Intact	Intact	Intact	Intact	Intact	Intact	Intact	Intact	Intact	Intact	Intact	Intact	Intact	Intact	Intact	Intact	Intact	Intact	Intact	Intact	Intact	Intact	Intact	5'&3'	Intact	3'	Intact	Intact	Intact	Intact	Intact
MGG_00111	5'	5'	5'	5'	5'	5'	5'	5'	5'	3'	Intact	Intact	Intact	Intact	5'	Intact	Intact	Intact	Intact	Intact	Intact	Intact	Intact	Intact	Intact	Intact	Intact	Intact	Intact	Intact	Intact	Intact	Intact	3'
MGG_00117	Intact	Intact	Intact	Intact	Intact	Intact	Intact	Intact	Intact	Intact	Intact	Intact	Intact	Intact	Intact	Intact	Intact	Intact	Intact	Intact	Intact	Intact	Intact	Intact	Intact	Intact	Intact	Intact	3'	Intact	Intact	Intact	Intact	Intact
MGG_00118	Intact	Intact	Intact	Intact	Intact	Intact	Intact	Intact	Intact	5'	Intact	Intact	Intact	Intact	Intact	5'	5'	Intact	Intact	Intact	Intact	Intact	Intact	Intact	Intact	Intact	5'	5'	5'	5'	5'	5'	5'	5'
MGG_00127	Intact	Intact	Intact	Intact	Intact	Intact	Intact	Intact	Intact	Intact	Intact	Intact	Intact	Intact	Intact	Intact	Intact	Intact	Intact	Intact	Intact	Intact	Intact	Intact	Intact	Intact	Intact	Intact	Intact	Intact	Intact	Intact	Intact	Intact
MGG_00133	Intact	Intact	Intact	Intact	Intact	Intact	Intact	Intact	Intact	Intact	Intact	Intact	Intact	Intact	Intact	Intact	Intact	Intact	Intact	Intact	Intact	Intact	Intact	Intact	Intact	Intact	Intact	Intact	Intact	Intact	Intact	Intact	Intact	Intact
MGG_00135	Intact	Intact	Intact	Intact	Intact	Intact	Intact	Intact	Intact	Intact	Intact	Intact	Intact	Intact	Intact	Intact	Intact	Intact	Intact	Intact	Intact	Intact	Intact	Intact	Intact	Intact	Intact	Intact	Intact	Intact	Intact	Intact	Intact	Intact
MGG_00136	Intact	Intact	Intact	Intact	Intact	Intact	Intact	Intact	Intact	Intact	Intact	Intact	Intact	Intact	Intact	Intact	Intact	Intact	Intact	Intact	Intact	Intact	Intact	Intact	Intact	Intact	5'	Intact	5'	Intact	Intact	Intact	Intact	Intact
MGG_00138	Intact	Intact	Intact	Intact	Intact	Intact	Intact	Intact	Intact	Intact	Intact	Intact	Intact	Intact	Intact	Intact	Intact	Intact	Intact	Intact	Intact	Intact	Intact	Intact	Intact	Intact	Intact	Intact	Intact	Intact	Intact	Intact	Intact	Intact
MGG_00140	Intact	Intact	Intact	Intact	Intact	Intact	Intact	Intact	Intact	Intact	Intact	Intact	Intact	Intact	Intact	Intact	Intact	Intact	Intact	Intact	Intact	Intact	Intact	Intact	Intact	Intact	3'	Intact	Intact	Intact	Intact	Intact	Intact	Intact
MGG_00150	Intact	Intact	Intact	Intact	Intact	Intact	Intact	Intact	Intact	Intact	Intact	Intact	Intact	Intact	Intact	Intact	Intact	Intact	Intact	Intact	Intact	Intact	Intact	Intact	Intact	Intact	Intact	Intact	Intact	Intact	Intact	Intact	Intact	Intact
MGG_00151	Intact	Intact	Intact	Intact	Intact	Intact	Intact	Intact	Intact	Intact	Intact	Intact	Intact	Intact	Intact	Intact	Intact	Intact	Intact	Intact	Intact	Intact	Intact	Intact	Intact	Intact	Intact	Intact	Intact	Intact	Intact	Intact	Intact	Intact
MGG_00153	Intact	Intact	Intact	Intact	Intact	Intact	Intact	Intact	Intact	Intact	Intact	Intact	Intact	Intact	Intact	Intact	Intact	Intact	Intact	Intact	Intact	Intact	Intact	Intact	Intact	Intact	Intact	Intact	Intact	Intact	Intact	Intact	Intact	Intact
MGG_00157	Intact	Intact	Intact	Intact	Intact	Intact	Intact	Intact	Intact	Intact	Intact	Intact	Intact	Intact	Intact	Intact	5'	Intact	Intact	Intact	Intact	Intact	Intact	Intact	Intact	Intact	Intact	Intact	Intact	Intact	Intact	Intact	Intact	Intact
MGG_00164	5'	5'	5'	5'	5'	5'	5'	5'	5'	5'	Intact	Intact	Intact	Intact	5'	5'	5'	Intact	Intact	Intact	Intact	Intact	Intact	3'	Intact	5'	5'	5'	5'	5'	5'	5'	5'	5'
MGG_00170	Intact	Intact	Intact	Intact	Intact	Intact	Intact	Intact	Intact	Intact	Intact	Intact	Intact	Intact	Intact	Intact	Intact	Intact	Intact	Intact	Intact	Intact	Intact	Intact	Intact	Intact	Intact	Intact	Intact	Intact	Intact	Intact	Intact	Intact
MGG_00171	Intact	Intact	Intact	Intact	Intact	Intact	Intact	Intact	Intact	Intact	Intact	Intact	Intact	Intact	Intact	Intact	Intact	Intact	Intact	Intact	Intact	Intact	Intact	Intact	Intact	Intact	Intact	Intact	Intact	Intact	Intact	Intact	Intact	Intact
MGG_00177	Intact	Intact	Intact	Intact	Intact	Intact	Intact	Intact	Intact	Intact	Intact	Intact	Intact	Intact	Intact	Intact	Intact	Intact	Intact	Intact	Intact	Intact	Intact	Intact	Intact	Intact	Intact	Intact	Intact	Intact	Intact	Intact	Intact	Intact
MGG_00178	Intact	Intact	Intact	Intact	Intact	Intact	Intact	Intact	Intact	Intact	Intact	Intact	Intact	Intact	Intact	Intact	Intact	Intact	Intact	Intact	Intact	Intact	Intact	Intact	Intact	Intact	5'	Intact	Intact	Intact	Intact	Intact	Intact	Intact
MGG_00179	Intact	Intact	Intact	Intact	Intact	Intact	Intact	Intact	Intact	Intact	Intact	Intact	Intact	Intact	Intact	Intact	5'	Intact	Intact	Intact	Intact	Intact	Intact	Intact	Intact	Intact	5'	Intact	Intact	Intact	Intact	Intact	Intact	Intact
MGG_00183	Intact	Intact	Intact	Intact	5'	Intact	Intact	Intact	Intact	Intact	Intact	Intact	Intact	Intact	Intact	Intact	Intact	Intact	Intact	Intact	Intact	Intact	Intact	Intact	Intact	Intact	5'	Intact	Intact	Intact	Intact	Intact	Intact	Intact
MGG_00187	Intact	Intact	Intact	Intact	Intact	Intact	Intact	Intact	Intact	Intact	Intact	Intact	Intact	Intact	Intact	Intact	Intact	Intact	Intact	Intact	Intact	Intact	Intact	Intact	Intact	Intact	Intact	Intact	Intact	Intact	Intact	Intact	Intact	Intact
MGG_00193	Intact	Intact	Intact	Intact	Intact	Intact	Intact	Intact	Intact	Intact	Intact	Intact	Intact	Intact	Intact	Intact	Intact	Intact	Intact	Intact	Intact	Intact	Intact	Intact	Intact	Intact	Intact	Intact	Intact	Intact	Intact	Intact	Intact	Intact
MGG_00195	Intact	Intact	Intact	Intact	Intact	Intact	Intact	Intact	Intact	Intact	Intact	Intact	Intact	Intact	Intact	Intact	Intact	Intact	Intact	Intact	Intact	Intact	Intact	Intact	Intact	Intact	Intact	Intact	Intact	Intact	Intact	Intact	Intact	Intact
MGG_00202	Intact	Intact	Intact	Intact	Intact	Intact	Intact	Intact	Intact	Intact	Intact	Intact	Intact	Intact	Intact	Intact	Intact	Intact	Intact	Intact	Intact	Intact	Intact	Intact	Intact	Intact	Intact	Intact	Intact	Intact	Intact	Intact	Intact	Intact
MGG_00220	Intact	Intact	Intact	Intact	Intact	Intact	Intact	Intact	Intact	Intact	Intact	Intact	Intact	Intact	Intact	Intact	Intact	Intact	Intact	Intact	Intact	Intact	Intact	Intact	Intact	Intact	Intact	Intact	Intact	Intact	Intact	Intact	Intact	Intact
MGG_00221	Intact	Intact	Intact	Intact	Intact	Intact	Intact	Intact	Intact	Intact	Intact	Intact	Intact	Intact	Intact	Intact	Intact	Intact	Intact	Intact	Intact	Intact	Intact	Intact	Intact	Intact	Intact	Intact	Intact	Intact	Intact	Intact	Intact	Intact
MGG_00222	Intact	Intact	Intact	Intact	Intact	Intact	Intact	Intact	Intact	Intact	Intact	Intact	Intact	Intact	Intact	Intact	Intact	Intact	Intact	Intact	Intact	Intact	Intact	Intact	Intact	Intact	Intact	Intact	Intact	Intact	Intact	Intact	Intact	Intact
MGG_00255	Intact	Intact	Intact	Intact	Intact	Intact	Intact	Intact	Intact	5'	Intact	Intact	Intact	Intact	Intact	5'	5'	Intact	Intact	Intact	Intact	Intact	Intact	Intact	Intact	5'	Intact	5'	5'	5'	5'	5'	5'	5'
MGG_00257	3'	3'	3'	3'	3'	3'	3'	3'	3'	3'	3'	3'	3'	3'	3'	3'	3'	3'	3'	3'	3'	Intact	3'	3'	3'	3'	3'	3'	3'	3'	3'	3'	3'	3'
MGG_00273	Intact	Intact	Intact	Intact	Intact	Intact	Intact	Intact	Intact	Intact	Intact	Intact	Intact	Intact	Intact	Intact	Intact	Intact	Intact	Intact	Intact	Intact	Intact	Intact	Intact	Intact	Intact	Intact	Intact	Intact	Intact	Intact	Intact	Intact
MGG_00329	Intact	Intact	Intact	Intact	Intact	Intact	Intact	Intact	Intact	3'	Intact	Intact	Intact	Intact	Intact	3'	3'	Intact	Intact	Intact	Intact	Intact	Intact	Intact	Intact	3'	5'&3'	3'	5'&3'	3'	3'	Intact	Intact	Intact
MGG_00330	Intact	Intact	Intact	Intact	5'	Intact	Intact	Intact	Intact	Intact	Intact	Intact	Intact	Intact	Intact	Intact	Intact	Intact	Intact	Intact	Intact	Intact	Intact	Intact	Intact	Intact	Intact	Intact	5'	Intact	Intact	Intact	Intact	Intact
MGG_00336	Intact	Intact	Intact	Intact	Intact	Intact	Intact	Intact	Intact	Intact	Intact	Intact	3'	Intact	Intact	Intact	Intact	Intact	Intact	Intact	Intact	Intact	Intact	Intact	Intact	Intact	Intact	Intact	Intact	Intact	Intact	Intact	Intact	Intact
MGG_00338	Intact	Intact	Intact	Intact	Intact	Intact	Intact	Intact	Intact	Intact	Intact	Intact	Intact	Intact	Intact	Intact	Intact	Intact	Intact	Intact	Intact	Intact	Intact	Intact	Intact	Intact	5'	Intact	5'	Intact	Intact	Intact	Intact	Intact
MGG_00341	Intact	Intact	Intact	Intact	Intact	Intact	Intact	Intact	Intact	Intact	Intact	Intact	Intact	Intact	Intact	Intact	Intact	Intact	Intact	Intact	Intact	Intact	Intact	Intact	Intact	Intact	Intact	Intact	Intact	Intact	Intact	5'	5'	5'
MGG_00345	Intact	Intact	Intact	Intact	Intact	Intact	Intact	Intact	Intact	Intact	Intact	Intact	Intact	Intact	Intact	Intact	Intact	Intact	Intact	Intact	Intact	Intact	Intact	Intact	Intact	Intact	3'	Intact	Intact	Intact	Intact	Intact	Intact	Intact
MGG_00351	Intact	Intact	Intact	Intact	Intact	Intact	Intact	Intact	Intact	Intact	Intact	Intact	Intact	Intact	Intact	Intact	Intact	Intact	Intact	Intact	Intact	Intact	Intact	Intact	Intact	Intact	3'	Intact	Intact	Intact	Intact	Intact	Intact	Intact
MGG_00352	Intact	Intact	Intact	Intact	Intact	Intact	Intact	Intact	Intact	Intact	Intact	Intact	Intact	Intact	Intact	Intact	Intact	Intact	Intact	Intact	Intact	Intact	Intact	Intact	Intact	Intact	Intact	Intact	Intact	Intact	Intact	Intact	Intact	Intact
MGG_00356	Intact	Intact	Intact	Intact	Intact	Intact	Intact	Intact	Intact	Intact	Intact	Intact	Intact	Intact	Intact	Intact	Intact	Intact	Intact	Intact	Intact	Intact	Intact	Intact	Intact	Intact	Intact	Intact	Intact	Intact	5'	Intact	Intact	Intact
MGG_00359	Intact	Intact	Intact	Intact	Intact	Intact	Intact	Intact	Intact	Intact	Intact	Intact	Intact	Intact	Intact	Intact	Intact	Intact	Intact	Intact	Intact	Intact	Intact	Intact	Intact	Intact	Intact	Intact	Intact	Intact	Intact	Intact	Intact	Intact
MGG_00361	Intact	Intact	Intact	Intact	Intact	Intact	Intact	Intact	Intact	Intact	Intact	Intact	Intact	Intact	Intact	Intact	Intact	Intact	Intact	Intact	Intact	Intact	Intact	Intact	Intact	Intact	Intact	Intact	3'	Intact	Intact	Intact	Intact	Intact
MGG_00362	Intact	Intact	Intact	Intact	Intact	Intact	Intact	Intact	Intact	Intact	Intact	Intact	Intact	Intact	Intact	Intact	Intact	Intact	Intact	Intact	Intact	Intact	Intact	Intact	Intact	Intact	Intact	Intact	Intact	Intact	Intact	Intact	Intact	Intact
MGG_00365	Intact	Intact	Intact	Intact	Intact	Intact	Intact	Intact	Intact	Intact	Intact	Intact	Intact	Intact	Intact	Intact	Intact	Intact	Intact	Intact	Intact	Intact	Intact	Intact	Intact	Intact	Intact	Intact	Intact	Intact	Intact	Intact	Intact	Intact
MGG_00369	Intact	Intact	Intact	Intact	Intact	Intact	Intact	Intact	Intact	Intact	Intact	Intact	Intact	Intact	Intact	Intact	Intact	Intact	Intact	Intact	Intact	Intact	Intact	Intact	Intact	Intact	3'	Intact	Intact	Intact	Intact	3'	3'	3'
MGG_00370	Intact	Intact	Intact	Intact	Intact	Intact	Intact	Intact	Intact	Intact	Intact	Intact	Intact	Intact	Intact	Intact	Intact	Intact	Intact	Intact	Intact	Intact	Intact	Intact	Intact	Intact	Intact	Intact	Intact	Intact	Intact	Intact	Intact	Intact
MGG_00371	Intact	Intact	Intact	Intact	Intact	Intact	Intact	Intact	Intact	Intact	Intact	Intact	Intact	Intact	Intact	Intact	Intact	Intact	Intact	Intact	Intact	Intact	Intact	Intact	Intact	Intact	3'	Intact	Intact	Intact	Intact	Intact	Intact	Intact
MGG_00374	Intact	Intact	Intact	Intact	Intact	Intact	Intact	Intact	Intact	Intact	Intact	Intact	Intact	Intact	Intact	Intact	Intact	Intact	Intact	Intact	Intact	Intact	Intact	Intact	Intact	Intact	Intact	Intact	Intact	Intact	Intact	Intact	Intact	Intact
MGG_00378	Intact	Intact	Intact	Intact	Intact	Intact	Intact	Intact	Intact	Intact	Intact	Intact	Intact	Intact	Intact	Intact	Intact	Intact	Intact	Intact	Intact	Intact	Intact	Intact	Intact	Intact	Intact	Intact	Intact	Intact	Intact	Intact	Intact	Intact
MGG_00392	Intact	Intact	Intact	Intact	Intact	Intact	Intact	Intact	Intact	Intact	Intact	Intact	Intact	Intact	Intact	Intact	Intact	Intact	Intact	Intact	Intact	Intact	Intact	Intact	Intact	Intact	Intact	Intact	Intact	Intact	Intact	Intact	Intact	Intact
MGG_00396	5'	5'	5'	5'	5'	5'	5'	5'	5'	Intact	Intact	Intact	Intact	Intact	5'	Intact	Intact	Intact	Intact	Intact	Intact	Intact	Intact	Intact	Intact	Intact	Intact	Intact	Intact	Intact	Intact	Intact	Intact	Intact
MGG_00398	5'	5'	5'	5'	Intact	Intact	Intact	Intact	5'	3'	Intact	Intact	Intact	Intact	Intact	3'	3'	Intact	Intact	5'	3'	Intact	3'	5'	5'	3'	3'	3'	3'	3'	3'	3'	3'	3'
MGG_00436	Intact	Intact	Intact	Intact	3'	Intact	Intact	Intact	Intact	Intact	Intact	Intact	Intact	Intact	Intact	Intact	Intact	Intact	Intact	Intact	Intact	Intact	Intact	Intact	Intact	Intact	3'	Intact	Intact	Intact	Intact	Intact	Intact	Intact
MGG_00444	Intact	Intact	Intact	Intact	Intact	Intact	Intact	Intact	Intact	Intact	Intact	Intact	Intact	Intact	Intact	Intact	Intact	Intact	Intact	Intact	Intact	Intact	Intact	Intact	Intact	Intact	Intact	Intact	Intact	Intact	Intact	Intact	Intact	Intact
MGG_00446	Intact	Intact	Intact	Intact	Intact	Intact	Intact	Intact	Intact	Intact	Intact	Intact	Intact	Intact	Intact	Intact	Intact	Intact	Intact	Intact	Intact	Intact	Intact	Intact	Intact	Intact	Intact	Intact	3'	Intact	Intact	Intact	Intact	Intact
MGG_00447	Intact	Intact	Intact	Intact	Intact	Intact	Intact	Intact	Intact	Intact	Intact	Intact	Intact	Intact	Intact	Intact	Intact	Intact	Intact	Intact	Intact	Intact	Intact	Intact	Intact	Intact	Intact	Intact	3'	Intact	Intact	Intact	Intact	Intact
MGG_00454	Intact	Intact	Intact	Intact	Intact	Intact	Intact	Intact	Intact	5'	Intact	Intact	Intact	Intact	Intact	Intact	Intact	Intact	Intact	Intact	Intact	Intact	Intact	Intact	Intact	Intact	5'	Intact	Intact	Intact	3'	Intact	Intact	Intact
MGG_00455	Intact	Intact	Intact	Intact	Intact	Intact	Intact	Intact	Intact	Intact	Intact	Intact	Intact	Intact	Intact	Intact	Intact	Intact	Intact	Intact	Intact	Intact	Intact	Intact	Intact	Intact	Intact	Intact	Intact	Intact	Intact	Intact	Intact	Intact
MGG_00464	Intact	Intact	Intact	Intact	Intact	Intact	Intact	Intact	Intact	Intact	Intact	Intact	Intact	Intact	Intact	Intact	Intact	Intact	Intact	Intact	Intact	Intact	Intact	Intact	Intact	Intact	3'	Intact	3'	Intact	Intact	Intact	Intact	Intact
MGG_00468	Intact	Intact	Intact	Intact	Intact	Intact	Intact	Intact	Intact	Intact	Intact	Intact	Intact	Intact	Intact	Intact	Intact	Intact	Intact	Intact	Intact	Intact	Intact	Intact	Intact	Intact	Intact	Intact	5'	Intact	Intact	Intact	Intact	Intact
MGG_00469	Intact	Intact	Intact	Intact	Intact	Intact	Intact	Intact	Intact	Intact	Intact	Intact	Intact	Intact	Intact	Intact	Intact	Intact	Intact	Intact	Intact	Intact	Intact	Intact	Intact	Intact	Intact	Intact	3'	Intact	3'	Intact	Intact	Intact
MGG_00470	5'	5'	5'	5'	Intact	Intact	Intact	Intact	5'	3'	Intact	Intact	Intact	Intact	5'	Intact	Intact	Intact	Intact	Intact	Intact	Intact	Intact	Intact	Intact	Intact	Intact	Intact	Intact	3'	Intact	Intact	Intact	Intact
MGG_00471	Intact	Intact	Intact	Intact	Intact	Intact	Intact	Intact	Intact	3'	Intact	Intact	Intact	Intact	Intact	3'	3'	Intact	Intact	Intact	Intact	Intact	Intact	Intact	Intact	Intact	5'&3'	3'	3'	3'	3'	Intact	Intact	Intact
MGG_00476	Intact	Intact	Intact	Intact	Intact	Intact	Intact	Intact	Intact	Intact	Intact	Intact	Intact	Intact	Intact	Intact	Intact	Intact	Intact	Intact	Intact	Intact	Intact	Intact	Intact	Intact	Intact	Intact	Intact	Intact	Intact	Intact	Intact	Intact
MGG_00477	Intact	Intact	Intact	Intact	Intact	Intact	Intact	Intact	Intact	Intact	Intact	Intact	Intact	Intact	Intact	Intact	Intact	Intact	Intact	Intact	Intact	Intact	Intact	Intact	Intact	Intact	5'	Intact	Intact	Intact	Intact	Intact	Intact	Intact
MGG_00480	Intact	Intact	Intact	Intact	Intact	Intact	Intact	Intact	Intact	Intact	Intact	Intact	Intact	Intact	Intact	Intact	Intact	Intact	Intact	Intact	Intact	Intact	Intact	Intact	Intact	Intact	Intact	Intact	Intact	Intact	Intact	Intact	Intact	Intact
MGG_00482	Intact	Intact	Intact	Intact	Intact	Intact	Intact	Intact	Intact	Intact	Intact	Intact	Intact	Intact	Intact	Intact	Intact	Intact	Intact	Intact	Intact	Intact	Intact	Intact	Intact	Intact	Intact	Intact	Intact	Intact	Intact	Intact	Intact	Intact
MGG_00485	Intact	Intact	Intact	Intact	3'	Intact	Intact	Intact	Intact	Intact	Intact	Intact	Intact	Intact	Intact	Intact	Intact	Intact	Intact	Intact	Intact	Intact	Intact	Intact	Intact	Intact	5'&3'	Intact	Intact	Intact	Intact	Intact	Intact	Intact
MGG_00486	Intact	Intact	Intact	Intact	Intact	Intact	Intact	Intact	Intact	Intact	Intact	Intact	Intact	Intact	Intact	Intact	3'	Intact	Intact	Intact	Intact	Intact	Intact	Intact	Intact	Intact	3'	Intact	3'	3'	Intact	Intact	Intact	Intact
MGG_00487	Intact	Intact	Intact	Intact	5'	Intact	Intact	Intact	Intact	Intact	Intact	Intact	Intact	Intact	Intact	Intact	Intact	Intact	Intact	Intact	Intact	Intact	Intact	Intact	Intact	Intact	Intact	Intact	Intact	Intact	Intact	Intact	Intact	Intact
MGG_00488	Intact	Intact	Intact	Intact	Intact	Intact	Intact	Intact	Intact	Intact	Intact	Intact	Intact	Intact	Intact	Intact	Intact	Intact	Intact	Intact	Intact	Intact	Intact	Intact	Intact	Intact	3'	Intact	Intact	Intact	Intact	Intact	Intact	Intact
MGG_00494	Intact	Intact	Intact	Intact	5'&3'	Intact	Intact	Intact	Intact	Intact	Intact	Intact	Intact	Intact	Intact	Intact	Intact	Intact	Intact	Intact	Intact	Intact	Intact	Intact	Intact	Intact	3'	Intact	5'	Intact	Intact	Intact	Intact	Intact
MGG_00501	Intact	Intact	Intact	Intact	Intact	Intact	Intact	Intact	Intact	Intact	Intact	Intact	Intact	Intact	Intact	Intact	Intact	Intact	Intact	Intact	Intact	Intact	Intact	Intact	Intact	Intact	Intact	Intact	Intact	Intact	Intact	Intact	Intact	Intact
MGG_00503	Intact	Intact	Intact	Intact	Intact	Intact	Intact	Intact	Intact	Intact	Intact	Intact	Intact	Intact	Intact	Intact	Intact	Intact	Intact	Intact	Intact	Intact	Intact	Intact	Intact	Intact	5'	Intact	Intact	Intact	Intact	5'	5'	5'
MGG_00506	Intact	Intact	Intact	Intact	Intact	Intact	Intact	Intact	Intact	Intact	Intact	Intact	Intact	Intact	Intact	Intact	Intact	Intact	Intact	Intact	Intact	Intact	Intact	Intact	Intact	Intact	Intact	Intact	5'	Intact	Intact	Intact	Intact	Intact
MGG_00509	Intact	Intact	Intact	Intact	Intact	Intact	Intact	Intact	Intact	Intact	Intact	Intact	Intact	Intact	Intact	Intact	Intact	Intact	Intact	Intact	Intact	Intact	Intact	Intact	Intact	Intact	Intact	Intact	Intact	Intact	Intact	Intact	Intact	Intact
MGG_00513	Intact	Intact	Intact	Intact	Intact	Intact	Intact	Intact	Intact	Intact	Intact	Intact	Intact	Intact	Intact	Intact	Intact	Intact	Intact	Intact	Intact	Intact	Intact	Intact	Intact	Intact	Intact	Intact	Intact	Intact	Intact	Intact	Intact	Intact
MGG_00514	Intact	Intact	Intact	Intact	Intact	Intact	Intact	Intact	Intact	Intact	Intact	Intact	Intact	Intact	Intact	Intact	Intact	Intact	Intact	Intact	Intact	Intact	Intact	Intact	Intact	Intact	5'	Intact	Intact	Intact	Intact	Intact	Intact	Intact
MGG_00520	Intact	Intact	Intact	Intact	Intact	Intact	Intact	Intact	Intact	Intact	Intact	Intact	Intact	Intact	Intact	Intact	Intact	Intact	Intact	Intact	Intact	Intact	Intact	Intact	Intact	Intact	Intact	Intact	Intact	Intact	Intact	Intact	Intact	Intact
MGG_00521	Intact	Intact	Intact	Intact	Intact	Intact	Intact	Intact	Intact	Intact	Intact	Intact	Intact	Intact	Intact	Intact	Intact	Intact	Intact	Intact	Intact	Intact	Intact	Intact	Intact	Intact	Intact	Intact	Intact	Intact	Intact	3'	3'	3'
MGG_00527	Intact	Intact	Intact	Intact	Intact	Intact	Intact	Intact	Intact	Intact	Intact	Intact	Intact	Intact	Intact	Intact	Intact	Intact	Intact	Intact	Intact	Intact	Intact	Intact	Intact	Intact	Intact	Intact	Intact	Intact	Intact	Intact	Intact	Intact
MGG_00529	Intact	Intact	Intact	Intact	5'	Intact	Intact	Intact	Intact	Intact	Intact	Intact	Intact	Intact	Intact	Intact	Intact	Intact	Intact	Intact	Intact	Intact	Intact	Intact	Intact	Intact	Intact	Intact	Intact	Intact	Intact	Intact	Intact	Intact
MGG_00530	Intact	Intact	Intact	Intact	Intact	Intact	Intact	Intact	Intact	Intact	Intact	Intact	Intact	Intact	Intact	Intact	Intact	Intact	Intact	Intact	Intact	Intact	Intact	Intact	Intact	Intact	Intact	Intact	Intact	Intact	Intact	Intact	Intact	Intact
MGG_00532	Intact	Intact	Intact	Intact	Intact	Intact	Intact	Intact	Intact	Intact	Intact	Intact	Intact	Intact	Intact	Intact	Intact	Intact	Intact	Intact	Intact	Intact	Intact	Intact	Intact	Intact	Intact	Intact	Intact	Intact	Intact	Intact	Intact	Intact
MGG_00544	Intact	Intact	Intact	Intact	Intact	Intact	Intact	Intact	Intact	Intact	Intact	Intact	Intact	Intact	Intact	Intact	Intact	Intact	Intact	Intact	Intact	Intact	Intact	Intact	Intact	Intact	Intact	Intact	Intact	Intact	Intact	Intact	Intact	Intact
MGG_00546	Intact	Intact	Intact	Intact	Intact	Intact	Intact	Intact	Intact	Intact	Intact	Intact	Intact	Intact	Intact	Intact	Intact	Intact	Intact	Intact	Intact	Intact	Intact	Intact	Intact	Intact	Intact	Intact	Intact	Intact	Intact	Intact	Intact	Intact
MGG_00547	Intact	5'	Intact	Intact	Intact	Intact	Intact	Intact	5'	Intact	Intact	Intact	Intact	Intact	Intact	Intact	Intact	Intact	Intact	5'	Intact	Intact	Intact	Intact	Intact	Intact	Intact	Intact	5'	Intact	Intact	5'	Intact	Intact
MGG_00549	Intact	Intact	Intact	Intact	Intact	Intact	Intact	Intact	Intact	Intact	Intact	Intact	Intact	Intact	Intact	Intact	Intact	Intact	Intact	Intact	Intact	Intact	Intact	Intact	Intact	Intact	Intact	Intact	Intact	Intact	Intact	Intact	Intact	Intact
MGG_00556	Intact	Intact	Intact	Intact	Intact	Intact	Intact	Intact	Intact	Intact	Intact	Intact	Intact	Intact	Intact	Intact	Intact	Intact	Intact	Intact	Intact	Intact	Intact	Intact	Intact	Intact	Intact	Intact	Intact	Intact	Intact	Intact	Intact	Intact
MGG_00559	Intact	Intact	Intact	Intact	Intact	Intact	Intact	Intact	Intact	Intact	Intact	Intact	Intact	Intact	Intact	Intact	Intact	Intact	Intact	Intact	Intact	Intact	Intact	Intact	Intact	Intact	Intact	Intact	Intact	Intact	Intact	Intact	Intact	Intact
MGG_00560	Intact	Intact	Intact	Intact	Intact	Intact	Intact	Intact	Intact	Intact	Intact	Intact	Intact	Intact	Intact	Intact	Intact	Intact	Intact	Intact	Intact	Intact	Intact	Intact	Intact	Intact	3'	Intact	Intact	Intact	Intact	Intact	Intact	Intact
MGG_00583	Intact	Intact	Intact	Intact	Intact	Intact	Intact	Intact	Intact	Intact	Intact	Intact	Intact	Intact	Intact	Intact	Intact	Intact	Intact	Intact	Intact	Intact	Intact	Intact	Intact	Intact	3'	5'	Intact	Intact	Intact	Intact	Intact	Intact
MGG_00587	Intact	Intact	Intact	Intact	Intact	Intact	Intact	Intact	Intact	Intact	Intact	Intact	Intact	Intact	Intact	Intact	Intact	Intact	Intact	Intact	Intact	Intact	Intact	Intact	Intact	Intact	3'	Intact	Intact	Intact	Intact	3'	3'	3'
MGG_00589	Intact	Intact	Intact	Intact	Intact	Intact	Intact	Intact	Intact	Intact	Intact	Intact	Intact	Intact	Intact	Intact	Intact	Intact	Intact	Intact	Intact	Intact	Intact	Intact	Intact	Intact	Intact	Intact	Intact	Intact	Intact	5'	5'	5'
MGG_00592	Intact	Intact	Intact	Intact	Intact	Intact	Intact	Intact	Intact	Intact	Intact	Intact	Intact	Intact	Intact	Intact	Intact	Intact	Intact	Intact	Intact	Intact	Intact	Intact	Intact	Intact	Intact	Intact	Intact	Intact	Intact	Intact	Intact	Intact
MGG_00594	Intact	Intact	Intact	Intact	Intact	Intact	Intact	Intact	Intact	Intact	Intact	Intact	Intact	Intact	Intact	Intact	Intact	Intact	Intact	Intact	Intact	Intact	Intact	Intact	Intact	Intact	Intact	Intact	Intact	Intact	Intact	3'	3'	3'
MGG_00599	Intact	Intact	Intact	Intact	Intact	Intact	Intact	Intact	Intact	Intact	Intact	Intact	Intact	Intact	Intact	Intact	Intact	Intact	Intact	Intact	Intact	Intact	Intact	Intact	Intact	Intact	Intact	Intact	Intact	Intact	Intact	Intact	Intact	Intact
MGG_00600	Intact	Intact	Intact	Intact	Intact	Intact	Intact	Intact	Intact	5'	Intact	Intact	Intact	Intact	Intact	5'	5'	Intact	Intact	Intact	Intact	Intact	Intact	Intact	Intact	Intact	5'	5'	5'	5'	5'	5'	Intact	Intact
MGG_00604	3'	3'	3'	3'	3'	3'	3'	3'	3'	Intact	Intact	Intact	Intact	Intact	3'	Intact	Intact	Intact	Intact	Intact	Intact	Intact	Intact	Intact	Intact	Intact	5'	Intact	Intact	Intact	Intact	Intact	Intact	Intact
MGG_00613	Intact	Intact	Intact	Intact	Intact	Intact	Intact	Intact	Intact	Intact	Intact	Intact	Intact	Intact	Intact	Intact	Intact	Intact	Intact	Intact	Intact	Intact	Intact	Intact	Intact	Intact	Intact	Intact	3'	Intact	Intact	Intact	Intact	Intact
MGG_00617	Intact	Intact	Intact	Intact	Intact	Intact	Intact	Intact	Intact	Intact	Intact	Intact	Intact	Intact	Intact	Intact	Intact	Intact	Intact	Intact	Intact	Intact	Intact	Intact	Intact	Intact	Intact	Intact	Intact	Intact	Intact	Intact	Intact	Intact
MGG_00620	Intact	Intact	Intact	Intact	Intact	Intact	Intact	Intact	Intact	Intact	Intact	Intact	Intact	Intact	Intact	Intact	Intact	Intact	Intact	Intact	Intact	Intact	Intact	Intact	Intact	Intact	Intact	3'	Intact	Intact	Intact	Intact	Intact	Intact
MGG_00623	Intact	Intact	Intact	Intact	Intact	Intact	Intact	Intact	Intact	Intact	Intact	Intact	Intact	Intact	Intact	Intact	Intact	Intact	Intact	Intact	Intact	Intact	Intact	Intact	Intact	Intact	5'	Intact	Intact	Intact	5'	Intact	Intact	Intact
MGG_00630	Intact	Intact	Intact	Intact	Intact	Intact	Intact	Intact	Intact	Intact	Intact	Intact	Intact	Intact	Intact	Intact	Intact	Intact	Intact	Intact	Intact	Intact	Intact	Intact	Intact	Intact	Intact	Intact	Intact	Intact	Intact	3'	3'	3'
MGG_00631	Intact	Intact	Intact	Intact	Intact	Intact	Intact	Intact	Intact	Intact	Intact	Intact	Intact	Intact	Intact	Intact	Intact	Intact	Intact	Intact	Intact	Intact	Intact	Intact	Intact	Intact	Intact	Intact	Intact	Intact	Intact	Intact	Intact	Intact
MGG_00632	Intact	Intact	Intact	Intact	Intact	Intact	Intact	Intact	Intact	Intact	Intact	Intact	Intact	Intact	Intact	Intact	Intact	Intact	Intact	Intact	Intact	Intact	Intact	Intact	Intact	Intact	Intact	Intact	Intact	Intact	Intact	Intact	Intact	Intact
MGG_00635	Intact	Intact	Intact	Intact	Intact	Intact	Intact	Intact	Intact	Intact	Intact	Intact	Intact	Intact	Intact	Intact	Intact	Intact	Intact	Intact	Intact	Intact	Intact	Intact	Intact	Intact	Intact	Intact	Intact	Intact	Intact	Intact	Intact	Intact
MGG_00648	Intact	Intact	Intact	Intact	Intact	Intact	Intact	Intact	Intact	Intact	Intact	Intact	Intact	Intact	Intact	Intact	Intact	Intact	Intact	Intact	Intact	Intact	Intact	Intact	Intact	Intact	Intact	Intact	Intact	Intact	Intact	Intact	Intact	Intact
MGG_00654	Intact	Intact	Intact	Intact	Intact	Intact	Intact	Intact	Intact	Intact	Intact	Intact	Intact	Intact	Intact	Intact	Intact	Intact	Intact	Intact	Intact	Intact	Intact	Intact	Intact	Intact	Intact	Intact	Intact	Intact	Intact	Intact	Intact	Intact
MGG_00659	Intact	Intact	Intact	Intact	Intact	Intact	Intact	Intact	Intact	5'	Intact	Intact	Intact	Intact	Intact	5'	5'	Intact	Intact	Intact	Intact	Intact	Intact	Intact	Intact	Intact	5'	5'	5'	5'	5'	Intact	Intact	Intact
MGG_00660	Intact	Intact	Intact	Intact	5'	5'	5'	Intact	Intact	Intact	Intact	Intact	Intact	Intact	Intact	Intact	Intact	5'	Intact	5'	5'	Intact	5'	Intact	5'	Intact	Intact	Intact	Intact	Intact	Intact	5'	5'	5'
MGG_00664	Intact	Intact	Intact	Intact	Intact	Intact	Intact	Intact	Intact	Intact	Intact	Intact	Intact	Intact	Intact	Intact	Intact	Intact	Intact	Intact	Intact	Intact	Intact	Intact	Intact	Intact	Intact	Intact	3'	Intact	Intact	Intact	Intact	Intact
MGG_00665	5'	5'	5'	5'	5'	5'	5'	5'	5'	Intact	Intact	Intact	Intact	Intact	5'	Intact	Intact	Intact	Intact	Intact	Intact	Intact	Intact	Intact	Intact	Intact	Intact	Intact	Intact	Intact	Intact	Intact	Intact	Intact
MGG_00666	Intact	Intact	Intact	Intact	Intact	Intact	Intact	Intact	Intact	Intact	Intact	Intact	Intact	Intact	Intact	Intact	Intact	Intact	Intact	Intact	Intact	Intact	Intact	Intact	Intact	Intact	Intact	Intact	Intact	Intact	Intact	Intact	Intact	Intact
MGG_00679	Intact	Intact	Intact	Intact	Intact	Intact	Intact	Intact	Intact	3'	Intact	Intact	Intact	Intact	Intact	Intact	Intact	Intact	Intact	Intact	Intact	Intact	Intact	Intact	Intact	Intact	Intact	Intact	3'	Intact	Intact	Intact	Intact	Intact
MGG_00684	Intact	Intact	Intact	Intact	5'	Intact	Intact	Intact	Intact	Intact	Intact	Intact	Intact	Intact	Intact	Intact	Intact	Intact	Intact	Intact	Intact	Intact	Intact	Intact	Intact	Intact	Intact	Intact	Intact	Intact	Intact	5'	5'	5'
MGG_00686	Intact	Intact	Intact	Intact	Intact	Intact	Intact	Intact	Intact	Intact	Intact	Intact	Intact	Intact	Intact	Intact	5'	Intact	Intact	Intact	Intact	Intact	Intact	Intact	Intact	Intact	5'	Intact	Intact	Intact	Intact	Intact	Intact	Intact
MGG_00689	Intact	Intact	Intact	Intact	Intact	Intact	Intact	Intact	Intact	Intact	Intact	Intact	Intact	Intact	Intact	Intact	Intact	Intact	Intact	Intact	Intact	Intact	Intact	Intact	Intact	Intact	Intact	Intact	Intact	Intact	Intact	5'	5'	5'
MGG_00692	Intact	Intact	Intact	Intact	Intact	Intact	Intact	Intact	Intact	Intact	Intact	Intact	Intact	Intact	Intact	Intact	Intact	Intact	Intact	Intact	Intact	Intact	Intact	Intact	Intact	5'	3'	Intact	Intact	Intact	Intact	Intact	Intact	3'
MGG_00696	Intact	Intact	Intact	Intact	Intact	Intact	Intact	Intact	Intact	Intact	Intact	Intact	Intact	Intact	Intact	Intact	Intact	Intact	Intact	Intact	Intact	Intact	Intact	Intact	Intact	Intact	3'	Intact	Intact	Intact	Intact	3'	Intact	Intact
MGG_00697	Intact	Intact	Intact	Intact	Intact	Intact	Intact	Intact	Intact	Intact	Intact	Intact	Intact	Intact	Intact	Intact	Intact	Intact	Intact	Intact	Intact	Intact	Intact	Intact	Intact	Intact	Intact	Intact	Intact	Intact	Intact	Intact	Intact	Intact
MGG_00706	Intact	Intact	Intact	Intact	Intact	Intact	Intact	Intact	Intact	Intact	Intact	Intact	Intact	Intact	Intact	Intact	Intact	Intact	Intact	Intact	Intact	Intact	Intact	Intact	Intact	Intact	Intact	Intact	Intact	Intact	Intact	Intact	Intact	Intact
MGG_00707	Intact	Intact	Intact	Intact	Intact	Intact	Intact	Intact	Intact	Intact	Intact	Intact	Intact	Intact	Intact	Intact	Intact	Intact	Intact	Intact	Intact	Intact	Intact	Intact	Intact	Intact	Intact	Intact	Intact	Intact	Intact	Intact	Intact	Intact
MGG_00709	Intact	Intact	Intact	Intact	Intact	Intact	Intact	Intact	Intact	Intact	Intact	Intact	Intact	Intact	Intact	Intact	Intact	Intact	Intact	Intact	Intact	Intact	Intact	Intact	Intact	Intact	Intact	Intact	Intact	Intact	Intact	Intact	Intact	5'
MGG_00710	Intact	Intact	Intact	Intact	Intact	Intact	Intact	Intact	Intact	Intact	Intact	Intact	Intact	Intact	Intact	Intact	Intact	Intact	Intact	Intact	Intact	Intact	Intact	Intact	Intact	Intact	Intact	Intact	Intact	Intact	Intact	Intact	Intact	Intact
MGG_00712	Intact	Intact	Intact	Intact	Intact	Intact	Intact	Intact	Intact	Intact	Intact	Intact	Intact	Intact	Intact	Intact	Intact	Intact	Intact	Intact	Intact	Intact	Intact	Intact	Intact	Intact	Intact	Intact	Intact	Intact	Intact	Intact	Intact	Intact
MGG_00715	Intact	Intact	Intact	Intact	Intact	Intact	Intact	Intact	Intact	Intact	Intact	Intact	Intact	Intact	Intact	Intact	Intact	Intact	Intact	Intact	Intact	Intact	Intact	Intact	Intact	Intact	5'	Intact	Intact	Intact	Intact	Intact	Intact	Intact
MGG_00725	Intact	Intact	Intact	Intact	Intact	Intact	Intact	Intact	Intact	Intact	Intact	Intact	Intact	Intact	Intact	Intact	Intact	Intact	Intact	Intact	Intact	Intact	Intact	Intact	Intact	Intact	Intact	Intact	Intact	Intact	Intact	Intact	Intact	Intact
MGG_00733	Intact	Intact	Intact	Intact	Intact	Intact	Intact	Intact	Intact	Intact	Intact	Intact	Intact	Intact	Intact	Intact	Intact	Intact	Intact	Intact	Intact	Intact	Intact	Intact	Intact	Intact	5'	Intact	Intact	Intact	Intact	Intact	Intact	Intact
MGG_00735	Intact	Intact	Intact	Intact	Intact	Intact	Intact	Intact	Intact	Intact	Intact	Intact	Intact	Intact	Intact	Intact	Intact	Intact	Intact	5'	Intact	Intact	Intact	Intact	Intact	Intact	Intact	Intact	Intact	Intact	Intact	Intact	Intact	Intact
MGG_00737	Intact	Intact	Intact	Intact	Intact	Intact	Intact	Intact	Intact	Intact	Intact	Intact	Intact	Intact	Intact	Intact	Intact	Intact	Intact	Intact	Intact	Intact	Intact	Intact	Intact	Intact	Intact	Intact	5'	Intact	Intact	Intact	Intact	Intact
MGG_00739	Intact	Intact	Intact	Intact	Intact	Intact	Intact	Intact	Intact	Intact	Intact	Intact	Intact	Intact	Intact	Intact	Intact	Intact	Intact	Intact	Intact	Intact	Intact	Intact	Intact	Intact	Intact	Intact	Intact	Intact	Intact	Intact	Intact	Intact
MGG_00740	Intact	Intact	Intact	Intact	Intact	Intact	Intact	Intact	Intact	Intact	Intact	Intact	Intact	Intact	Intact	Intact	Intact	Intact	Intact	Intact	Intact	Intact	Intact	Intact	Intact	Intact	Intact	Intact	Intact	Intact	Intact	Intact	Intact	Intact
MGG_00741	Intact	Intact	Intact	Intact	Intact	Intact	Intact	Intact	Intact	Intact	Intact	Intact	Intact	Intact	Intact	Intact	Intact	Intact	Intact	Intact	Intact	Intact	Intact	Intact	Intact	Intact	Intact	Intact	Intact	Intact	Intact	Intact	Intact	Intact
MGG_00744	Intact	Intact	Intact	Intact	Intact	Intact	Intact	Intact	Intact	Intact	Intact	Intact	Intact	Intact	Intact	Intact	Intact	Intact	Intact	Intact	Intact	Intact	Intact	Intact	Intact	Intact	Intact	Intact	Intact	Intact	Intact	Intact	Intact	Intact
MGG_00752	Intact	Intact	Intact	Intact	Intact	Intact	Intact	Intact	Intact	Intact	Intact	Intact	Intact	Intact	Intact	Intact	Intact	Intact	Intact	Intact	Intact	Intact	Intact	Intact	Intact	Intact	Intact	Intact	Intact	Intact	Intact	Intact	Intact	Intact
MGG_00754	Intact	Intact	Intact	Intact	Intact	Intact	Intact	Intact	Intact	Intact	Intact	Intact	Intact	Intact	Intact	Intact	Intact	Intact	Intact	Intact	Intact	Intact	Intact	Intact	Intact	Intact	Intact	Intact	Intact	Intact	Intact	Intact	Intact	Intact
MGG_00757	Intact	Intact	Intact	Intact	Intact	Intact	Intact	Intact	Intact	Intact	Intact	Intact	Intact	Intact	Intact	Intact	Intact	Intact	Intact	Intact	Intact	Intact	Intact	Intact	Intact	Intact	Intact	Intact	Intact	Intact	Intact	Intact	Intact	Intact
MGG_00764	Intact	Intact	Intact	Intact	Intact	Intact	Intact	Intact	Intact	Intact	Intact	Intact	Intact	Intact	Intact	Intact	Intact	Intact	Intact	Intact	Intact	Intact	Intact	Intact	Intact	Intact	Intact	Intact	Intact	Intact	Intact	Intact	Intact	Intact
MGG_00769	Intact	Intact	Intact	Intact	Intact	3'	3'	Intact	Intact	Intact	Intact	Intact	Intact	Intact	3'	Intact	Intact	Intact	Intact	Intact	Intact	Intact	Intact	Intact	Intact	Intact	Intact	Intact	5'	Intact	Intact	Intact	Intact	Intact
MGG_00772	Intact	Intact	Intact	Intact	3'	Intact	Intact	Intact	Intact	Intact	Intact	Intact	Intact	Intact	Intact	Intact	Intact	Intact	Intact	Intact	Intact	Intact	Intact	Intact	Intact	Intact	Intact	Intact	5'	Intact	Intact	Intact	Intact	Intact
MGG_00775	Intact	Intact	Intact	Intact	Intact	Intact	Intact	Intact	Intact	Intact	Intact	Intact	Intact	Intact	Intact	Intact	Intact	Intact	Intact	Intact	Intact	Intact	Intact	Intact	Intact	Intact	3'	Intact	3'	Intact	Intact	Intact	Intact	Intact
MGG_00776	Intact	Intact	Intact	Intact	Intact	Intact	Intact	Intact	Intact	Intact	Intact	Intact	Intact	Intact	Intact	Intact	Intact	Intact	Intact	Intact	Intact	Intact	Intact	Intact	Intact	Intact	Intact	Intact	Intact	Intact	Intact	Intact	Intact	Intact
MGG_00777	5'	5'	5'	5'	5'	5'	5'	5'	5'	5'	Intact	Intact	Intact	Intact	5'	5'	5'	5'	5'	5'	5'	Intact	5'	5'	5'	Intact	5'	5'	5'	5'	5'	5'	5'	5'
MGG_00780	Intact	Intact	Intact	Intact	Intact	Intact	Intact	Intact	Intact	Intact	Intact	Intact	Intact	Intact	Intact	Intact	Intact	Intact	Intact	Intact	Intact	Intact	Intact	Intact	Intact	Intact	Intact	Intact	Intact	Intact	Intact	5'	5'	5'
MGG_00783	Intact	Intact	Intact	Intact	Intact	Intact	Intact	Intact	Intact	Intact	Intact	Intact	Intact	Intact	Intact	Intact	Intact	Intact	Intact	Intact	Intact	Intact	Intact	Intact	Intact	Intact	Intact	Intact	Intact	Intact	Intact	Intact	Intact	Intact
MGG_00788	Intact	Intact	Intact	Intact	Intact	Intact	Intact	Intact	Intact	Intact	Intact	Intact	Intact	Intact	Intact	Intact	Intact	Intact	Intact	Intact	Intact	Intact	Intact	Intact	Intact	Intact	Intact	Intact	Intact	Intact	Intact	Intact	Intact	Intact
MGG_00803	Intact	Intact	Intact	Intact	Intact	Intact	Intact	Intact	Intact	Intact	Intact	Intact	Intact	Intact	Intact	Intact	Intact	Intact	Intact	Intact	Intact	Intact	Intact	Intact	Intact	Intact	5'	Intact	Intact	Intact	Intact	Intact	Intact	Intact
MGG_00819	Intact	Intact	Intact	Intact	Intact	Intact	Intact	Intact	Intact	Intact	Intact	Intact	Intact	Intact	Intact	Intact	Intact	Intact	Intact	Intact	Intact	Intact	Intact	Intact	Intact	Intact	Intact	Intact	Intact	Intact	Intact	Intact	Intact	Intact
MGG_00835	Intact	Intact	Intact	Intact	Intact	Intact	Intact	Intact	Intact	Intact	Intact	Intact	Intact	Intact	Intact	Intact	Intact	Intact	Intact	Intact	Intact	Intact	Intact	Intact	Intact	Intact	Intact	Intact	Intact	Intact	Intact	Intact	Intact	Intact
MGG_00839	Intact	Intact	Intact	Intact	Intact	Intact	Intact	Intact	Intact	Intact	Intact	Intact	Intact	Intact	Intact	Intact	Intact	Intact	Intact	Intact	Intact	Intact	Intact	5'	Intact	Intact	Intact	Intact	Intact	Intact	Intact	Intact	Intact	Intact
MGG_00840	Intact	Intact	Intact	Intact	Intact	Intact	Intact	Intact	Intact	Intact	Intact	Intact	Intact	Intact	Intact	Intact	Intact	Intact	Intact	Intact	Intact	Intact	Intact	Intact	Intact	Intact	5'	Intact	Intact	Intact	Intact	Intact	Intact	Intact
MGG_00843	Intact	Intact	Intact	Intact	Intact	Intact	Intact	Intact	Intact	Intact	Intact	Intact	Intact	Intact	Intact	Intact	Intact	Intact	Intact	Intact	Intact	Intact	Intact	Intact	Intact	Intact	Intact	Intact	Intact	Intact	Intact	Intact	Intact	Intact
MGG_00849	Intact	Intact	Intact	Intact	Intact	Intact	Intact	Intact	Intact	Intact	Intact	Intact	Intact	Intact	Intact	Intact	Intact	Intact	Intact	Intact	Intact	Intact	Intact	Intact	Intact	Intact	Intact	Intact	Intact	Intact	Intact	Intact	Intact	Intact
MGG_00852	Intact	Intact	Intact	Intact	Intact	Intact	Intact	Intact	Intact	Intact	Intact	Intact	Intact	Intact	Intact	Intact	Intact	Intact	Intact	Intact	Intact	Intact	Intact	Intact	Intact	Intact	Intact	Intact	Intact	Intact	Intact	Intact	Intact	Intact
MGG_00857	Intact	Intact	Intact	Intact	Intact	Intact	Intact	Intact	Intact	Intact	Intact	Intact	Intact	Intact	Intact	Intact	Intact	Intact	Intact	Intact	Intact	Intact	Intact	Intact	Intact	Intact	Intact	Intact	Intact	Intact	Intact	Intact	Intact	Intact
MGG_00859	Intact	Intact	Intact	Intact	Intact	Intact	Intact	Intact	Intact	Intact	Intact	Intact	Intact	Intact	Intact	Intact	Intact	Intact	Intact	Intact	Intact	Intact	Intact	Intact	Intact	Intact	Intact	Intact	Intact	Intact	Intact	Intact	Intact	Intact
MGG_00861	Intact	Intact	Intact	Intact	Intact	Intact	Intact	Intact	Intact	Intact	Intact	Intact	Intact	Intact	Intact	Intact	Intact	Intact	Intact	Intact	Intact	Intact	Intact	Intact	Intact	Intact	Intact	Intact	5'	Intact	3'	Intact	Intact	Intact
MGG_00863	Intact	Intact	Intact	Intact	Intact	Intact	Intact	Intact	Intact	Intact	Intact	Intact	Intact	Intact	Intact	Intact	Intact	Intact	Intact	Intact	Intact	Intact	Intact	Intact	Intact	Intact	Intact	Intact	Intact	Intact	Intact	Intact	Intact	Intact
MGG_00864	Intact	Intact	Intact	Intact	Intact	Intact	Intact	Intact	Intact	Intact	Intact	Intact	Intact	Intact	Intact	Intact	Intact	Intact	Intact	Intact	Intact	Intact	Intact	Intact	Intact	Intact	Intact	Intact	Intact	Intact	Intact	Intact	Intact	Intact
MGG_00866	Intact	Intact	Intact	Intact	Intact	Intact	Intact	Intact	Intact	Intact	Intact	Intact	Intact	Intact	Intact	Intact	Intact	Intact	Intact	Intact	Intact	Intact	Intact	Intact	Intact	Intact	Intact	Intact	Intact	Intact	Intact	Intact	Intact	Intact
MGG_00867	Intact	Intact	Intact	Intact	Intact	Intact	Intact	Intact	Intact	Intact	Intact	Intact	Intact	Intact	Intact	Intact	Intact	Intact	Intact	Intact	Intact	Intact	Intact	Intact	Intact	Intact	Intact	Intact	Intact	Intact	Intact	Intact	Intact	Intact
MGG_00872	Intact	Intact	Intact	Intact	Intact	Intact	Intact	Intact	Intact	Intact	Intact	Intact	Intact	Intact	Intact	Intact	Intact	Intact	Intact	Intact	Intact	Intact	Intact	Intact	Intact	Intact	Intact	Intact	Intact	Intact	Intact	Intact	Intact	Intact
MGG_00874	Intact	Intact	Intact	Intact	Intact	Intact	Intact	Intact	Intact	Intact	Intact	Intact	Intact	Intact	Intact	Intact	Intact	Intact	Intact	5'	Intact	Intact	Intact	5'	Intact	Intact	Intact	Intact	5'	Intact	Intact	Intact	Intact	Intact
MGG_00876	Intact	Intact	Intact	Intact	Intact	Intact	Intact	Intact	Intact	Intact	Intact	Intact	Intact	Intact	Intact	Intact	Intact	Intact	Intact	Intact	Intact	Intact	Intact	Intact	Intact	Intact	Intact	Intact	3'	Intact	Intact	Intact	Intact	Intact
MGG_00879	Intact	Intact	Intact	Intact	Intact	Intact	Intact	Intact	Intact	Intact	Intact	Intact	Intact	Intact	Intact	Intact	Intact	Intact	Intact	Intact	Intact	Intact	Intact	Intact	Intact	Intact	Intact	Intact	Intact	Intact	Intact	5'	5'	5'
MGG_00880	Intact	Intact	Intact	Intact	Intact	Intact	Intact	Intact	Intact	Intact	Intact	Intact	Intact	Intact	Intact	Intact	Intact	Intact	Intact	Intact	Intact	Intact	Intact	Intact	Intact	Intact	5'	Intact	Intact	Intact	Intact	Intact	Intact	Intact
MGG_00881	Intact	Intact	Intact	Intact	Intact	Intact	Intact	Intact	Intact	Intact	Intact	Intact	Intact	Intact	Intact	Intact	Intact	Intact	Intact	Intact	Intact	Intact	Intact	Intact	Intact	Intact	5'	Intact	Intact	Intact	Intact	Intact	Intact	Intact
MGG_00882	Intact	Intact	Intact	Intact	Intact	Intact	Intact	Intact	Intact	Intact	Intact	Intact	Intact	Intact	Intact	Intact	Intact	Intact	Intact	Intact	Intact	Intact	Intact	Intact	Intact	Intact	Intact	Intact	5'	Intact	Intact	Intact	Intact	Intact
MGG_00884	Intact	Intact	Intact	Intact	Intact	Intact	Intact	Intact	Intact	Intact	Intact	Intact	Intact	Intact	Intact	Intact	Intact	Intact	Intact	3'	Intact	Intact	Intact	Intact	Intact	Intact	Intact	Intact	Intact	Intact	Intact	Intact	Intact	5'&3'
MGG_00886	Intact	Intact	Intact	Intact	Intact	Intact	Intact	Intact	Intact	Intact	Intact	Intact	Intact	Intact	Intact	Intact	Intact	Intact	Intact	Intact	Intact	Intact	Intact	Intact	Intact	Intact	Intact	Intact	Intact	Intact	Intact	Intact	Intact	Intact
MGG_00890	Intact	Intact	Intact	Intact	Intact	Intact	Intact	Intact	Intact	5'	5'	5'	5'	5'	Intact	5'	5'	5'	5'	5'	Intact	Intact	Intact	Intact	5'	5'	Intact	5'	Intact	5'	5'	5'	5'	5'
MGG_00892	Intact	Intact	Intact	Intact	Intact	Intact	Intact	Intact	Intact	Intact	Intact	Intact	Intact	Intact	Intact	Intact	Intact	Intact	Intact	Intact	Intact	Intact	Intact	Intact	Intact	Intact	3'	Intact	Intact	Intact	Intact	Intact	Intact	Intact
MGG_00901	Intact	Intact	Intact	Intact	Intact	Intact	Intact	Intact	Intact	Intact	Intact	Intact	Intact	Intact	Intact	Intact	Intact	Intact	Intact	Intact	Intact	Intact	Intact	Intact	Intact	Intact	Intact	Intact	Intact	Intact	Intact	Intact	Intact	Intact
MGG_00907	Intact	Intact	Intact	Intact	Intact	Intact	Intact	Intact	Intact	Intact	Intact	Intact	Intact	Intact	Intact	Intact	Intact	Intact	Intact	Intact	Intact	Intact	Intact	Intact	Intact	Intact	5'	Intact	Intact	Intact	Intact	Intact	Intact	Intact
MGG_00909	5'	5'	5'	5'	5'	5'	5'	5'	5'	5'	5'	5'	5'	5'	5'	5'	Intact	5'	5'	5'	5'	Intact	5'	5'	5'	Intact	Intact	Intact	Intact	Intact	Intact	Intact	5'	5'
MGG_00915	Intact	Intact	Intact	Intact	Intact	Intact	Intact	Intact	Intact	3'	Intact	Intact	Intact	Intact	Intact	Intact	Intact	Intact	Intact	Intact	Intact	Intact	Intact	Intact	Intact	Intact	Intact	Intact	Intact	Intact	Intact	Intact	Intact	Intact
MGG_00922	Intact	Intact	Intact	Intact	Intact	Intact	Intact	Intact	Intact	Intact	Intact	Intact	Intact	Intact	Intact	Intact	Intact	Intact	Intact	Intact	Intact	Intact	Intact	Intact	Intact	Intact	Intact	Intact	Intact	Intact	Intact	Intact	Intact	Intact
MGG_00942	Intact	Intact	Intact	Intact	3'	Intact	Intact	Intact	Intact	Intact	Intact	Intact	Intact	Intact	Intact	Intact	Intact	Intact	Intact	Intact	Intact	Intact	Intact	Intact	Intact	Intact	3'	Intact	5'	Intact	Intact	Intact	Intact	Intact
MGG_00943	Intact	Intact	Intact	Intact	Intact	Intact	Intact	Intact	Intact	Intact	Intact	Intact	Intact	Intact	Intact	Intact	Intact	Intact	Intact	Intact	Intact	Intact	Intact	Intact	Intact	Intact	Intact	Intact	Intact	Intact	Intact	5'	5'	5'
MGG_00946	Intact	Intact	Intact	Intact	Intact	Intact	Intact	Intact	Intact	Intact	Intact	Intact	Intact	Intact	Intact	Intact	Intact	Intact	Intact	Intact	Intact	Intact	Intact	Intact	Intact	Intact	Intact	Intact	Intact	Intact	Intact	Intact	Intact	Intact
MGG_00949	Intact	Intact	Intact	Intact	Intact	Intact	Intact	Intact	Intact	Intact	Intact	Intact	Intact	Intact	Intact	Intact	Intact	Intact	Intact	Intact	Intact	Intact	Intact	Intact	Intact	Intact	Intact	Intact	Intact	Intact	Intact	Intact	Intact	Intact
MGG_00956	5'	Intact	Intact	Intact	Intact	Intact	Intact	Intact	Intact	Intact	Intact	Intact	Intact	Intact	Intact	Intact	Intact	Intact	Intact	Intact	Intact	Intact	Intact	Intact	Intact	Intact	5'	Intact	Intact	Intact	Intact	Intact	Intact	Intact
MGG_00957	Intact	Intact	Intact	Intact	5'	Intact	Intact	Intact	Intact	Intact	Intact	Intact	Intact	Intact	Intact	Intact	Intact	Intact	Intact	Intact	Intact	Intact	Intact	Intact	Intact	Intact	Intact	Intact	3'	Intact	Intact	Intact	Intact	Intact
MGG_00964	Intact	Intact	Intact	Intact	Intact	Intact	Intact	Intact	Intact	Intact	Intact	Intact	Intact	Intact	Intact	Intact	Intact	Intact	Intact	5'	Intact	Intact	Intact	Intact	Intact	Intact	Intact	Intact	Intact	Intact	Intact	Intact	Intact	5'
MGG_00965	5'	5'	5'	5'	5'	5'	5'	5'	5'	5'	5'	5'	5'	5'	5'	5'	5'	5'	5'	5'	5'	Intact	5'	5'	5'	5'	5'	5'	5'	5'	5'	5'	5'	5'
MGG_00966	Intact	Intact	Intact	Intact	Intact	Intact	Intact	Intact	Intact	Intact	Intact	Intact	Intact	Intact	Intact	Intact	Intact	Intact	Intact	Intact	Intact	Intact	Intact	Intact	Intact	Intact	Intact	Intact	Intact	Intact	Intact	Intact	Intact	Intact
MGG_00969	Intact	Intact	Intact	Intact	Intact	Intact	Intact	Intact	Intact	Intact	Intact	Intact	Intact	Intact	Intact	Intact	Intact	Intact	Intact	Intact	Intact	Intact	Intact	Intact	Intact	Intact	3'	Intact	Intact	Intact	Intact	Intact	5'	5'
MGG_00970	Intact	Intact	Intact	Intact	Intact	Intact	Intact	Intact	Intact	Intact	Intact	Intact	Intact	Intact	Intact	Intact	Intact	Intact	Intact	Intact	Intact	Intact	Intact	Intact	Intact	Intact	Intact	Intact	Intact	Intact	Intact	Intact	Intact	Intact
MGG_00971	Intact	Intact	Intact	Intact	Intact	Intact	Intact	Intact	Intact	Intact	Intact	Intact	Intact	Intact	Intact	Intact	Intact	5'	5'	5'	5'	Intact	5'	5'	Intact	Intact	Intact	Intact	5'	Intact	Intact	Intact	Intact	Intact
MGG_00972	Intact	Intact	Intact	Intact	Intact	Intact	Intact	Intact	Intact	Intact	Intact	Intact	Intact	Intact	Intact	Intact	Intact	Intact	Intact	Intact	Intact	Intact	Intact	Intact	Intact	Intact	Intact	Intact	Intact	Intact	Intact	Intact	Intact	Intact
MGG_00976	Intact	Intact	5'	Intact	5'	Intact	Intact	Intact	Intact	Intact	Intact	Intact	Intact	Intact	Intact	Intact	Intact	Intact	Intact	Intact	Intact	Intact	Intact	Intact	Intact	Intact	Intact	Intact	Intact	Intact	Intact	Intact	Intact	Intact
MGG_00978	Intact	Intact	Intact	Intact	Intact	Intact	Intact	Intact	Intact	Intact	Intact	Intact	Intact	Intact	Intact	Intact	Intact	Intact	Intact	Intact	Intact	Intact	Intact	Intact	Intact	Intact	Intact	Intact	Intact	Intact	Intact	Intact	Intact	Intact
MGG_00979	Intact	Intact	Intact	Intact	Intact	Intact	Intact	Intact	Intact	Intact	Intact	Intact	Intact	Intact	Intact	Intact	Intact	Intact	Intact	Intact	Intact	Intact	Intact	Intact	Intact	Intact	Intact	Intact	Intact	Intact	Intact	Intact	Intact	Intact
MGG_00986	Intact	Intact	Intact	Intact	Intact	Intact	Intact	Intact	Intact	Intact	Intact	Intact	Intact	Intact	Intact	Intact	Intact	3'	3'	Intact	Intact	Intact	Intact	Intact	Intact	Intact	Intact	Intact	5'	Intact	Intact	Intact	Intact	Intact
MGG_00990	Intact	Intact	Intact	Intact	Intact	Intact	Intact	Intact	Intact	Intact	Intact	Intact	Intact	Intact	Intact	Intact	Intact	Intact	Intact	Intact	Intact	Intact	Intact	Intact	Intact	Intact	Intact	Intact	3'	Intact	Intact	Intact	Intact	Intact
MGG_00994	Intact	Intact	Intact	Intact	Intact	Intact	Intact	Intact	Intact	Intact	Intact	Intact	Intact	Intact	Intact	Intact	Intact	Intact	Intact	Intact	Intact	Intact	Intact	Intact	Intact	Intact	Intact	Intact	Intact	Intact	Intact	Intact	Intact	Intact
MGG_00999	Intact	Intact	Intact	Intact	Intact	Intact	Intact	Intact	Intact	Intact	Intact	Intact	Intact	Intact	Intact	Intact	Intact	Intact	Intact	Intact	Intact	Intact	Intact	Intact	Intact	Intact	Intact	Intact	Intact	Intact	Intact	Intact	Intact	Intact
MGG_01000	Intact	Intact	Intact	Intact	Intact	Intact	Intact	Intact	Intact	Intact	Intact	Intact	Intact	Intact	Intact	Intact	Intact	Intact	Intact	Intact	Intact	Intact	Intact	Intact	Intact	Intact	Intact	Intact	Intact	Intact	Intact	Intact	Intact	Intact
MGG_01001	3'	3'	3'	3'	3'	3'	3'	3'	3'	3'	Intact	Intact	Intact	Intact	3'	3'	3'	Intact	Intact	Intact	Intact	Intact	Intact	Intact	Intact	Intact	3'	3'	3'	3'	3'	5'&3'	5'&3'	5'&3'
MGG_01002	Intact	Intact	Intact	Intact	Intact	Intact	Intact	Intact	Intact	3'	Intact	Intact	Intact	Intact	Intact	Intact	Intact	Intact	Intact	Intact	Intact	Intact	Intact	Intact	Intact	Intact	Intact	Intact	Intact	Intact	Intact	Intact	Intact	Intact
MGG_01003	Intact	Intact	Intact	Intact	Intact	Intact	Intact	Intact	Intact	Intact	Intact	Intact	Intact	Intact	Intact	Intact	Intact	Intact	Intact	Intact	Intact	Intact	Intact	Intact	Intact	Intact	Intact	Intact	5'	Intact	Intact	Intact	Intact	Intact
MGG_01007	5'	5'	5'	5'	5'	5'	5'	5'	5'	Intact	5'	5'	5'	5'	5'	Intact	Intact	5'	5'	5'	5'	Intact	5'	5'	5'	5'	Intact	Intact	Intact	Intact	Intact	5'	5'	5'
MGG_01009	Intact	Intact	Intact	Intact	Intact	Intact	Intact	Intact	Intact	Intact	Intact	Intact	Intact	Intact	Intact	Intact	Intact	Intact	Intact	Intact	Intact	Intact	Intact	Intact	Intact	Intact	Intact	Intact	Intact	Intact	Intact	Intact	Intact	Intact
MGG_01011	Intact	Intact	Intact	Intact	3'	Intact	Intact	Intact	Intact	Intact	Intact	Intact	Intact	Intact	Intact	Intact	Intact	Intact	Intact	Intact	Intact	Intact	Intact	Intact	Intact	Intact	Intact	Intact	Intact	Intact	Intact	Intact	Intact	Intact
MGG_01012	Intact	Intact	Intact	Intact	Intact	Intact	Intact	Intact	Intact	Intact	Intact	Intact	Intact	Intact	Intact	Intact	Intact	Intact	Intact	Intact	Intact	Intact	Intact	Intact	Intact	Intact	Intact	Intact	Intact	5'	Intact	Intact	Intact	Intact
MGG_01013	Intact	Intact	Intact	Intact	Intact	Intact	Intact	Intact	Intact	Intact	Intact	Intact	Intact	Intact	Intact	Intact	Intact	Intact	Intact	Intact	Intact	Intact	Intact	Intact	Intact	Intact	Intact	Intact	Intact	Intact	Intact	Intact	Intact	Intact
MGG_01016	Intact	Intact	Intact	Intact	Intact	Intact	Intact	Intact	Intact	Intact	Intact	Intact	Intact	Intact	Intact	Intact	Intact	Intact	Intact	Intact	Intact	Intact	Intact	Intact	Intact	Intact	Intact	Intact	Intact	Intact	Intact	Intact	Intact	Intact
MGG_01021	Intact	Intact	Intact	Intact	Intact	Intact	Intact	Intact	Intact	Intact	Intact	Intact	Intact	Intact	Intact	Intact	Intact	Intact	Intact	Intact	Intact	Intact	Intact	Intact	Intact	Intact	Intact	Intact	Intact	Intact	Intact	Intact	Intact	Intact
MGG_01023	Intact	Intact	Intact	Intact	Intact	Intact	Intact	Intact	Intact	Intact	Intact	Intact	Intact	Intact	Intact	Intact	Intact	Intact	Intact	Intact	Intact	Intact	Intact	Intact	Intact	Intact	Intact	Intact	Intact	Intact	Intact	Intact	Intact	Intact
MGG_01026	Intact	Intact	Intact	Intact	Intact	Intact	Intact	Intact	Intact	Intact	Intact	Intact	Intact	Intact	Intact	Intact	Intact	Intact	Intact	Intact	Intact	Intact	Intact	Intact	Intact	Intact	Intact	Intact	Intact	Intact	Intact	Intact	Intact	Intact
MGG_01027	Intact	Intact	Intact	Intact	Intact	Intact	Intact	Intact	Intact	Intact	Intact	Intact	Intact	Intact	Intact	Intact	Intact	Intact	Intact	Intact	Intact	Intact	Intact	Intact	Intact	Intact	Intact	Intact	Intact	Intact	Intact	Intact	Intact	Intact
MGG_01028	Intact	Intact	Intact	Intact	Intact	Intact	Intact	Intact	Intact	Intact	Intact	Intact	Intact	Intact	Intact	Intact	Intact	Intact	Intact	Intact	Intact	Intact	Intact	Intact	Intact	Intact	Intact	3'	Intact	Intact	Intact	Intact	Intact	Intact
MGG_01031	3'	3'	3'	3'	3'	3'	3'	3'	3'	3'	3'	3'	3'	3'	3'	3'	3'	3'	3'	3'	3'	Intact	3'	3'	3'	3'	3'	3'	3'	3'	3'	3'	3'	3'
MGG_01034	Intact	Intact	Intact	Intact	Intact	Intact	Intact	Intact	Intact	Intact	Intact	Intact	Intact	Intact	Intact	Intact	Intact	Intact	Intact	Intact	Intact	Intact	Intact	Intact	Intact	Intact	Intact	Intact	Intact	Intact	Intact	Intact	Intact	Intact
MGG_01042	Intact	Intact	Intact	Intact	Intact	Intact	Intact	Intact	Intact	Intact	Intact	Intact	Intact	Intact	Intact	Intact	Intact	Intact	Intact	Intact	Intact	Intact	Intact	Intact	Intact	Intact	Intact	Intact	Intact	Intact	Intact	Intact	Intact	Intact
MGG_01044	5'	5'	5'	5'	5'	5'	5'	5'	5'	Intact	Intact	5'	5'	5'	5'	Intact	Intact	Intact	Intact	Intact	Intact	Intact	Intact	5'	Intact	Intact	5'&3'	Intact	3'	5'	Intact	Intact	Intact	Intact
MGG_01045	Intact	Intact	Intact	Intact	Intact	Intact	Intact	Intact	Intact	Intact	Intact	Intact	Intact	Intact	Intact	Intact	Intact	Intact	Intact	Intact	Intact	Intact	Intact	Intact	Intact	Intact	Intact	Intact	Intact	Intact	Intact	3'	3'	3'
MGG_01048	Intact	Intact	Intact	Intact	Intact	Intact	Intact	Intact	Intact	Intact	Intact	Intact	Intact	Intact	Intact	Intact	Intact	Intact	Intact	Intact	Intact	Intact	Intact	Intact	Intact	Intact	3'	Intact	3'	Intact	Intact	Intact	Intact	Intact
MGG_01054	Intact	Intact	Intact	Intact	Intact	Intact	Intact	Intact	Intact	3'	Intact	Intact	Intact	Intact	Intact	Intact	Intact	Intact	Intact	Intact	Intact	Intact	Intact	Intact	Intact	Intact	Intact	Intact	5'	Intact	Intact	Intact	Intact	Intact
MGG_01055	Intact	Intact	Intact	Intact	Intact	Intact	Intact	Intact	Intact	Intact	Intact	Intact	Intact	Intact	Intact	Intact	Intact	Intact	Intact	Intact	Intact	Intact	Intact	Intact	Intact	Intact	Intact	Intact	Intact	Intact	Intact	Intact	Intact	Intact
MGG_01058	Intact	Intact	Intact	Intact	Intact	Intact	Intact	Intact	Intact	Intact	Intact	Intact	Intact	Intact	Intact	Intact	Intact	Intact	Intact	Intact	Intact	Intact	Intact	Intact	Intact	Intact	Intact	Intact	Intact	Intact	Intact	Intact	Intact	Intact
MGG_01059	Intact	Intact	Intact	Intact	Intact	Intact	Intact	Intact	Intact	Intact	Intact	Intact	Intact	Intact	Intact	Intact	Intact	Intact	Intact	Intact	Intact	Intact	Intact	Intact	Intact	Intact	Intact	Intact	Intact	Intact	Intact	Intact	Intact	Intact
MGG_01061	Intact	Intact	Intact	Intact	Intact	Intact	Intact	Intact	Intact	5'	Intact	3'	3'	3'	Intact	5'	5'	Intact	3'	Intact	3'	Intact	3'	3'	3'	Intact	5'	5'	5'	5'	5'	Intact	3'	3'
MGG_01065	Intact	Intact	Intact	Intact	Intact	Intact	Intact	Intact	Intact	Intact	Intact	Intact	Intact	Intact	Intact	Intact	Intact	Intact	Intact	Intact	Intact	Intact	Intact	Intact	Intact	Intact	5'	Intact	5'	Intact	Intact	Intact	Intact	Intact
MGG_01068	Intact	Intact	Intact	Intact	Intact	Intact	Intact	Intact	Intact	Intact	Intact	Intact	Intact	Intact	Intact	Intact	Intact	Intact	Intact	Intact	Intact	Intact	Intact	Intact	Intact	Intact	5'&3'	Intact	5'	Intact	Intact	Intact	Intact	Intact
MGG_01078	Intact	Intact	Intact	Intact	Intact	Intact	Intact	Intact	Intact	Intact	Intact	Intact	Intact	Intact	Intact	Intact	Intact	Intact	Intact	Intact	Intact	Intact	Intact	Intact	Intact	Intact	Intact	Intact	Intact	Intact	Intact	Intact	Intact	Intact
MGG_01080	Intact	Intact	Intact	Intact	Intact	Intact	Intact	Intact	Intact	Intact	Intact	Intact	Intact	Intact	Intact	Intact	Intact	Intact	Intact	Intact	Intact	Intact	Intact	Intact	Intact	Intact	Intact	Intact	Intact	Intact	Intact	Intact	Intact	Intact
MGG_01081	Intact	Intact	Intact	Intact	3'	Intact	Intact	Intact	Intact	Intact	Intact	Intact	Intact	Intact	Intact	Intact	Intact	Intact	Intact	Intact	Intact	Intact	Intact	3'	Intact	Intact	3'	Intact	Intact	Intact	Intact	Intact	Intact	Intact
MGG_01084	Intact	Intact	Intact	Intact	Intact	Intact	Intact	Intact	Intact	Intact	Intact	Intact	Intact	Intact	Intact	Intact	Intact	Intact	Intact	Intact	Intact	Intact	Intact	Intact	Intact	Intact	Intact	Intact	Intact	Intact	Intact	Intact	Intact	Intact
MGG_01086	Intact	Intact	Intact	Intact	Intact	Intact	Intact	Intact	Intact	Intact	Intact	Intact	Intact	Intact	Intact	Intact	Intact	Intact	Intact	Intact	Intact	Intact	Intact	Intact	Intact	Intact	5'	Intact	Intact	Intact	Intact	Intact	Intact	Intact
MGG_01094	Intact	Intact	Intact	Intact	Intact	Intact	Intact	Intact	Intact	Intact	Intact	Intact	Intact	Intact	Intact	Intact	Intact	Intact	Intact	Intact	Intact	Intact	Intact	Intact	Intact	Intact	3'	Intact	Intact	Intact	Intact	Intact	Intact	Intact
MGG_01095	Intact	Intact	Intact	Intact	Intact	Intact	Intact	Intact	Intact	Intact	Intact	Intact	Intact	Intact	Intact	Intact	Intact	Intact	Intact	Intact	Intact	Intact	Intact	Intact	Intact	Intact	Intact	Intact	Intact	Intact	Intact	Intact	Intact	Intact
MGG_01100	Intact	Intact	Intact	Intact	Intact	Intact	Intact	Intact	Intact	Intact	Intact	Intact	Intact	Intact	Intact	Intact	Intact	Intact	Intact	Intact	Intact	Intact	Intact	Intact	Intact	Intact	Intact	Intact	Intact	Intact	Intact	Intact	Intact	Intact
MGG_01102	Intact	Intact	Intact	Intact	Intact	Intact	Intact	Intact	Intact	Intact	Intact	Intact	Intact	Intact	Intact	Intact	Intact	Intact	Intact	Intact	Intact	Intact	Intact	Intact	Intact	Intact	Intact	Intact	Intact	Intact	Intact	Intact	Intact	Intact
MGG_01104	Intact	Intact	Intact	Intact	Intact	Intact	Intact	Intact	Intact	Intact	Intact	Intact	Intact	Intact	Intact	Intact	Intact	Intact	Intact	Intact	Intact	Intact	Intact	Intact	Intact	Intact	Intact	Intact	Intact	Intact	Intact	Intact	Intact	Intact
MGG_01108	Intact	Intact	Intact	Intact	Intact	Intact	Intact	Intact	Intact	Intact	Intact	Intact	Intact	Intact	Intact	Intact	Intact	Intact	Intact	Intact	Intact	Intact	Intact	Intact	Intact	Intact	3'	Intact	3'	Intact	Intact	Intact	Intact	Intact
MGG_01109	Intact	Intact	Intact	Intact	Intact	Intact	Intact	Intact	Intact	Intact	Intact	Intact	Intact	Intact	Intact	Intact	Intact	Intact	Intact	Intact	Intact	Intact	Intact	Intact	Intact	Intact	Intact	Intact	Intact	Intact	Intact	Intact	Intact	Intact
MGG_01112	Intact	Intact	Intact	Intact	Intact	Intact	Intact	Intact	Intact	Intact	Intact	Intact	Intact	Intact	Intact	Intact	Intact	Intact	Intact	Intact	Intact	Intact	Intact	Intact	Intact	Intact	Intact	Intact	Intact	Intact	Intact	Intact	Intact	Intact
MGG_01120	Intact	Intact	Intact	Intact	Intact	Intact	Intact	Intact	Intact	Intact	Intact	Intact	Intact	Intact	Intact	Intact	Intact	Intact	Intact	Intact	Intact	Intact	Intact	Intact	Intact	Intact	Intact	Intact	Intact	Intact	Intact	Intact	Intact	Intact
MGG_01123	Intact	Intact	Intact	Intact	Intact	Intact	Intact	Intact	Intact	Intact	Intact	Intact	Intact	Intact	Intact	Intact	Intact	Intact	Intact	Intact	Intact	Intact	Intact	Intact	Intact	Intact	5'&3'	Intact	Intact	Intact	Intact	5'	Intact	Intact
MGG_01134	Intact	Intact	Intact	Intact	Intact	Intact	Intact	Intact	Intact	Intact	Intact	Intact	Intact	Intact	Intact	Intact	Intact	Intact	Intact	Intact	Intact	Intact	Intact	Intact	Intact	Intact	Intact	Intact	Intact	Intact	Intact	Intact	Intact	Intact
MGG_01135	Intact	Intact	Intact	Intact	Intact	Intact	Intact	Intact	Intact	Intact	Intact	Intact	Intact	Intact	Intact	Intact	Intact	Intact	Intact	Intact	Intact	Intact	Intact	Intact	Intact	Intact	Intact	Intact	Intact	Intact	Intact	Intact	Intact	Intact
MGG_01136	Intact	Intact	Intact	Intact	Intact	Intact	Intact	Intact	Intact	Intact	Intact	Intact	Intact	Intact	Intact	Intact	Intact	Intact	Intact	Intact	Intact	Intact	Intact	Intact	Intact	Intact	Intact	Intact	Intact	Intact	Intact	Intact	Intact	Intact
MGG_01138	Intact	Intact	Intact	Intact	Intact	Intact	Intact	Intact	Intact	Intact	Intact	Intact	Intact	Intact	Intact	Intact	Intact	Intact	Intact	Intact	Intact	Intact	Intact	Intact	Intact	5'	Intact	Intact	Intact	Intact	Intact	5'	5'	5'
MGG_01139	Intact	Intact	Intact	Intact	5'	Intact	Intact	Intact	Intact	Intact	Intact	Intact	Intact	Intact	Intact	Intact	Intact	Intact	Intact	Intact	Intact	Intact	Intact	Intact	Intact	Intact	Intact	Intact	Intact	Intact	5'	Intact	Intact	Intact
MGG_01140	Intact	Intact	Intact	Intact	Intact	Intact	Intact	Intact	Intact	Intact	Intact	Intact	Intact	Intact	Intact	Intact	Intact	Intact	Intact	Intact	Intact	Intact	Intact	Intact	Intact	Intact	Intact	Intact	Intact	Intact	Intact	Intact	Intact	Intact
MGG_01147	Intact	Intact	Intact	Intact	Intact	Intact	Intact	Intact	Intact	Intact	Intact	Intact	Intact	Intact	Intact	Intact	Intact	Intact	Intact	Intact	Intact	Intact	Intact	Intact	Intact	Intact	5'	Intact	Intact	Intact	Intact	Intact	Intact	Intact
MGG_01152	Intact	Intact	Intact	Intact	Intact	Intact	Intact	Intact	Intact	Intact	Intact	Intact	Intact	Intact	Intact	Intact	Intact	Intact	Intact	Intact	Intact	Intact	Intact	Intact	Intact	Intact	Intact	Intact	Intact	Intact	Intact	Intact	Intact	Intact
MGG_01153	Intact	Intact	Intact	Intact	Intact	Intact	Intact	Intact	Intact	Intact	Intact	Intact	Intact	Intact	Intact	Intact	Intact	Intact	Intact	Intact	Intact	Intact	Intact	Intact	Intact	Intact	Intact	Intact	Intact	Intact	Intact	Intact	Intact	Intact
MGG_01154	Intact	Intact	Intact	Intact	Intact	Intact	Intact	Intact	Intact	Intact	Intact	Intact	Intact	Intact	Intact	Intact	Intact	Intact	Intact	Intact	Intact	Intact	Intact	Intact	Intact	Intact	Intact	Intact	Intact	Intact	Intact	Intact	Intact	Intact
MGG_01157	Intact	Intact	Intact	Intact	Intact	Intact	Intact	Intact	Intact	Intact	Intact	Intact	Intact	Intact	Intact	Intact	Intact	Intact	Intact	Intact	Intact	Intact	Intact	Intact	Intact	Intact	Intact	Intact	Intact	Intact	Intact	Intact	Intact	Intact
MGG_01158	Intact	Intact	Intact	Intact	Intact	Intact	Intact	Intact	Intact	Intact	Intact	Intact	Intact	Intact	Intact	Intact	Intact	Intact	Intact	Intact	Intact	Intact	Intact	Intact	Intact	Intact	Intact	Intact	3'	Intact	Intact	Intact	Intact	Intact
MGG_01168	Intact	Intact	Intact	Intact	Intact	Intact	Intact	Intact	Intact	Intact	Intact	Intact	Intact	Intact	Intact	Intact	Intact	Intact	Intact	Intact	Intact	Intact	Intact	Intact	Intact	Intact	Intact	Intact	Intact	Intact	Intact	Intact	Intact	Intact
MGG_01174	Intact	Intact	Intact	Intact	Intact	Intact	Intact	Intact	Intact	Intact	Intact	Intact	Intact	Intact	Intact	Intact	Intact	Intact	Intact	Intact	Intact	Intact	Intact	Intact	Intact	Intact	Intact	Intact	Intact	Intact	Intact	Intact	Intact	Intact
MGG_01175	Intact	Intact	Intact	Intact	Intact	Intact	Intact	Intact	Intact	Intact	Intact	Intact	Intact	Intact	Intact	Intact	Intact	Intact	Intact	Intact	Intact	Intact	Intact	Intact	Intact	Intact	5'	Intact	Intact	Intact	Intact	Intact	Intact	Intact
MGG_01178	Intact	Intact	Intact	Intact	Intact	Intact	Intact	Intact	Intact	Intact	Intact	Intact	Intact	Intact	Intact	Intact	Intact	Intact	Intact	Intact	Intact	Intact	Intact	Intact	Intact	Intact	Intact	Intact	Intact	Intact	Intact	Intact	Intact	Intact
MGG_01183	Intact	Intact	Intact	Intact	Intact	Intact	Intact	Intact	Intact	Intact	Intact	Intact	Intact	Intact	Intact	Intact	Intact	Intact	Intact	Intact	Intact	Intact	Intact	Intact	Intact	Intact	5'	Intact	Intact	Intact	Intact	Intact	Intact	Intact
MGG_01205	Intact	Intact	Intact	Intact	Intact	Intact	Intact	Intact	Intact	Intact	Intact	Intact	Intact	Intact	Intact	Intact	Intact	Intact	Intact	Intact	Intact	Intact	Intact	Intact	Intact	Intact	Intact	Intact	Intact	Intact	Intact	Intact	Intact	Intact
MGG_01206	Intact	Intact	Intact	Intact	Intact	Intact	Intact	Intact	Intact	Intact	Intact	Intact	Intact	Intact	Intact	Intact	Intact	Intact	Intact	Intact	Intact	Intact	Intact	Intact	Intact	Intact	Intact	Intact	Intact	Intact	Intact	Intact	Intact	Intact
MGG_01212	3'	3'	3'	3'	3'	3'	3'	3'	3'	Intact	Intact	Intact	3'	3'	3'	3'	Intact	Intact	Intact	Intact	Intact	Intact	Intact	Intact	Intact	Intact	Intact	Intact	Intact	Intact	Intact	3'	3'	3'
MGG_01222	Intact	Intact	Intact	Intact	5'	Intact	Intact	Intact	Intact	Intact	Intact	Intact	Intact	Intact	Intact	Intact	Intact	Intact	Intact	Intact	Intact	Intact	Intact	Intact	Intact	5'	Intact	Intact	Intact	Intact	Intact	Intact	5'	5'
MGG_01223	Intact	Intact	Intact	Intact	Intact	Intact	Intact	Intact	Intact	Intact	Intact	Intact	Intact	3'	Intact	3'	Intact	Intact	Intact	Intact	Intact	Intact	Intact	Intact	Intact	Intact	Intact	Intact	3'	Intact	Intact	Intact	Intact	Intact
MGG_01231	Intact	Intact	Intact	Intact	Intact	Intact	Intact	Intact	Intact	Intact	Intact	Intact	Intact	Intact	Intact	Intact	Intact	Intact	Intact	Intact	Intact	Intact	Intact	Intact	Intact	Intact	3'	Intact	Intact	Intact	Intact	Intact	Intact	Intact
MGG_01238	Intact	Intact	Intact	Intact	Intact	Intact	Intact	Intact	Intact	Intact	Intact	Intact	Intact	Intact	Intact	Intact	Intact	Intact	Intact	Intact	Intact	Intact	Intact	Intact	Intact	Intact	3'	Intact	3'	Intact	Intact	Intact	Intact	Intact
MGG_01240	Intact	Intact	Intact	Intact	Intact	Intact	Intact	Intact	Intact	Intact	Intact	Intact	Intact	Intact	Intact	Intact	Intact	Intact	Intact	Intact	Intact	Intact	Intact	Intact	Intact	Intact	Intact	Intact	Intact	Intact	Intact	Intact	Intact	Intact
MGG_01245	Intact	Intact	Intact	Intact	Intact	Intact	Intact	Intact	Intact	Intact	Intact	Intact	Intact	Intact	Intact	Intact	Intact	Intact	Intact	Intact	Intact	Intact	Intact	Intact	Intact	Intact	5'	Intact	Intact	Intact	Intact	Intact	Intact	Intact
MGG_01247	5'	5'	5'	5'	5'	5'	5'	5'	5'	5'	5'	5'	5'	5'	5'	5'	5'	5'	5'	5'	5'	Intact	5'	5'	5'	5'	5'	5'	5'	5'	5'	5'	5'	5'
MGG_01248	Intact	Intact	Intact	Intact	Intact	Intact	Intact	Intact	Intact	Intact	Intact	Intact	Intact	Intact	Intact	Intact	Intact	Intact	Intact	Intact	Intact	Intact	Intact	Intact	Intact	Intact	Intact	Intact	Intact	Intact	Intact	Intact	Intact	Intact
MGG_01253	3'	3'	3'	3'	3'	3'	3'	3'	3'	3'	3'	3'	3'	3'	3'	3'	3'	3'	3'	3'	Intact	Intact	Intact	3'	3'	Intact	3'	3'	3'	3'	Intact	3'	3'	3'
MGG_01256	Intact	Intact	Intact	Intact	Intact	Intact	Intact	Intact	Intact	Intact	Intact	Intact	Intact	Intact	Intact	Intact	Intact	Intact	Intact	Intact	Intact	Intact	Intact	Intact	Intact	Intact	Intact	Intact	Intact	Intact	Intact	Intact	Intact	Intact
MGG_01258	Intact	Intact	Intact	Intact	Intact	Intact	Intact	Intact	Intact	Intact	Intact	Intact	Intact	Intact	Intact	Intact	Intact	Intact	Intact	Intact	Intact	Intact	Intact	Intact	Intact	Intact	Intact	Intact	Intact	Intact	Intact	Intact	Intact	Intact
MGG_01264	Intact	Intact	Intact	Intact	Intact	Intact	Intact	Intact	Intact	Intact	Intact	Intact	Intact	Intact	Intact	Intact	Intact	Intact	Intact	Intact	Intact	Intact	Intact	Intact	Intact	Intact	Intact	Intact	Intact	Intact	Intact	Intact	Intact	Intact
MGG_01265	Intact	Intact	Intact	Intact	Intact	Intact	Intact	Intact	Intact	Intact	Intact	Intact	Intact	Intact	Intact	Intact	Intact	Intact	Intact	Intact	Intact	Intact	Intact	Intact	Intact	Intact	Intact	Intact	Intact	Intact	Intact	Intact	Intact	Intact
MGG_01266	Intact	Intact	Intact	Intact	Intact	Intact	Intact	Intact	Intact	Intact	Intact	Intact	Intact	Intact	Intact	Intact	Intact	Intact	Intact	Intact	Intact	Intact	Intact	Intact	Intact	Intact	3'	Intact	Intact	Intact	Intact	Intact	Intact	Intact
MGG_01268	Intact	Intact	Intact	Intact	3'	Intact	Intact	Intact	Intact	Intact	Intact	Intact	Intact	Intact	Intact	Intact	Intact	Intact	Intact	Intact	Intact	Intact	Intact	3'	Intact	Intact	Intact	Intact	Intact	Intact	3'	Intact	Intact	Intact
MGG_01269	Intact	Intact	Intact	Intact	3'	Intact	Intact	Intact	Intact	Intact	Intact	Intact	Intact	Intact	Intact	Intact	Intact	Intact	Intact	Intact	Intact	Intact	Intact	Intact	Intact	Intact	5'	Intact	Intact	3'	Intact	Intact	Intact	Intact
MGG_01271	Intact	Intact	Intact	Intact	Intact	Intact	Intact	Intact	Intact	Intact	Intact	Intact	Intact	Intact	Intact	Intact	Intact	Intact	Intact	Intact	Intact	Intact	Intact	Intact	Intact	Intact	Intact	Intact	Intact	Intact	Intact	Intact	Intact	Intact
MGG_01273	Intact	Intact	Intact	Intact	Intact	Intact	Intact	Intact	Intact	Intact	Intact	Intact	Intact	Intact	Intact	Intact	Intact	Intact	Intact	Intact	Intact	Intact	Intact	Intact	Intact	5'	Intact	Intact	Intact	Intact	Intact	Intact	Intact	Intact
MGG_01279	Intact	Intact	Intact	Intact	Intact	Intact	Intact	Intact	Intact	Intact	Intact	Intact	Intact	Intact	Intact	Intact	Intact	Intact	Intact	Intact	Intact	Intact	Intact	Intact	Intact	Intact	3'	Intact	Intact	3'	Intact	Intact	Intact	Intact
MGG_01284	Intact	Intact	Intact	Intact	Intact	Intact	Intact	Intact	Intact	Intact	Intact	Intact	Intact	Intact	Intact	Intact	Intact	Intact	Intact	Intact	Intact	Intact	Intact	Intact	Intact	5'	Intact	Intact	5'	Intact	Intact	Intact	Intact	Intact
MGG_01288	Intact	Intact	Intact	Intact	Intact	Intact	Intact	Intact	Intact	Intact	Intact	Intact	Intact	Intact	Intact	Intact	Intact	Intact	Intact	Intact	Intact	Intact	Intact	Intact	Intact	Intact	Intact	Intact	Intact	Intact	Intact	Intact	Intact	Intact
MGG_01291	Intact	Intact	Intact	Intact	Intact	Intact	Intact	Intact	Intact	Intact	Intact	Intact	Intact	Intact	Intact	Intact	Intact	Intact	Intact	Intact	Intact	Intact	Intact	Intact	Intact	Intact	5'	5'	Intact	Intact	Intact	Intact	Intact	Intact
MGG_01292	Intact	Intact	Intact	Intact	Intact	Intact	Intact	Intact	Intact	Intact	Intact	Intact	Intact	Intact	Intact	Intact	Intact	Intact	Intact	Intact	Intact	Intact	Intact	Intact	Intact	Intact	3'	Intact	Intact	Intact	Intact	Intact	Intact	Intact
MGG_01295	Intact	Intact	Intact	Intact	Intact	Intact	Intact	Intact	Intact	Intact	Intact	Intact	Intact	Intact	Intact	Intact	Intact	Intact	Intact	Intact	Intact	Intact	Intact	Intact	Intact	Intact	Intact	Intact	Intact	Intact	Intact	Intact	Intact	Intact
MGG_01296	Intact	Intact	Intact	Intact	Intact	Intact	Intact	Intact	Intact	Intact	Intact	Intact	Intact	Intact	Intact	Intact	Intact	Intact	Intact	Intact	Intact	Intact	Intact	Intact	Intact	Intact	Intact	Intact	Intact	Intact	Intact	Intact	Intact	Intact
MGG_01303	Intact	Intact	Intact	Intact	Intact	Intact	Intact	Intact	Intact	Intact	Intact	Intact	Intact	Intact	Intact	Intact	Intact	Intact	Intact	Intact	Intact	Intact	Intact	Intact	Intact	Intact	Intact	Intact	Intact	Intact	Intact	Intact	Intact	Intact
MGG_01308	Intact	Intact	Intact	Intact	Intact	Intact	Intact	Intact	Intact	Intact	Intact	Intact	Intact	Intact	Intact	Intact	Intact	Intact	Intact	Intact	Intact	Intact	Intact	Intact	Intact	Intact	Intact	Intact	Intact	Intact	Intact	Intact	Intact	Intact
MGG_01311	Intact	Intact	Intact	Intact	Intact	Intact	Intact	Intact	Intact	Intact	Intact	Intact	Intact	Intact	Intact	Intact	Intact	Intact	Intact	Intact	Intact	Intact	Intact	Intact	Intact	Intact	Intact	Intact	Intact	Intact	Intact	Intact	Intact	Intact
MGG_01315	Intact	Intact	Intact	Intact	Intact	Intact	Intact	Intact	Intact	Intact	Intact	Intact	Intact	Intact	Intact	Intact	Intact	Intact	Intact	Intact	Intact	Intact	Intact	Intact	Intact	Intact	Intact	Intact	Intact	Intact	Intact	Intact	Intact	Intact
MGG_01323	Intact	Intact	Intact	Intact	Intact	Intact	Intact	Intact	Intact	Intact	Intact	Intact	Intact	Intact	Intact	Intact	Intact	Intact	Intact	Intact	Intact	Intact	Intact	Intact	Intact	Intact	Intact	Intact	Intact	Intact	Intact	Intact	Intact	Intact
MGG_01325	Intact	Intact	Intact	Intact	Intact	Intact	Intact	Intact	Intact	Intact	Intact	Intact	Intact	Intact	Intact	Intact	Intact	Intact	Intact	Intact	Intact	Intact	Intact	Intact	Intact	Intact	5'	Intact	Intact	Intact	Intact	Intact	Intact	Intact
MGG_01326	Intact	Intact	Intact	Intact	Intact	Intact	Intact	Intact	Intact	Intact	Intact	Intact	Intact	Intact	Intact	3'	Intact	Intact	Intact	Intact	Intact	Intact	Intact	Intact	Intact	Intact	3'	Intact	Intact	Intact	Intact	Intact	Intact	Intact
MGG_01329	Intact	Intact	Intact	Intact	Intact	Intact	Intact	Intact	Intact	Intact	Intact	Intact	Intact	Intact	Intact	Intact	Intact	Intact	Intact	Intact	Intact	Intact	Intact	Intact	Intact	Intact	Intact	Intact	Intact	Intact	Intact	Intact	Intact	Intact
MGG_01333	Intact	Intact	Intact	Intact	Intact	Intact	Intact	Intact	Intact	Intact	Intact	Intact	Intact	Intact	Intact	Intact	Intact	Intact	Intact	Intact	Intact	Intact	Intact	Intact	Intact	Intact	Intact	Intact	Intact	Intact	Intact	5'	5'	5'
MGG_01344	Intact	Intact	Intact	Intact	Intact	Intact	Intact	Intact	Intact	Intact	Intact	Intact	Intact	Intact	Intact	Intact	Intact	Intact	Intact	Intact	Intact	Intact	Intact	Intact	Intact	Intact	Intact	Intact	Intact	Intact	Intact	Intact	Intact	Intact
MGG_01348	Intact	Intact	Intact	Intact	Intact	Intact	Intact	Intact	Intact	Intact	Intact	Intact	Intact	Intact	Intact	Intact	Intact	Intact	Intact	Intact	Intact	Intact	Intact	Intact	Intact	Intact	Intact	Intact	Intact	Intact	Intact	Intact	Intact	Intact
MGG_01359	Intact	Intact	Intact	Intact	Intact	Intact	Intact	Intact	Intact	Intact	Intact	Intact	Intact	Intact	Intact	Intact	Intact	Intact	Intact	Intact	Intact	Intact	Intact	Intact	Intact	Intact	Intact	Intact	Intact	Intact	Intact	Intact	Intact	Intact
MGG_01362	Intact	Intact	Intact	Intact	Intact	Intact	Intact	Intact	Intact	Intact	Intact	Intact	Intact	Intact	Intact	Intact	Intact	Intact	Intact	Intact	Intact	Intact	Intact	Intact	Intact	Intact	Intact	Intact	Intact	Intact	Intact	Intact	Intact	Intact
MGG_01375	Intact	Intact	Intact	Intact	Intact	Intact	Intact	Intact	Intact	Intact	Intact	Intact	Intact	Intact	Intact	Intact	Intact	Intact	Intact	Intact	Intact	Intact	Intact	Intact	Intact	Intact	5'	Intact	Intact	Intact	Intact	Intact	Intact	Intact
MGG_01380	3'	3'	3'	3'	3'	3'	3'	3'	3'	3'	3'	3'	3'	3'	3'	3'	3'	3'	3'	3'	3'	Intact	3'	3'	3'	3'	5'&3'	3'	3'	3'	3'	3'	3'	3'
MGG_01381	Intact	Intact	Intact	Intact	Intact	Intact	Intact	Intact	Intact	Intact	Intact	Intact	Intact	Intact	Intact	Intact	5'	Intact	Intact	Intact	Intact	Intact	Intact	Intact	Intact	Intact	Intact	Intact	Intact	Intact	Intact	5'	5'	5'
MGG_01399	Intact	Intact	Intact	Intact	Intact	Intact	Intact	Intact	Intact	Intact	Intact	Intact	Intact	Intact	Intact	Intact	Intact	Intact	Intact	Intact	Intact	Intact	Intact	Intact	Intact	Intact	Intact	Intact	Intact	Intact	Intact	Intact	Intact	Intact
MGG_01423	Intact	Intact	Intact	Intact	Intact	Intact	Intact	Intact	Intact	Intact	Intact	Intact	Intact	Intact	Intact	Intact	Intact	Intact	Intact	Intact	Intact	Intact	Intact	Intact	Intact	Intact	Intact	Intact	Intact	Intact	Intact	Intact	Intact	Intact
MGG_01426	Intact	Intact	Intact	Intact	Intact	Intact	Intact	Intact	Intact	Intact	Intact	Intact	Intact	Intact	Intact	Intact	Intact	Intact	Intact	Intact	Intact	Intact	Intact	Intact	Intact	Intact	5'	Intact	Intact	Intact	Intact	Intact	Intact	Intact
MGG_01427	Intact	Intact	Intact	Intact	Intact	Intact	Intact	Intact	Intact	Intact	Intact	Intact	Intact	Intact	Intact	Intact	Intact	Intact	Intact	Intact	Intact	Intact	Intact	Intact	Intact	Intact	Intact	Intact	Intact	Intact	Intact	Intact	Intact	Intact
MGG_01429	Intact	Intact	Intact	Intact	Intact	Intact	Intact	Intact	Intact	Intact	Intact	Intact	Intact	Intact	Intact	Intact	Intact	Intact	Intact	Intact	Intact	Intact	Intact	Intact	Intact	Intact	Intact	Intact	Intact	Intact	Intact	Intact	Intact	Intact
MGG_01432	Intact	Intact	Intact	Intact	Intact	Intact	Intact	Intact	Intact	Intact	Intact	Intact	Intact	Intact	Intact	Intact	Intact	Intact	Intact	Intact	Intact	Intact	Intact	Intact	Intact	Intact	Intact	Intact	Intact	Intact	Intact	Intact	Intact	Intact
MGG_01433	Intact	Intact	Intact	Intact	Intact	Intact	Intact	Intact	Intact	Intact	Intact	Intact	Intact	Intact	Intact	Intact	Intact	Intact	Intact	Intact	Intact	Intact	Intact	Intact	Intact	Intact	Intact	Intact	Intact	Intact	Intact	Intact	Intact	Intact
MGG_01434	Intact	Intact	Intact	Intact	Intact	Intact	Intact	Intact	Intact	Intact	Intact	Intact	Intact	Intact	Intact	Intact	Intact	Intact	Intact	3'	Intact	Intact	Intact	Intact	Intact	Intact	Intact	Intact	Intact	Intact	Intact	Intact	Intact	Intact
MGG_01437	Intact	Intact	Intact	Intact	Intact	Intact	Intact	Intact	Intact	Intact	Intact	Intact	Intact	Intact	Intact	Intact	Intact	Intact	Intact	Intact	Intact	Intact	Intact	Intact	Intact	3'	5'	Intact	Intact	Intact	Intact	Intact	Intact	Intact
MGG_01444	Intact	Intact	Intact	Intact	Intact	Intact	Intact	Intact	Intact	Intact	Intact	Intact	Intact	Intact	Intact	Intact	Intact	Intact	Intact	Intact	Intact	Intact	Intact	Intact	Intact	Intact	5'	Intact	Intact	Intact	Intact	Intact	Intact	Intact
MGG_01448	Intact	Intact	Intact	Intact	Intact	Intact	Intact	Intact	Intact	Intact	Intact	Intact	Intact	Intact	Intact	Intact	Intact	Intact	Intact	Intact	Intact	Intact	Intact	Intact	Intact	Intact	5'	Intact	Intact	Intact	Intact	Intact	Intact	Intact
MGG_01449	Intact	Intact	Intact	Intact	Intact	Intact	Intact	Intact	Intact	5'	Intact	Intact	Intact	Intact	Intact	Intact	Intact	Intact	Intact	Intact	Intact	Intact	Intact	Intact	Intact	Intact	5'	Intact	Intact	Intact	3'	Intact	Intact	Intact
MGG_01450	Intact	Intact	Intact	Intact	Intact	Intact	Intact	Intact	Intact	Intact	Intact	Intact	Intact	Intact	Intact	Intact	Intact	Intact	Intact	Intact	Intact	Intact	Intact	Intact	Intact	Intact	Intact	Intact	Intact	Intact	Intact	Intact	Intact	Intact
MGG_01452	Intact	Intact	Intact	Intact	Intact	Intact	Intact	Intact	Intact	Intact	Intact	Intact	Intact	Intact	Intact	Intact	Intact	Intact	Intact	Intact	Intact	Intact	Intact	Intact	Intact	Intact	Intact	Intact	Intact	Intact	5'	Intact	Intact	Intact
MGG_01457	Intact	Intact	Intact	Intact	Intact	Intact	Intact	Intact	Intact	Intact	Intact	Intact	Intact	Intact	Intact	Intact	Intact	Intact	Intact	Intact	Intact	Intact	Intact	Intact	Intact	Intact	Intact	Intact	Intact	Intact	Intact	Intact	Intact	Intact
MGG_01461	Intact	Intact	Intact	Intact	Intact	Intact	Intact	Intact	Intact	Intact	Intact	Intact	Intact	Intact	Intact	Intact	Intact	Intact	Intact	Intact	Intact	Intact	Intact	Intact	Intact	Intact	Intact	Intact	Intact	Intact	Intact	3'	3'	3'
MGG_01467	3'	3'	3'	3'	3'	3'	3'	3'	3'	5'&3'	3'	3'	Intact	Intact	Intact	5'	5'	Intact	Intact	Intact	Intact	Intact	Intact	Intact	Intact	5'	5'	5'	5'	5'	5'	Intact	Intact	Intact
MGG_01469	Intact	Intact	Intact	Intact	Intact	Intact	Intact	Intact	Intact	Intact	Intact	Intact	Intact	Intact	Intact	Intact	Intact	Intact	Intact	Intact	Intact	Intact	Intact	Intact	Intact	Intact	Intact	Intact	Intact	Intact	Intact	Intact	Intact	Intact
MGG_01471	3'	3'	3'	3'	3'	3'	3'	3'	3'	Intact	Intact	Intact	Intact	Intact	3'	Intact	Intact	Intact	Intact	Intact	Intact	Intact	Intact	3'	Intact	3'	5'	Intact	Intact	Intact	Intact	Intact	Intact	Intact
MGG_01473	Intact	Intact	Intact	Intact	Intact	Intact	Intact	Intact	Intact	Intact	Intact	Intact	Intact	Intact	Intact	Intact	Intact	Intact	Intact	Intact	Intact	Intact	Intact	Intact	Intact	Intact	5'	Intact	5'	Intact	5'	Intact	Intact	Intact
MGG_01474	Intact	Intact	Intact	Intact	Intact	Intact	Intact	Intact	Intact	Intact	Intact	Intact	Intact	Intact	Intact	Intact	Intact	Intact	Intact	Intact	Intact	Intact	Intact	Intact	Intact	Intact	3'	Intact	3'	Intact	Intact	Intact	Intact	Intact
MGG_01478	Intact	Intact	Intact	Intact	Intact	Intact	Intact	Intact	Intact	Intact	Intact	Intact	Intact	Intact	Intact	Intact	Intact	Intact	Intact	Intact	Intact	Intact	Intact	Intact	Intact	Intact	Intact	Intact	Intact	Intact	Intact	5'	5'	5'
MGG_01479	Intact	Intact	Intact	Intact	Intact	Intact	Intact	Intact	Intact	Intact	Intact	Intact	Intact	Intact	Intact	Intact	Intact	Intact	Intact	Intact	Intact	Intact	Intact	Intact	Intact	Intact	Intact	Intact	Intact	Intact	Intact	3'	3'	3'
MGG_01481	Intact	5'	5'	Intact	Intact	Intact	Intact	Intact	Intact	Intact	Intact	Intact	Intact	Intact	5'	Intact	Intact	Intact	Intact	Intact	Intact	Intact	Intact	Intact	Intact	Intact	Intact	Intact	Intact	Intact	Intact	Intact	Intact	Intact
MGG_01482	Intact	Intact	Intact	Intact	Intact	Intact	Intact	Intact	Intact	Intact	Intact	Intact	Intact	Intact	Intact	Intact	Intact	Intact	Intact	Intact	Intact	Intact	Intact	Intact	Intact	3'	Intact	Intact	Intact	Intact	Intact	Intact	Intact	Intact
MGG_01486	Intact	Intact	Intact	Intact	Intact	Intact	Intact	Intact	Intact	Intact	Intact	Intact	Intact	Intact	Intact	Intact	Intact	Intact	Intact	Intact	Intact	Intact	Intact	Intact	Intact	Intact	Intact	Intact	Intact	Intact	Intact	Intact	Intact	Intact
MGG_01490	Intact	Intact	Intact	Intact	Intact	Intact	Intact	Intact	Intact	Intact	Intact	Intact	Intact	Intact	Intact	Intact	Intact	Intact	Intact	Intact	Intact	Intact	Intact	Intact	Intact	Intact	Intact	Intact	Intact	Intact	Intact	Intact	Intact	Intact
MGG_01492	Intact	Intact	Intact	Intact	Intact	Intact	Intact	Intact	Intact	Intact	Intact	Intact	Intact	Intact	Intact	Intact	Intact	Intact	Intact	Intact	Intact	Intact	Intact	Intact	Intact	Intact	Intact	Intact	Intact	Intact	Intact	3'	3'	3'
MGG_01501	Intact	Intact	Intact	Intact	Intact	Intact	Intact	Intact	Intact	Intact	Intact	Intact	Intact	Intact	Intact	Intact	Intact	Intact	Intact	Intact	Intact	Intact	Intact	Intact	Intact	Intact	Intact	Intact	Intact	Intact	Intact	Intact	Intact	Intact
MGG_01502	Intact	Intact	Intact	Intact	Intact	Intact	Intact	Intact	Intact	Intact	Intact	Intact	Intact	Intact	Intact	Intact	Intact	Intact	Intact	Intact	Intact	Intact	Intact	Intact	Intact	Intact	Intact	Intact	Intact	Intact	Intact	Intact	Intact	Intact
MGG_01504	Intact	Intact	Intact	Intact	Intact	Intact	Intact	Intact	Intact	Intact	Intact	Intact	Intact	Intact	Intact	Intact	Intact	Intact	Intact	Intact	Intact	Intact	Intact	Intact	Intact	Intact	Intact	Intact	Intact	Intact	Intact	Intact	Intact	Intact
MGG_01506	Intact	Intact	Intact	Intact	Intact	Intact	Intact	Intact	Intact	Intact	Intact	Intact	Intact	Intact	Intact	Intact	Intact	Intact	Intact	Intact	Intact	Intact	Intact	Intact	Intact	Intact	Intact	Intact	Intact	Intact	Intact	Intact	Intact	Intact
MGG_01512	Intact	Intact	Intact	Intact	Intact	Intact	Intact	Intact	Intact	Intact	Intact	Intact	Intact	Intact	Intact	Intact	Intact	Intact	Intact	Intact	Intact	Intact	Intact	Intact	Intact	5'	Intact	Intact	Intact	Intact	Intact	Intact	Intact	Intact
MGG_01518	Intact	3'	3'	Intact	3'	Intact	3'	Intact	3'	Intact	Intact	Intact	Intact	Intact	Intact	Intact	Intact	Intact	Intact	Intact	Intact	Intact	Intact	Intact	Intact	Intact	5'	Intact	Intact	Intact	Intact	Intact	3'	Intact
MGG_01523	Intact	Intact	Intact	Intact	Intact	Intact	Intact	Intact	Intact	Intact	Intact	Intact	Intact	Intact	Intact	Intact	Intact	Intact	Intact	Intact	Intact	Intact	Intact	Intact	Intact	Intact	Intact	Intact	Intact	Intact	Intact	Intact	Intact	Intact
MGG_01524	Intact	Intact	Intact	Intact	5'	Intact	Intact	Intact	Intact	Intact	Intact	Intact	Intact	Intact	Intact	Intact	Intact	Intact	Intact	Intact	Intact	Intact	Intact	Intact	Intact	Intact	Intact	Intact	Intact	Intact	Intact	Intact	Intact	Intact
MGG_01538	Intact	Intact	Intact	Intact	Intact	Intact	Intact	Intact	Intact	Intact	Intact	Intact	Intact	Intact	Intact	Intact	Intact	Intact	Intact	Intact	Intact	Intact	Intact	Intact	Intact	Intact	Intact	Intact	Intact	Intact	Intact	Intact	Intact	Intact
MGG_01553	Intact	Intact	Intact	Intact	Intact	Intact	Intact	Intact	Intact	5'	Intact	Intact	Intact	Intact	Intact	Intact	Intact	Intact	Intact	Intact	Intact	Intact	Intact	Intact	Intact	Intact	Intact	Intact	Intact	Intact	Intact	5'	Intact	Intact
MGG_01556	Intact	Intact	Intact	Intact	Intact	Intact	Intact	Intact	Intact	Intact	Intact	Intact	Intact	Intact	Intact	Intact	Intact	Intact	Intact	Intact	Intact	Intact	Intact	Intact	Intact	Intact	Intact	Intact	Intact	Intact	Intact	Intact	Intact	Intact
MGG_01557	Intact	Intact	Intact	Intact	Intact	Intact	Intact	Intact	Intact	Intact	Intact	Intact	Intact	Intact	Intact	Intact	Intact	Intact	Intact	Intact	Intact	Intact	Intact	Intact	Intact	Intact	Intact	Intact	Intact	Intact	Intact	Intact	Intact	Intact
MGG_01559	Intact	Intact	Intact	Intact	Intact	Intact	Intact	Intact	Intact	Intact	Intact	Intact	Intact	Intact	Intact	Intact	Intact	Intact	Intact	Intact	Intact	Intact	Intact	Intact	Intact	Intact	Intact	Intact	Intact	Intact	Intact	Intact	Intact	Intact
MGG_01561	Intact	Intact	Intact	Intact	Intact	Intact	3'	Intact	Intact	Intact	Intact	Intact	Intact	Intact	Intact	Intact	Intact	Intact	Intact	Intact	Intact	Intact	Intact	Intact	Intact	3'	5'	Intact	Intact	Intact	Intact	Intact	Intact	Intact
MGG_01562	Intact	Intact	Intact	Intact	5'	Intact	Intact	Intact	Intact	5'	Intact	Intact	Intact	Intact	Intact	5'	5'	Intact	Intact	Intact	Intact	Intact	Intact	Intact	Intact	Intact	5'	5'	5'	5'	5'	5'	Intact	Intact
MGG_01563	Intact	Intact	Intact	Intact	Intact	Intact	Intact	Intact	Intact	Intact	Intact	Intact	Intact	Intact	Intact	Intact	Intact	Intact	Intact	Intact	Intact	Intact	Intact	Intact	Intact	Intact	Intact	5'	Intact	Intact	Intact	Intact	Intact	Intact
MGG_01566	Intact	Intact	Intact	Intact	Intact	Intact	Intact	Intact	Intact	Intact	Intact	Intact	Intact	Intact	Intact	Intact	Intact	Intact	Intact	Intact	Intact	Intact	Intact	Intact	Intact	Intact	Intact	Intact	Intact	Intact	Intact	Intact	Intact	Intact
MGG_01572	Intact	Intact	Intact	Intact	Intact	Intact	Intact	Intact	Intact	Intact	Intact	Intact	Intact	Intact	Intact	Intact	Intact	Intact	Intact	Intact	Intact	Intact	Intact	Intact	Intact	Intact	5'	Intact	Intact	Intact	3'	Intact	Intact	Intact
MGG_01575	Intact	Intact	Intact	Intact	Intact	Intact	Intact	Intact	Intact	Intact	Intact	Intact	Intact	Intact	Intact	Intact	Intact	Intact	Intact	Intact	Intact	Intact	Intact	Intact	Intact	Intact	Intact	Intact	Intact	Intact	Intact	Intact	Intact	Intact
MGG_01579	Intact	Intact	Intact	Intact	Intact	Intact	Intact	Intact	Intact	Intact	Intact	Intact	Intact	Intact	Intact	Intact	Intact	Intact	Intact	Intact	Intact	Intact	Intact	Intact	Intact	Intact	Intact	Intact	Intact	Intact	Intact	Intact	Intact	Intact
MGG_01581	Intact	Intact	Intact	Intact	Intact	Intact	Intact	Intact	Intact	Intact	Intact	Intact	Intact	Intact	Intact	Intact	Intact	Intact	Intact	Intact	Intact	Intact	Intact	Intact	Intact	Intact	5'	Intact	5'	Intact	Intact	Intact	Intact	Intact
MGG_01582	Intact	Intact	Intact	Intact	5'	Intact	Intact	Intact	Intact	Intact	Intact	Intact	Intact	Intact	Intact	Intact	Intact	Intact	Intact	Intact	Intact	Intact	Intact	Intact	Intact	Intact	Intact	Intact	Intact	Intact	Intact	Intact	Intact	Intact
MGG_01583	Intact	Intact	Intact	Intact	Intact	Intact	Intact	Intact	Intact	Intact	Intact	Intact	Intact	Intact	Intact	Intact	Intact	Intact	Intact	Intact	Intact	Intact	Intact	Intact	Intact	Intact	Intact	Intact	Intact	Intact	Intact	Intact	Intact	Intact
MGG_01584	Intact	Intact	Intact	Intact	Intact	Intact	Intact	Intact	Intact	Intact	Intact	Intact	Intact	Intact	Intact	Intact	5'	Intact	Intact	Intact	Intact	Intact	Intact	Intact	Intact	Intact	Intact	Intact	Intact	Intact	Intact	Intact	Intact	Intact
MGG_01585	Intact	Intact	Intact	Intact	Intact	Intact	Intact	Intact	Intact	Intact	Intact	Intact	Intact	Intact	Intact	Intact	Intact	Intact	Intact	Intact	Intact	Intact	Intact	Intact	Intact	Intact	Intact	Intact	Intact	Intact	Intact	Intact	Intact	Intact
MGG_01586	Intact	Intact	Intact	Intact	3'	Intact	Intact	Intact	Intact	Intact	Intact	Intact	Intact	3'	Intact	3'	5'&3'	Intact	Intact	Intact	Intact	Intact	Intact	Intact	Intact	Intact	Intact	Intact	Intact	Intact	5'	5'&3'	5'&3'	5'&3'
MGG_01599	Intact	Intact	Intact	Intact	Intact	Intact	Intact	Intact	Intact	Intact	Intact	Intact	Intact	Intact	Intact	Intact	Intact	Intact	Intact	Intact	Intact	Intact	Intact	Intact	Intact	Intact	Intact	Intact	Intact	Intact	Intact	Intact	Intact	Intact
MGG_01603	Intact	Intact	Intact	Intact	Intact	Intact	Intact	Intact	Intact	Intact	Intact	Intact	Intact	Intact	Intact	Intact	Intact	Intact	Intact	Intact	Intact	Intact	Intact	Intact	Intact	Intact	3'	Intact	Intact	Intact	Intact	5'	Intact	Intact
MGG_01606	Intact	Intact	Intact	Intact	Intact	Intact	Intact	Intact	Intact	Intact	Intact	Intact	Intact	Intact	Intact	Intact	Intact	Intact	Intact	Intact	Intact	Intact	Intact	Intact	Intact	Intact	Intact	Intact	Intact	Intact	Intact	Intact	Intact	Intact
MGG_01608	Intact	Intact	Intact	Intact	Intact	Intact	Intact	Intact	Intact	Intact	Intact	Intact	Intact	Intact	Intact	Intact	Intact	Intact	Intact	Intact	Intact	Intact	Intact	Intact	Intact	Intact	Intact	Intact	Intact	Intact	Intact	Intact	Intact	Intact
MGG_01609	Intact	Intact	Intact	Intact	Intact	Intact	Intact	Intact	Intact	Intact	Intact	Intact	Intact	Intact	Intact	Intact	Intact	Intact	Intact	Intact	Intact	Intact	Intact	Intact	Intact	Intact	Intact	Intact	Intact	Intact	Intact	Intact	Intact	Intact
MGG_01613	Intact	Intact	Intact	Intact	Intact	Intact	Intact	Intact	Intact	Intact	Intact	Intact	Intact	Intact	Intact	Intact	Intact	Intact	Intact	Intact	Intact	Intact	Intact	Intact	Intact	Intact	5'	Intact	Intact	Intact	Intact	Intact	Intact	Intact
MGG_01614	Intact	Intact	Intact	Intact	Intact	Intact	Intact	Intact	Intact	Intact	Intact	Intact	Intact	Intact	Intact	Intact	Intact	Intact	Intact	Intact	Intact	Intact	Intact	Intact	Intact	Intact	Intact	Intact	Intact	Intact	Intact	Intact	Intact	Intact
MGG_01622	Intact	Intact	Intact	Intact	Intact	Intact	Intact	Intact	Intact	Intact	Intact	Intact	Intact	Intact	Intact	Intact	Intact	Intact	Intact	Intact	Intact	Intact	Intact	Intact	Intact	Intact	5'	Intact	Intact	Intact	Intact	Intact	Intact	Intact
MGG_01629	Intact	Intact	Intact	Intact	Intact	Intact	Intact	Intact	Intact	Intact	Intact	Intact	Intact	Intact	Intact	Intact	Intact	Intact	Intact	Intact	Intact	Intact	Intact	Intact	Intact	Intact	Intact	Intact	Intact	Intact	Intact	Intact	Intact	Intact
MGG_01633	Intact	Intact	Intact	Intact	Intact	Intact	Intact	Intact	Intact	Intact	Intact	Intact	Intact	Intact	Intact	Intact	Intact	Intact	Intact	Intact	Intact	Intact	Intact	Intact	Intact	Intact	Intact	Intact	Intact	Intact	Intact	Intact	Intact	Intact
MGG_01636	Intact	Intact	Intact	Intact	Intact	Intact	Intact	Intact	Intact	Intact	Intact	Intact	Intact	Intact	Intact	Intact	Intact	Intact	Intact	Intact	Intact	Intact	Intact	Intact	Intact	Intact	Intact	5'	5'	Intact	Intact	Intact	Intact	Intact
MGG_01652	Intact	Intact	Intact	Intact	Intact	Intact	Intact	Intact	Intact	Intact	Intact	Intact	Intact	Intact	Intact	Intact	Intact	Intact	Intact	Intact	Intact	Intact	Intact	Intact	Intact	Intact	Intact	Intact	Intact	Intact	Intact	Intact	Intact	Intact
MGG_01654	Intact	Intact	Intact	Intact	Intact	Intact	Intact	Intact	Intact	Intact	Intact	Intact	Intact	Intact	Intact	Intact	Intact	Intact	Intact	Intact	Intact	Intact	Intact	Intact	Intact	Intact	Intact	Intact	Intact	Intact	Intact	Intact	Intact	Intact
MGG_01655	Intact	Intact	Intact	Intact	5'	Intact	Intact	Intact	Intact	Intact	Intact	Intact	Intact	Intact	Intact	Intact	Intact	Intact	Intact	Intact	Intact	Intact	Intact	Intact	Intact	Intact	Intact	Intact	Intact	Intact	Intact	Intact	Intact	Intact
MGG_01661	Intact	Intact	Intact	Intact	3'	Intact	Intact	Intact	Intact	Intact	Intact	Intact	Intact	Intact	Intact	Intact	Intact	Intact	Intact	Intact	Intact	Intact	Intact	Intact	Intact	Intact	3'	Intact	Intact	Intact	Intact	Intact	Intact	Intact
MGG_01665	Intact	Intact	Intact	Intact	Intact	Intact	Intact	Intact	Intact	Intact	Intact	Intact	Intact	Intact	Intact	Intact	Intact	Intact	Intact	5'	Intact	Intact	Intact	Intact	Intact	Intact	5'	Intact	5'	Intact	Intact	Intact	Intact	Intact
MGG_01667	Intact	Intact	Intact	Intact	Intact	Intact	Intact	Intact	Intact	Intact	Intact	5'	Intact	5'	Intact	Intact	Intact	Intact	Intact	Intact	Intact	Intact	Intact	Intact	Intact	Intact	3'	Intact	Intact	Intact	Intact	5'	5'	5'
MGG_01668	Intact	Intact	Intact	Intact	Intact	Intact	Intact	Intact	Intact	Intact	Intact	Intact	Intact	Intact	Intact	Intact	Intact	Intact	Intact	Intact	5'&3'	Intact	Intact	Intact	Intact	5'	Intact	Intact	5'	Intact	Intact	Intact	Intact	Intact
MGG_01671	Intact	Intact	Intact	Intact	Intact	Intact	Intact	Intact	Intact	Intact	Intact	Intact	Intact	Intact	Intact	Intact	Intact	Intact	Intact	Intact	Intact	Intact	Intact	Intact	Intact	Intact	Intact	Intact	Intact	Intact	Intact	Intact	Intact	Intact
MGG_01673	Intact	Intact	Intact	Intact	Intact	Intact	Intact	Intact	Intact	Intact	Intact	Intact	Intact	Intact	Intact	Intact	Intact	Intact	Intact	Intact	Intact	Intact	Intact	Intact	Intact	Intact	Intact	Intact	Intact	Intact	Intact	Intact	Intact	Intact
MGG_01677	Intact	Intact	Intact	Intact	Intact	Intact	Intact	Intact	Intact	Intact	Intact	Intact	Intact	Intact	Intact	Intact	Intact	Intact	Intact	Intact	Intact	Intact	Intact	Intact	Intact	Intact	Intact	Intact	Intact	Intact	Intact	Intact	Intact	Intact
MGG_01679	Intact	Intact	Intact	Intact	Intact	Intact	Intact	Intact	Intact	Intact	Intact	Intact	Intact	Intact	Intact	Intact	Intact	Intact	Intact	Intact	Intact	Intact	Intact	Intact	Intact	Intact	Intact	Intact	Intact	Intact	Intact	Intact	Intact	Intact
MGG_01680	Intact	Intact	Intact	Intact	Intact	Intact	Intact	Intact	Intact	Intact	Intact	5'&3'	5'&3'	3'	Intact	Intact	Intact	3'	3'	3'	5'&3'	Intact	3'	3'	3'	Intact	Intact	Intact	Intact	Intact	Intact	Intact	Intact	Intact
MGG_01681	Intact	Intact	Intact	Intact	Intact	Intact	Intact	Intact	Intact	Intact	Intact	Intact	Intact	Intact	Intact	Intact	Intact	Intact	Intact	Intact	Intact	Intact	Intact	Intact	Intact	Intact	Intact	Intact	Intact	Intact	Intact	Intact	Intact	Intact
MGG_01682	Intact	Intact	Intact	Intact	Intact	Intact	Intact	Intact	Intact	Intact	Intact	Intact	Intact	Intact	Intact	Intact	Intact	Intact	Intact	Intact	Intact	Intact	Intact	Intact	Intact	Intact	Intact	Intact	Intact	Intact	Intact	Intact	Intact	Intact
MGG_01688	5'	5'	5'	5'	5'	5'	5'	5'	5'	Intact	Intact	Intact	Intact	Intact	5'	Intact	Intact	Intact	Intact	Intact	Intact	Intact	Intact	Intact	Intact	Intact	Intact	Intact	Intact	Intact	Intact	Intact	Intact	Intact
MGG_01689	Intact	Intact	Intact	Intact	5'	Intact	Intact	Intact	Intact	Intact	Intact	Intact	Intact	Intact	Intact	Intact	Intact	Intact	Intact	Intact	Intact	Intact	Intact	Intact	Intact	Intact	Intact	Intact	Intact	Intact	Intact	5'	Intact	Intact
MGG_01690	Intact	Intact	Intact	Intact	Intact	Intact	Intact	Intact	Intact	Intact	Intact	Intact	Intact	Intact	Intact	Intact	Intact	Intact	Intact	Intact	Intact	Intact	Intact	Intact	Intact	Intact	5'	Intact	Intact	Intact	5'	5'	5'	5'
MGG_01706	Intact	Intact	Intact	Intact	Intact	Intact	Intact	Intact	Intact	Intact	Intact	Intact	Intact	Intact	Intact	Intact	Intact	Intact	Intact	Intact	Intact	Intact	Intact	Intact	Intact	Intact	Intact	Intact	Intact	Intact	Intact	Intact	Intact	Intact
MGG_01707	Intact	Intact	Intact	Intact	Intact	Intact	Intact	Intact	Intact	Intact	Intact	Intact	Intact	Intact	Intact	Intact	Intact	Intact	Intact	Intact	Intact	Intact	Intact	Intact	Intact	Intact	Intact	Intact	Intact	Intact	Intact	Intact	Intact	Intact
MGG_01708	Intact	Intact	Intact	Intact	Intact	Intact	Intact	Intact	Intact	Intact	Intact	Intact	Intact	Intact	Intact	Intact	Intact	Intact	Intact	Intact	Intact	Intact	Intact	Intact	Intact	Intact	Intact	Intact	Intact	Intact	Intact	Intact	Intact	Intact
MGG_01709	Intact	Intact	Intact	Intact	Intact	Intact	Intact	Intact	Intact	Intact	Intact	Intact	Intact	Intact	Intact	Intact	Intact	Intact	Intact	Intact	Intact	Intact	Intact	Intact	Intact	Intact	Intact	Intact	Intact	Intact	Intact	Intact	Intact	Intact
MGG_01710	Intact	Intact	Intact	Intact	Intact	Intact	Intact	Intact	Intact	Intact	Intact	Intact	Intact	Intact	Intact	Intact	Intact	Intact	Intact	Intact	Intact	Intact	Intact	Intact	Intact	Intact	Intact	Intact	Intact	Intact	Intact	Intact	Intact	Intact
MGG_01719	Intact	Intact	Intact	Intact	Intact	Intact	Intact	Intact	Intact	Intact	Intact	Intact	Intact	Intact	Intact	Intact	Intact	Intact	Intact	Intact	Intact	Intact	Intact	Intact	Intact	Intact	Intact	Intact	Intact	Intact	Intact	Intact	Intact	Intact
MGG_01720	Intact	Intact	Intact	Intact	Intact	Intact	Intact	Intact	Intact	Intact	Intact	Intact	Intact	Intact	Intact	Intact	Intact	Intact	Intact	Intact	Intact	Intact	Intact	Intact	Intact	Intact	Intact	Intact	Intact	Intact	Intact	Intact	Intact	Intact
MGG_01721	Intact	Intact	Intact	Intact	Intact	Intact	Intact	Intact	Intact	Intact	Intact	Intact	Intact	Intact	Intact	Intact	Intact	Intact	Intact	Intact	Intact	Intact	Intact	Intact	Intact	Intact	Intact	Intact	Intact	Intact	Intact	5'	5'	5'
MGG_01723	Intact	Intact	Intact	Intact	Intact	Intact	Intact	Intact	Intact	Intact	Intact	Intact	Intact	Intact	Intact	Intact	Intact	Intact	Intact	Intact	Intact	Intact	Intact	Intact	Intact	Intact	Intact	Intact	Intact	Intact	Intact	Intact	Intact	Intact
MGG_01724	Intact	Intact	Intact	Intact	Intact	Intact	Intact	Intact	Intact	Intact	Intact	Intact	Intact	Intact	Intact	Intact	Intact	Intact	Intact	Intact	Intact	Intact	Intact	Intact	Intact	Intact	Intact	Intact	Intact	Intact	Intact	Intact	Intact	Intact
MGG_01725	Intact	Intact	Intact	Intact	Intact	Intact	Intact	Intact	Intact	Intact	Intact	Intact	Intact	Intact	Intact	Intact	Intact	Intact	Intact	Intact	Intact	Intact	Intact	Intact	Intact	Intact	Intact	Intact	Intact	Intact	5'	Intact	Intact	Intact
MGG_01729	Intact	Intact	Intact	Intact	Intact	Intact	Intact	Intact	Intact	Intact	Intact	Intact	Intact	Intact	Intact	Intact	Intact	Intact	Intact	Intact	Intact	Intact	Intact	3'	Intact	Intact	Intact	Intact	Intact	Intact	Intact	5'	5'	5'
MGG_01730	Intact	Intact	Intact	Intact	Intact	Intact	Intact	Intact	Intact	Intact	Intact	Intact	Intact	Intact	Intact	Intact	Intact	Intact	Intact	Intact	Intact	Intact	Intact	Intact	Intact	Intact	Intact	Intact	Intact	Intact	Intact	Intact	Intact	Intact
MGG_01746	Intact	Intact	Intact	Intact	5'&3'	Intact	Intact	Intact	Intact	Intact	Intact	Intact	Intact	Intact	Intact	Intact	Intact	Intact	Intact	3'	Intact	Intact	Intact	3'	Intact	Intact	3'	Intact	Intact	Intact	Intact	3'	3'	3'
MGG_01747	Intact	Intact	Intact	Intact	3'	Intact	Intact	Intact	Intact	Intact	Intact	Intact	Intact	Intact	Intact	Intact	Intact	Intact	Intact	Intact	5'	Intact	5'	Intact	Intact	5'	5'	Intact	Intact	Intact	Intact	5'	5'	5'
MGG_01752	Intact	Intact	Intact	Intact	Intact	Intact	Intact	Intact	Intact	Intact	Intact	Intact	Intact	Intact	Intact	Intact	Intact	Intact	Intact	Intact	Intact	Intact	Intact	Intact	Intact	Intact	Intact	Intact	Intact	Intact	Intact	Intact	Intact	Intact
MGG_01757	Intact	Intact	Intact	Intact	Intact	Intact	Intact	Intact	Intact	Intact	Intact	Intact	Intact	Intact	Intact	Intact	Intact	Intact	Intact	Intact	Intact	Intact	Intact	Intact	Intact	3'	Intact	Intact	Intact	Intact	Intact	Intact	Intact	Intact
MGG_01758	Intact	Intact	Intact	Intact	Intact	Intact	Intact	Intact	Intact	5'	Intact	Intact	Intact	Intact	Intact	5'	5'	Intact	Intact	5'&3'	5'	Intact	Intact	Intact	Intact	5'	5'	5'	5'	5'	5'	5'	5'	5'
MGG_01759	Intact	Intact	Intact	Intact	Intact	Intact	Intact	Intact	Intact	Intact	Intact	Intact	Intact	Intact	Intact	Intact	Intact	Intact	Intact	Intact	Intact	Intact	Intact	Intact	Intact	Intact	Intact	Intact	Intact	Intact	Intact	Intact	Intact	Intact
MGG_01760	Intact	Intact	Intact	Intact	Intact	Intact	Intact	Intact	Intact	Intact	Intact	Intact	Intact	Intact	Intact	Intact	Intact	Intact	Intact	Intact	Intact	Intact	Intact	Intact	Intact	Intact	Intact	Intact	Intact	Intact	Intact	Intact	Intact	Intact
MGG_01764	Intact	Intact	Intact	Intact	Intact	Intact	Intact	Intact	Intact	Intact	Intact	Intact	Intact	Intact	Intact	Intact	Intact	Intact	Intact	Intact	Intact	Intact	Intact	Intact	Intact	Intact	Intact	Intact	Intact	Intact	Intact	Intact	Intact	Intact
MGG_01766	Intact	Intact	Intact	Intact	Intact	Intact	Intact	Intact	Intact	Intact	Intact	Intact	Intact	Intact	Intact	Intact	Intact	Intact	Intact	Intact	Intact	Intact	Intact	Intact	Intact	Intact	Intact	Intact	Intact	Intact	Intact	5'	5'	5'
MGG_01778	Intact	Intact	Intact	Intact	Intact	Intact	Intact	Intact	Intact	Intact	Intact	Intact	Intact	Intact	Intact	Intact	Intact	Intact	Intact	Intact	Intact	Intact	Intact	Intact	Intact	Intact	5'	Intact	Intact	Intact	Intact	Intact	Intact	Intact
MGG_01784	Intact	Intact	Intact	Intact	Intact	Intact	Intact	Intact	Intact	Intact	Intact	Intact	Intact	Intact	Intact	Intact	Intact	Intact	Intact	Intact	Intact	Intact	Intact	Intact	Intact	Intact	Intact	Intact	Intact	Intact	Intact	Intact	Intact	Intact
MGG_01785	Intact	Intact	Intact	Intact	Intact	Intact	Intact	Intact	Intact	Intact	Intact	Intact	Intact	Intact	Intact	Intact	Intact	Intact	Intact	Intact	Intact	Intact	Intact	Intact	Intact	Intact	Intact	Intact	Intact	Intact	Intact	Intact	Intact	Intact
MGG_01791	Intact	Intact	Intact	Intact	5'	Intact	Intact	Intact	Intact	Intact	Intact	Intact	Intact	Intact	Intact	Intact	Intact	Intact	Intact	Intact	Intact	Intact	Intact	Intact	Intact	Intact	5'	Intact	Intact	Intact	Intact	Intact	Intact	Intact
MGG_01795	Intact	Intact	Intact	Intact	Intact	Intact	Intact	Intact	Intact	Intact	Intact	Intact	Intact	Intact	Intact	Intact	Intact	Intact	Intact	Intact	Intact	Intact	Intact	Intact	Intact	Intact	Intact	Intact	Intact	Intact	Intact	Intact	Intact	Intact
MGG_01804	Intact	Intact	Intact	Intact	Intact	Intact	Intact	Intact	Intact	Intact	Intact	Intact	Intact	Intact	Intact	Intact	Intact	Intact	Intact	Intact	Intact	Intact	Intact	Intact	Intact	Intact	5'	Intact	5'	Intact	Intact	Intact	Intact	Intact
MGG_01805	5'	Intact	Intact	Intact	Intact	Intact	Intact	Intact	Intact	Intact	Intact	Intact	Intact	Intact	Intact	Intact	Intact	Intact	Intact	Intact	Intact	Intact	Intact	Intact	Intact	Intact	3'	Intact	Intact	Intact	Intact	Intact	Intact	Intact
MGG_01811	Intact	Intact	Intact	Intact	Intact	Intact	Intact	Intact	Intact	Intact	Intact	Intact	Intact	Intact	Intact	Intact	Intact	Intact	Intact	Intact	Intact	Intact	Intact	Intact	Intact	Intact	Intact	Intact	Intact	Intact	5'	Intact	Intact	Intact
MGG_01814	Intact	Intact	Intact	Intact	Intact	Intact	Intact	Intact	Intact	Intact	Intact	Intact	Intact	Intact	Intact	Intact	Intact	Intact	Intact	Intact	Intact	Intact	Intact	Intact	Intact	Intact	Intact	Intact	Intact	Intact	Intact	5'	5'	5'
MGG_01815	Intact	Intact	Intact	Intact	Intact	Intact	Intact	Intact	Intact	Intact	Intact	Intact	Intact	Intact	Intact	Intact	Intact	Intact	Intact	Intact	Intact	Intact	Intact	Intact	Intact	Intact	3'	Intact	Intact	Intact	3'	3'	3'	3'
MGG_01817	Intact	Intact	Intact	Intact	Intact	Intact	Intact	Intact	Intact	Intact	Intact	Intact	Intact	Intact	Intact	Intact	Intact	Intact	Intact	Intact	Intact	Intact	Intact	Intact	Intact	Intact	3'	Intact	Intact	Intact	Intact	Intact	Intact	Intact
MGG_01819	Intact	Intact	Intact	Intact	Intact	Intact	Intact	Intact	Intact	Intact	Intact	Intact	Intact	Intact	Intact	Intact	Intact	Intact	Intact	Intact	Intact	Intact	Intact	Intact	Intact	Intact	Intact	Intact	Intact	Intact	Intact	Intact	Intact	Intact
MGG_01822	Intact	Intact	Intact	Intact	Intact	Intact	Intact	Intact	Intact	Intact	Intact	Intact	Intact	Intact	Intact	Intact	Intact	Intact	Intact	Intact	Intact	Intact	Intact	Intact	Intact	Intact	5'	Intact	Intact	Intact	Intact	Intact	Intact	Intact
MGG_01829	Intact	Intact	Intact	Intact	Intact	Intact	Intact	Intact	Intact	Intact	Intact	Intact	Intact	Intact	Intact	Intact	Intact	Intact	Intact	Intact	Intact	Intact	Intact	Intact	Intact	Intact	Intact	Intact	Intact	Intact	Intact	Intact	Intact	Intact
MGG_01833	Intact	Intact	Intact	Intact	Intact	Intact	Intact	Intact	Intact	Intact	Intact	Intact	Intact	Intact	Intact	Intact	Intact	Intact	Intact	Intact	Intact	Intact	Intact	Intact	Intact	Intact	Intact	Intact	Intact	Intact	Intact	Intact	Intact	Intact
MGG_01841	Intact	Intact	Intact	Intact	Intact	Intact	Intact	Intact	Intact	Intact	Intact	Intact	Intact	Intact	Intact	Intact	Intact	Intact	Intact	Intact	Intact	Intact	Intact	Intact	Intact	Intact	Intact	Intact	Intact	Intact	Intact	Intact	Intact	Intact
MGG_01842	Intact	Intact	Intact	Intact	Intact	Intact	Intact	Intact	Intact	Intact	Intact	Intact	Intact	Intact	Intact	Intact	Intact	Intact	Intact	Intact	Intact	Intact	Intact	Intact	Intact	Intact	3'	Intact	Intact	Intact	Intact	Intact	Intact	Intact
MGG_01844	Intact	Intact	Intact	Intact	Intact	Intact	Intact	Intact	Intact	Intact	Intact	Intact	Intact	Intact	Intact	Intact	Intact	Intact	Intact	Intact	Intact	Intact	Intact	Intact	Intact	Intact	5'	Intact	Intact	Intact	Intact	Intact	Intact	Intact
MGG_01847	Intact	Intact	Intact	Intact	Intact	Intact	Intact	Intact	Intact	Intact	Intact	Intact	Intact	Intact	Intact	Intact	Intact	Intact	Intact	Intact	Intact	Intact	Intact	Intact	Intact	Intact	5'	5'	5'	5'	5'	5'&3'	5'&3'	5'&3'
MGG_01848	Intact	Intact	Intact	Intact	Intact	Intact	Intact	Intact	Intact	Intact	Intact	Intact	Intact	Intact	Intact	Intact	Intact	Intact	Intact	Intact	Intact	Intact	Intact	Intact	Intact	Intact	Intact	Intact	Intact	5'	Intact	Intact	Intact	Intact
MGG_01849	Intact	Intact	Intact	Intact	5'	5'	Intact	Intact	Intact	Intact	Intact	Intact	Intact	Intact	Intact	Intact	Intact	Intact	Intact	Intact	Intact	Intact	Intact	Intact	Intact	Intact	Intact	Intact	Intact	Intact	Intact	Intact	Intact	Intact
MGG_01862	Intact	Intact	Intact	Intact	Intact	Intact	Intact	Intact	Intact	Intact	Intact	Intact	Intact	Intact	Intact	Intact	Intact	Intact	Intact	Intact	Intact	Intact	Intact	Intact	Intact	Intact	Intact	Intact	3'	Intact	Intact	Intact	Intact	Intact
MGG_01894	Intact	Intact	Intact	Intact	Intact	Intact	Intact	Intact	Intact	Intact	Intact	Intact	Intact	Intact	Intact	Intact	Intact	Intact	Intact	Intact	Intact	Intact	Intact	Intact	Intact	Intact	5'	Intact	Intact	Intact	Intact	Intact	Intact	Intact
MGG_01895	Intact	Intact	Intact	Intact	Intact	Intact	Intact	Intact	Intact	5'	Intact	Intact	Intact	Intact	Intact	5'	Intact	Intact	Intact	Intact	Intact	Intact	Intact	Intact	Intact	Intact	5'	5'	5'	5'	5'	Intact	Intact	Intact
MGG_01906	Intact	Intact	Intact	Intact	Intact	Intact	Intact	Intact	Intact	Intact	Intact	Intact	Intact	Intact	Intact	Intact	Intact	Intact	Intact	Intact	Intact	Intact	Intact	Intact	Intact	Intact	Intact	Intact	Intact	Intact	Intact	5'	Intact	Intact
MGG_01909	Intact	Intact	Intact	Intact	Intact	Intact	Intact	Intact	Intact	Intact	Intact	Intact	Intact	Intact	Intact	Intact	Intact	Intact	Intact	Intact	Intact	Intact	Intact	Intact	Intact	Intact	Intact	Intact	Intact	Intact	Intact	Intact	Intact	Intact
MGG_01970	5'	5'	5'	5'	5'	5'	5'	5'	5'	Intact	Intact	Intact	Intact	Intact	5'	Intact	Intact	Intact	Intact	Intact	Intact	Intact	Intact	Intact	Intact	Intact	5'	5'	Intact	Intact	Intact	Intact	Intact	Intact
MGG_01971	3'	3'	3'	3'	3'	3'	3'	3'	3'	3'	3'	Intact	Intact	Intact	3'	3'	3'	3'	Intact	3'	3'	Intact	3'	3'	Intact	3'	3'	3'	3'	3'	3'	3'	3'	3'
MGG_01973	Intact	Intact	Intact	Intact	Intact	Intact	Intact	Intact	Intact	Intact	Intact	Intact	Intact	Intact	Intact	Intact	Intact	Intact	Intact	Intact	Intact	Intact	Intact	Intact	Intact	Intact	Intact	Intact	Intact	Intact	Intact	Intact	Intact	Intact
MGG_01976	Intact	Intact	Intact	Intact	Intact	Intact	Intact	Intact	Intact	Intact	Intact	Intact	Intact	Intact	Intact	Intact	Intact	Intact	Intact	Intact	Intact	Intact	Intact	Intact	Intact	Intact	Intact	Intact	Intact	Intact	Intact	Intact	Intact	Intact
MGG_01977	Intact	Intact	Intact	Intact	5'	5'	Intact	Intact	Intact	Intact	Intact	Intact	Intact	Intact	Intact	Intact	Intact	Intact	Intact	Intact	Intact	Intact	Intact	Intact	Intact	Intact	Intact	Intact	Intact	Intact	Intact	Intact	Intact	Intact
MGG_01979	Intact	Intact	Intact	Intact	Intact	Intact	Intact	Intact	Intact	Intact	Intact	Intact	Intact	Intact	Intact	Intact	Intact	Intact	Intact	Intact	Intact	Intact	Intact	Intact	Intact	Intact	Intact	Intact	Intact	Intact	Intact	Intact	Intact	Intact
MGG_01985	Intact	Intact	Intact	Intact	Intact	Intact	Intact	Intact	Intact	Intact	Intact	Intact	Intact	Intact	Intact	Intact	Intact	Intact	Intact	Intact	Intact	Intact	Intact	Intact	Intact	3'	Intact	Intact	Intact	Intact	Intact	Intact	Intact	Intact
MGG_01987	Intact	Intact	Intact	Intact	Intact	Intact	Intact	Intact	Intact	Intact	Intact	Intact	Intact	Intact	Intact	Intact	Intact	Intact	Intact	Intact	Intact	Intact	Intact	Intact	Intact	Intact	Intact	Intact	Intact	Intact	Intact	Intact	Intact	Intact
MGG_01988	Intact	Intact	Intact	Intact	Intact	Intact	Intact	Intact	Intact	Intact	Intact	Intact	Intact	Intact	Intact	Intact	Intact	Intact	Intact	Intact	Intact	Intact	Intact	Intact	Intact	Intact	Intact	Intact	Intact	Intact	Intact	Intact	Intact	Intact
MGG_01991	Intact	Intact	Intact	Intact	Intact	Intact	Intact	Intact	Intact	Intact	Intact	Intact	Intact	Intact	Intact	Intact	Intact	Intact	Intact	Intact	Intact	Intact	Intact	Intact	Intact	Intact	Intact	Intact	Intact	Intact	Intact	Intact	Intact	Intact
MGG_01995	Intact	Intact	Intact	Intact	Intact	Intact	Intact	Intact	Intact	Intact	Intact	Intact	Intact	Intact	Intact	Intact	Intact	Intact	Intact	Intact	Intact	Intact	Intact	Intact	Intact	Intact	Intact	Intact	Intact	Intact	Intact	Intact	Intact	Intact
MGG_02084	Intact	Intact	Intact	Intact	Intact	Intact	Intact	Intact	Intact	Intact	Intact	Intact	Intact	Intact	Intact	Intact	Intact	Intact	Intact	Intact	Intact	Intact	Intact	Intact	Intact	Intact	Intact	Intact	Intact	Intact	Intact	5'	5'	5'
MGG_02088	Intact	Intact	Intact	Intact	Intact	Intact	Intact	Intact	Intact	Intact	Intact	Intact	Intact	Intact	Intact	Intact	Intact	Intact	Intact	Intact	Intact	Intact	Intact	Intact	Intact	Intact	5'	Intact	Intact	Intact	Intact	Intact	Intact	Intact
MGG_02113	Intact	Intact	Intact	Intact	Intact	Intact	Intact	Intact	Intact	Intact	Intact	Intact	Intact	Intact	Intact	Intact	Intact	Intact	Intact	Intact	Intact	Intact	Intact	Intact	Intact	Intact	Intact	Intact	Intact	Intact	Intact	Intact	Intact	Intact
MGG_02117	Intact	Intact	Intact	Intact	Intact	Intact	Intact	Intact	Intact	Intact	Intact	Intact	Intact	Intact	Intact	Intact	Intact	Intact	Intact	Intact	Intact	Intact	Intact	Intact	Intact	Intact	Intact	Intact	Intact	Intact	Intact	Intact	Intact	Intact
MGG_02125	Intact	Intact	Intact	Intact	Intact	Intact	Intact	Intact	Intact	Intact	Intact	Intact	Intact	Intact	Intact	Intact	Intact	Intact	Intact	Intact	Intact	Intact	Intact	Intact	Intact	Intact	Intact	Intact	Intact	Intact	Intact	Intact	Intact	Intact
MGG_02183	Intact	Intact	Intact	Intact	Intact	Intact	Intact	Intact	Intact	Intact	Intact	Intact	Intact	Intact	Intact	Intact	Intact	Intact	Intact	Intact	Intact	Intact	Intact	Intact	Intact	Intact	Intact	Intact	Intact	Intact	Intact	Intact	Intact	Intact
MGG_02297	Intact	Intact	Intact	Intact	Intact	Intact	Intact	Intact	Intact	Intact	Intact	Intact	Intact	Intact	Intact	Intact	Intact	Intact	Intact	Intact	Intact	Intact	Intact	Intact	Intact	Intact	Intact	Intact	Intact	Intact	Intact	Intact	Intact	Intact
MGG_02376	5'	5'	5'	5'	Intact	5'	5'	5'	5'	Intact	5'	5'	5'	5'	5'	Intact	Intact	5'	5'	5'	5'	Intact	5'	5'	5'	5'	Intact	Intact	5'	Intact	Intact	Intact	Intact	Intact
MGG_02377	3'	Intact	Intact	Intact	Intact	Intact	Intact	Intact	Intact	Intact	Intact	Intact	Intact	Intact	Intact	3'	Intact	Intact	Intact	3'	Intact	Intact	Intact	3'	Intact	3'	3'	Intact	3'	3'	3'	Intact	Intact	Intact
MGG_02387	Intact	Intact	Intact	Intact	Intact	Intact	Intact	Intact	Intact	Intact	Intact	Intact	Intact	Intact	Intact	Intact	Intact	Intact	Intact	Intact	Intact	Intact	Intact	Intact	Intact	Intact	Intact	Intact	Intact	Intact	Intact	3'	3'	3'
MGG_02390	Intact	Intact	Intact	Intact	Intact	Intact	Intact	Intact	Intact	Intact	Intact	Intact	Intact	Intact	Intact	Intact	Intact	Intact	Intact	Intact	Intact	Intact	Intact	Intact	Intact	Intact	5'	3'	Intact	Intact	Intact	Intact	Intact	Intact
MGG_02400	5'	5'	5'	5'	5'	5'	5'	5'	5'	Intact	Intact	Intact	Intact	Intact	5'	Intact	Intact	Intact	Intact	Intact	Intact	Intact	Intact	5'	Intact	Intact	Intact	Intact	Intact	Intact	Intact	Intact	Intact	Intact
MGG_02405	Intact	Intact	Intact	Intact	Intact	Intact	Intact	Intact	Intact	Intact	Intact	Intact	Intact	Intact	Intact	Intact	Intact	Intact	Intact	Intact	Intact	Intact	Intact	Intact	Intact	Intact	Intact	Intact	Intact	Intact	Intact	Intact	Intact	Intact
MGG_02409	Intact	Intact	Intact	Intact	Intact	Intact	Intact	Intact	Intact	Intact	Intact	Intact	Intact	Intact	Intact	Intact	Intact	Intact	Intact	Intact	Intact	Intact	Intact	Intact	Intact	Intact	Intact	Intact	Intact	Intact	5'	Intact	Intact	Intact
MGG_02410	Intact	Intact	Intact	Intact	Intact	Intact	Intact	Intact	Intact	Intact	Intact	Intact	Intact	Intact	Intact	Intact	Intact	Intact	Intact	Intact	Intact	Intact	Intact	Intact	Intact	Intact	Intact	Intact	Intact	Intact	Intact	Intact	Intact	Intact
MGG_02413	Intact	Intact	Intact	Intact	Intact	Intact	Intact	Intact	Intact	Intact	Intact	Intact	Intact	Intact	Intact	Intact	Intact	Intact	Intact	Intact	Intact	Intact	Intact	Intact	Intact	Intact	Intact	Intact	Intact	Intact	Intact	Intact	Intact	Intact
MGG_02416	Intact	Intact	Intact	Intact	Intact	Intact	Intact	Intact	Intact	Intact	Intact	Intact	Intact	Intact	Intact	Intact	Intact	Intact	Intact	Intact	Intact	Intact	Intact	Intact	Intact	Intact	Intact	Intact	Intact	Intact	Intact	Intact	Intact	Intact
MGG_02417	Intact	Intact	Intact	Intact	Intact	Intact	Intact	Intact	Intact	Intact	Intact	Intact	Intact	Intact	Intact	Intact	Intact	Intact	Intact	Intact	Intact	Intact	Intact	Intact	Intact	Intact	Intact	Intact	Intact	Intact	Intact	Intact	Intact	Intact
MGG_02424	Intact	Intact	Intact	Intact	Intact	Intact	Intact	Intact	Intact	Intact	Intact	Intact	Intact	Intact	Intact	Intact	Intact	Intact	Intact	3'	Intact	Intact	Intact	Intact	Intact	Intact	Intact	Intact	Intact	Intact	Intact	Intact	Intact	Intact
MGG_02433	Intact	Intact	Intact	Intact	Intact	Intact	Intact	Intact	Intact	Intact	Intact	Intact	Intact	Intact	Intact	Intact	Intact	Intact	Intact	Intact	Intact	Intact	Intact	Intact	Intact	Intact	Intact	Intact	Intact	Intact	Intact	Intact	Intact	Intact
MGG_02435	Intact	Intact	Intact	Intact	Intact	Intact	Intact	Intact	Intact	Intact	Intact	Intact	Intact	Intact	Intact	Intact	Intact	Intact	Intact	Intact	Intact	Intact	Intact	Intact	Intact	Intact	Intact	Intact	Intact	Intact	Intact	Intact	Intact	Intact
MGG_02436	Intact	Intact	Intact	Intact	Intact	Intact	Intact	Intact	Intact	Intact	Intact	Intact	Intact	Intact	Intact	Intact	Intact	Intact	Intact	Intact	Intact	Intact	Intact	Intact	Intact	Intact	Intact	Intact	Intact	Intact	Intact	Intact	Intact	Intact
MGG_02440	Intact	Intact	Intact	Intact	Intact	Intact	Intact	Intact	Intact	Intact	Intact	Intact	Intact	Intact	Intact	Intact	Intact	Intact	Intact	Intact	Intact	Intact	Intact	Intact	Intact	Intact	5'	Intact	Intact	Intact	Intact	Intact	Intact	Intact
MGG_02441	Intact	Intact	Intact	Intact	Intact	Intact	Intact	Intact	Intact	Intact	Intact	Intact	Intact	Intact	Intact	Intact	Intact	Intact	Intact	Intact	Intact	Intact	Intact	Intact	Intact	Intact	Intact	Intact	Intact	Intact	Intact	Intact	Intact	Intact
MGG_02446	Intact	Intact	Intact	Intact	Intact	Intact	Intact	Intact	Intact	5'	Intact	Intact	Intact	Intact	Intact	Intact	Intact	Intact	Intact	Intact	Intact	Intact	Intact	Intact	Intact	Intact	5'	Intact	5'	Intact	Intact	Intact	Intact	Intact
MGG_02449	Intact	Intact	Intact	Intact	Intact	Intact	Intact	Intact	Intact	Intact	Intact	Intact	Intact	Intact	Intact	Intact	Intact	Intact	Intact	Intact	Intact	Intact	Intact	Intact	Intact	Intact	Intact	Intact	Intact	Intact	Intact	Intact	Intact	Intact
MGG_02454	Intact	Intact	Intact	Intact	Intact	Intact	Intact	Intact	Intact	Intact	Intact	Intact	Intact	Intact	Intact	Intact	Intact	Intact	Intact	Intact	Intact	Intact	Intact	Intact	Intact	Intact	Intact	Intact	3'	Intact	Intact	3'	3'	3'
MGG_02459	Intact	Intact	Intact	Intact	Intact	Intact	Intact	Intact	Intact	Intact	Intact	Intact	Intact	Intact	Intact	Intact	Intact	Intact	Intact	Intact	Intact	Intact	Intact	Intact	Intact	Intact	3'	Intact	Intact	Intact	Intact	Intact	Intact	Intact
MGG_02461	Intact	Intact	Intact	Intact	Intact	Intact	Intact	Intact	Intact	Intact	Intact	Intact	Intact	Intact	Intact	Intact	Intact	Intact	Intact	Intact	Intact	Intact	Intact	Intact	Intact	5'	Intact	Intact	Intact	Intact	Intact	Intact	Intact	Intact
MGG_02463	Intact	Intact	Intact	Intact	Intact	Intact	Intact	Intact	Intact	Intact	Intact	Intact	Intact	Intact	Intact	Intact	Intact	Intact	Intact	Intact	Intact	Intact	Intact	Intact	Intact	Intact	Intact	Intact	Intact	Intact	Intact	Intact	Intact	Intact
MGG_02464	Intact	Intact	Intact	Intact	Intact	Intact	Intact	Intact	Intact	Intact	Intact	Intact	Intact	Intact	Intact	Intact	Intact	Intact	Intact	Intact	Intact	Intact	Intact	Intact	Intact	Intact	Intact	Intact	Intact	Intact	Intact	3'	Intact	Intact
MGG_02465	Intact	Intact	Intact	Intact	Intact	Intact	Intact	Intact	Intact	Intact	Intact	Intact	Intact	Intact	Intact	Intact	Intact	Intact	Intact	Intact	Intact	Intact	Intact	Intact	Intact	Intact	Intact	Intact	Intact	Intact	Intact	Intact	Intact	Intact
MGG_02467	Intact	Intact	Intact	Intact	Intact	Intact	Intact	Intact	Intact	Intact	Intact	Intact	Intact	Intact	Intact	Intact	Intact	Intact	Intact	Intact	Intact	Intact	Intact	Intact	Intact	Intact	Intact	Intact	Intact	Intact	Intact	Intact	Intact	Intact
MGG_02471	Intact	3'	Intact	Intact	Intact	Intact	3'	Intact	3'	Intact	Intact	Intact	Intact	Intact	Intact	Intact	Intact	Intact	Intact	Intact	Intact	Intact	Intact	Intact	3'	Intact	3'	Intact	Intact	Intact	Intact	Intact	Intact	Intact
MGG_02475	Intact	Intact	Intact	Intact	Intact	Intact	Intact	Intact	Intact	Intact	Intact	Intact	Intact	Intact	Intact	Intact	Intact	Intact	Intact	Intact	Intact	Intact	Intact	Intact	Intact	Intact	Intact	Intact	Intact	Intact	Intact	Intact	Intact	Intact
MGG_02476	Intact	Intact	Intact	Intact	Intact	Intact	Intact	Intact	Intact	Intact	Intact	Intact	Intact	Intact	Intact	Intact	Intact	Intact	Intact	Intact	Intact	Intact	Intact	Intact	Intact	Intact	5'&3'	Intact	Intact	Intact	Intact	Intact	Intact	Intact
MGG_02478	Intact	Intact	Intact	Intact	Intact	Intact	Intact	Intact	Intact	Intact	Intact	Intact	Intact	Intact	Intact	Intact	Intact	Intact	Intact	Intact	Intact	Intact	Intact	Intact	Intact	Intact	Intact	Intact	Intact	Intact	Intact	Intact	Intact	Intact
MGG_02479	Intact	Intact	Intact	Intact	Intact	Intact	Intact	Intact	Intact	5'	Intact	Intact	Intact	Intact	Intact	5'	5'	Intact	Intact	Intact	Intact	Intact	Intact	Intact	Intact	Intact	5'	5'	5'	5'	5'	5'	5'	5'
MGG_02481	5'	Intact	Intact	Intact	Intact	Intact	Intact	Intact	Intact	Intact	Intact	Intact	Intact	Intact	Intact	Intact	Intact	Intact	Intact	Intact	Intact	Intact	Intact	Intact	Intact	Intact	Intact	Intact	Intact	Intact	Intact	Intact	Intact	Intact
MGG_02483	Intact	Intact	Intact	Intact	Intact	Intact	Intact	Intact	Intact	Intact	Intact	Intact	Intact	Intact	Intact	Intact	Intact	Intact	Intact	Intact	Intact	Intact	Intact	Intact	Intact	Intact	3'	Intact	Intact	Intact	Intact	Intact	Intact	Intact
MGG_02484	Intact	Intact	Intact	Intact	Intact	Intact	Intact	Intact	Intact	Intact	Intact	Intact	Intact	Intact	Intact	Intact	Intact	Intact	Intact	Intact	Intact	Intact	Intact	Intact	Intact	Intact	3'	Intact	Intact	Intact	Intact	Intact	Intact	Intact
MGG_02485	Intact	Intact	Intact	Intact	Intact	Intact	Intact	Intact	Intact	Intact	Intact	Intact	Intact	Intact	Intact	Intact	Intact	Intact	Intact	Intact	Intact	Intact	Intact	Intact	Intact	Intact	Intact	Intact	Intact	Intact	Intact	Intact	Intact	Intact
MGG_02488	Intact	Intact	Intact	Intact	Intact	Intact	Intact	Intact	Intact	Intact	Intact	Intact	Intact	Intact	Intact	Intact	Intact	Intact	Intact	Intact	Intact	Intact	Intact	Intact	Intact	Intact	Intact	Intact	Intact	Intact	Intact	Intact	Intact	Intact
MGG_02501	Intact	Intact	Intact	Intact	Intact	Intact	Intact	Intact	Intact	Intact	Intact	Intact	Intact	Intact	Intact	Intact	Intact	Intact	Intact	Intact	Intact	Intact	Intact	Intact	Intact	Intact	Intact	Intact	Intact	5'	Intact	Intact	Intact	Intact
MGG_02505	Intact	Intact	Intact	Intact	Intact	Intact	Intact	Intact	Intact	Intact	Intact	Intact	Intact	Intact	Intact	Intact	Intact	Intact	Intact	Intact	Intact	Intact	Intact	Intact	Intact	Intact	Intact	Intact	Intact	Intact	Intact	Intact	Intact	Intact
MGG_02510	Intact	Intact	Intact	Intact	Intact	Intact	Intact	Intact	Intact	Intact	Intact	Intact	Intact	Intact	Intact	Intact	Intact	Intact	Intact	Intact	Intact	Intact	Intact	Intact	Intact	Intact	Intact	Intact	Intact	Intact	Intact	Intact	Intact	Intact
MGG_02514	5'	5'	5'	5'	5'	5'	5'	5'	5'	Intact	Intact	Intact	Intact	Intact	5'	Intact	Intact	Intact	Intact	Intact	Intact	Intact	Intact	Intact	Intact	Intact	3'	Intact	Intact	Intact	Intact	Intact	Intact	Intact
MGG_02516	Intact	Intact	Intact	Intact	Intact	Intact	Intact	Intact	Intact	Intact	Intact	Intact	Intact	Intact	Intact	Intact	Intact	Intact	Intact	Intact	Intact	Intact	Intact	Intact	Intact	Intact	Intact	Intact	3'	Intact	Intact	Intact	Intact	Intact
MGG_02517	3'	3'	3'	3'	5'&3'	3'	3'	3'	3'	Intact	Intact	Intact	Intact	Intact	3'	Intact	Intact	Intact	Intact	Intact	Intact	Intact	Intact	Intact	Intact	Intact	Intact	Intact	Intact	Intact	Intact	Intact	Intact	Intact
MGG_02522	Intact	Intact	Intact	Intact	Intact	Intact	Intact	Intact	Intact	Intact	Intact	Intact	Intact	Intact	Intact	Intact	Intact	Intact	Intact	Intact	Intact	Intact	Intact	Intact	Intact	Intact	Intact	Intact	Intact	Intact	Intact	Intact	Intact	Intact
MGG_02524	Intact	Intact	Intact	Intact	Intact	Intact	Intact	Intact	Intact	Intact	Intact	Intact	Intact	Intact	Intact	Intact	Intact	Intact	Intact	Intact	Intact	Intact	Intact	Intact	Intact	Intact	Intact	Intact	Intact	Intact	Intact	Intact	Intact	Intact
MGG_02525	Intact	Intact	Intact	Intact	Intact	Intact	Intact	Intact	Intact	Intact	Intact	Intact	Intact	Intact	Intact	Intact	Intact	Intact	Intact	Intact	Intact	Intact	Intact	Intact	Intact	Intact	Intact	Intact	Intact	Intact	Intact	Intact	Intact	Intact
MGG_02526	Intact	Intact	Intact	Intact	Intact	Intact	Intact	Intact	Intact	Intact	Intact	Intact	Intact	Intact	Intact	Intact	Intact	Intact	Intact	Intact	Intact	Intact	Intact	Intact	Intact	Intact	Intact	Intact	Intact	Intact	Intact	Intact	Intact	Intact
MGG_02534	Intact	Intact	Intact	Intact	Intact	Intact	Intact	Intact	Intact	Intact	Intact	Intact	Intact	Intact	Intact	Intact	Intact	Intact	Intact	Intact	Intact	Intact	Intact	Intact	Intact	Intact	Intact	Intact	Intact	Intact	Intact	Intact	Intact	Intact
MGG_02538	Intact	Intact	Intact	Intact	Intact	Intact	Intact	Intact	Intact	Intact	Intact	Intact	Intact	Intact	Intact	Intact	Intact	Intact	Intact	Intact	Intact	Intact	Intact	Intact	Intact	Intact	3'	Intact	Intact	Intact	Intact	Intact	Intact	Intact
MGG_02568	Intact	Intact	Intact	Intact	Intact	Intact	Intact	Intact	Intact	Intact	Intact	Intact	Intact	Intact	Intact	Intact	Intact	Intact	Intact	Intact	Intact	Intact	Intact	Intact	Intact	Intact	Intact	Intact	Intact	Intact	Intact	Intact	Intact	Intact
MGG_02572	Intact	Intact	Intact	Intact	Intact	Intact	Intact	Intact	Intact	Intact	Intact	Intact	Intact	Intact	Intact	Intact	Intact	Intact	Intact	Intact	Intact	Intact	Intact	Intact	Intact	Intact	Intact	Intact	Intact	Intact	Intact	Intact	Intact	Intact
MGG_02573	Intact	Intact	Intact	Intact	Intact	Intact	Intact	Intact	Intact	Intact	Intact	Intact	Intact	Intact	Intact	Intact	Intact	Intact	Intact	Intact	Intact	Intact	Intact	Intact	Intact	Intact	Intact	Intact	Intact	Intact	Intact	Intact	Intact	Intact
MGG_02574	Intact	Intact	Intact	Intact	Intact	Intact	Intact	Intact	Intact	Intact	Intact	Intact	Intact	Intact	Intact	Intact	Intact	Intact	Intact	3'	Intact	Intact	Intact	Intact	Intact	Intact	Intact	Intact	5'	Intact	Intact	Intact	Intact	Intact
MGG_02605	Intact	Intact	Intact	Intact	Intact	Intact	Intact	Intact	Intact	Intact	Intact	Intact	Intact	Intact	Intact	Intact	Intact	Intact	Intact	Intact	Intact	Intact	Intact	Intact	Intact	Intact	Intact	Intact	Intact	Intact	Intact	Intact	Intact	Intact
MGG_02608	Intact	Intact	Intact	Intact	Intact	Intact	Intact	Intact	Intact	Intact	Intact	Intact	Intact	Intact	Intact	Intact	Intact	Intact	Intact	Intact	Intact	Intact	Intact	Intact	Intact	Intact	Intact	Intact	Intact	Intact	Intact	Intact	Intact	Intact
MGG_02622	Intact	Intact	Intact	Intact	Intact	Intact	Intact	Intact	Intact	Intact	Intact	Intact	Intact	Intact	Intact	Intact	Intact	Intact	Intact	Intact	Intact	Intact	Intact	Intact	Intact	Intact	5'	Intact	Intact	Intact	Intact	Intact	Intact	Intact
MGG_02623	Intact	Intact	Intact	Intact	Intact	Intact	Intact	Intact	Intact	Intact	Intact	Intact	Intact	Intact	Intact	Intact	Intact	Intact	Intact	Intact	Intact	Intact	Intact	Intact	Intact	Intact	Intact	Intact	Intact	Intact	Intact	Intact	Intact	Intact
MGG_02626	5'	5'	5'	5'	5'	5'	5'	5'	5'	Intact	Intact	Intact	Intact	Intact	5'	Intact	Intact	Intact	Intact	3'	Intact	Intact	Intact	Intact	Intact	5'	Intact	Intact	Intact	Intact	Intact	Intact	Intact	Intact
MGG_02630	Intact	Intact	Intact	Intact	Intact	Intact	Intact	Intact	Intact	Intact	Intact	Intact	Intact	Intact	Intact	Intact	Intact	Intact	Intact	Intact	Intact	Intact	Intact	Intact	Intact	Intact	Intact	Intact	5'	Intact	Intact	Intact	3'	Intact
MGG_02631	Intact	Intact	Intact	Intact	Intact	Intact	Intact	Intact	Intact	Intact	Intact	Intact	Intact	Intact	Intact	Intact	Intact	Intact	Intact	Intact	Intact	Intact	Intact	Intact	Intact	Intact	Intact	Intact	Intact	Intact	Intact	Intact	Intact	Intact
MGG_02633	Intact	Intact	Intact	Intact	Intact	Intact	Intact	Intact	Intact	Intact	Intact	Intact	Intact	Intact	Intact	Intact	Intact	Intact	Intact	Intact	Intact	Intact	Intact	Intact	Intact	Intact	Intact	Intact	Intact	Intact	Intact	Intact	Intact	Intact
MGG_02653	Intact	Intact	Intact	Intact	Intact	Intact	Intact	Intact	Intact	Intact	Intact	Intact	Intact	Intact	Intact	Intact	Intact	Intact	Intact	Intact	Intact	Intact	Intact	Intact	Intact	Intact	5'	3'	Intact	Intact	Intact	Intact	Intact	Intact
MGG_02665	Intact	Intact	Intact	Intact	Intact	Intact	Intact	Intact	Intact	Intact	Intact	Intact	Intact	Intact	Intact	Intact	Intact	Intact	Intact	Intact	Intact	Intact	Intact	Intact	Intact	Intact	Intact	Intact	Intact	Intact	Intact	Intact	Intact	Intact
MGG_02667	Intact	Intact	Intact	Intact	Intact	Intact	Intact	Intact	Intact	Intact	Intact	Intact	Intact	Intact	Intact	Intact	Intact	Intact	Intact	Intact	Intact	Intact	Intact	Intact	Intact	Intact	Intact	Intact	Intact	Intact	Intact	Intact	Intact	Intact
MGG_02688	Intact	Intact	Intact	Intact	Intact	Intact	Intact	Intact	Intact	Intact	Intact	Intact	Intact	Intact	Intact	Intact	Intact	Intact	Intact	Intact	Intact	Intact	Intact	Intact	Intact	Intact	Intact	Intact	Intact	Intact	Intact	Intact	Intact	Intact
MGG_02689	Intact	Intact	Intact	Intact	Intact	Intact	Intact	Intact	Intact	Intact	Intact	Intact	Intact	Intact	Intact	Intact	Intact	Intact	Intact	Intact	Intact	Intact	Intact	Intact	Intact	Intact	Intact	Intact	Intact	Intact	Intact	Intact	Intact	Intact
MGG_02696	5'	5'	5'	5'	Intact	5'	5'	5'	5'	5'	Intact	Intact	Intact	Intact	5'	5'	5'	Intact	Intact	Intact	Intact	Intact	Intact	Intact	Intact	5'	5'	5'	5'	5'	5'	Intact	Intact	Intact
MGG_02697	Intact	Intact	Intact	Intact	Intact	Intact	Intact	Intact	Intact	Intact	Intact	Intact	Intact	Intact	Intact	Intact	Intact	Intact	Intact	Intact	Intact	Intact	Intact	Intact	Intact	Intact	Intact	Intact	Intact	Intact	Intact	Intact	5'	5'
MGG_02705	Intact	Intact	Intact	Intact	5'	Intact	Intact	Intact	Intact	Intact	Intact	Intact	Intact	Intact	Intact	Intact	Intact	Intact	Intact	Intact	Intact	Intact	Intact	Intact	Intact	Intact	5'	Intact	Intact	Intact	Intact	Intact	Intact	Intact
MGG_02713	Intact	Intact	Intact	Intact	Intact	Intact	Intact	Intact	Intact	Intact	Intact	Intact	Intact	Intact	Intact	Intact	Intact	Intact	Intact	Intact	Intact	Intact	Intact	Intact	Intact	Intact	Intact	Intact	Intact	Intact	Intact	Intact	Intact	Intact
MGG_02719	Intact	Intact	Intact	Intact	Intact	Intact	Intact	Intact	Intact	Intact	Intact	Intact	Intact	Intact	Intact	Intact	Intact	Intact	Intact	Intact	Intact	Intact	Intact	Intact	Intact	Intact	Intact	Intact	Intact	Intact	Intact	Intact	Intact	Intact
MGG_02722	Intact	Intact	Intact	Intact	3'	Intact	Intact	Intact	Intact	Intact	Intact	Intact	Intact	Intact	Intact	Intact	Intact	Intact	Intact	Intact	Intact	Intact	Intact	Intact	Intact	Intact	Intact	Intact	Intact	Intact	Intact	Intact	Intact	Intact
MGG_02734	Intact	Intact	Intact	Intact	Intact	Intact	Intact	Intact	Intact	Intact	Intact	Intact	Intact	Intact	Intact	Intact	Intact	Intact	Intact	Intact	Intact	Intact	Intact	Intact	Intact	Intact	Intact	Intact	Intact	Intact	Intact	Intact	Intact	Intact
MGG_02738	Intact	Intact	Intact	Intact	Intact	Intact	Intact	Intact	Intact	Intact	Intact	Intact	Intact	Intact	Intact	Intact	Intact	Intact	Intact	Intact	Intact	Intact	Intact	Intact	Intact	Intact	5'	Intact	Intact	Intact	Intact	5'	Intact	Intact
MGG_02743	Intact	Intact	Intact	Intact	3'	Intact	Intact	Intact	Intact	Intact	Intact	Intact	Intact	Intact	Intact	Intact	Intact	Intact	Intact	Intact	Intact	Intact	Intact	Intact	Intact	Intact	Intact	Intact	Intact	Intact	3'	Intact	Intact	Intact
MGG_02746	Intact	Intact	Intact	Intact	Intact	Intact	Intact	Intact	Intact	Intact	Intact	Intact	Intact	Intact	Intact	Intact	Intact	Intact	Intact	Intact	Intact	Intact	Intact	Intact	Intact	Intact	Intact	Intact	Intact	Intact	Intact	Intact	Intact	Intact
MGG_02747	Intact	Intact	Intact	Intact	Intact	Intact	Intact	Intact	Intact	Intact	Intact	Intact	Intact	Intact	Intact	Intact	Intact	Intact	Intact	Intact	Intact	Intact	Intact	Intact	Intact	Intact	Intact	Intact	Intact	Intact	Intact	Intact	Intact	Intact
MGG_02748	Intact	Intact	Intact	Intact	Intact	Intact	Intact	Intact	Intact	Intact	Intact	Intact	Intact	Intact	Intact	Intact	5'	Intact	Intact	Intact	Intact	Intact	Intact	Intact	Intact	Intact	5'	Intact	Intact	Intact	Intact	Intact	Intact	Intact
MGG_02749	3'	3'	3'	3'	3'	3'	3'	3'	3'	3'	Intact	Intact	Intact	Intact	3'	Intact	3'	Intact	Intact	Intact	Intact	Intact	Intact	Intact	Intact	3'	3'	Intact	3'	3'	3'	Intact	Intact	3'
MGG_02757	Intact	Intact	Intact	Intact	Intact	Intact	Intact	Intact	Intact	Intact	Intact	Intact	Intact	Intact	Intact	Intact	Intact	Intact	Intact	Intact	Intact	Intact	Intact	Intact	Intact	Intact	Intact	Intact	Intact	Intact	Intact	5'	5'	5'
MGG_02759	Intact	Intact	Intact	Intact	Intact	Intact	Intact	Intact	Intact	Intact	Intact	Intact	Intact	Intact	Intact	Intact	5'	Intact	Intact	Intact	Intact	Intact	Intact	Intact	Intact	Intact	3'	Intact	Intact	Intact	Intact	Intact	Intact	Intact
MGG_02762	5'	5'	5'	5'	5'	5'	5'	5'	5'	Intact	Intact	Intact	Intact	Intact	5'	Intact	Intact	Intact	Intact	Intact	Intact	Intact	Intact	Intact	Intact	Intact	Intact	Intact	Intact	Intact	Intact	Intact	Intact	Intact
MGG_02763	Intact	Intact	Intact	Intact	Intact	Intact	Intact	Intact	Intact	Intact	Intact	Intact	Intact	Intact	Intact	Intact	Intact	Intact	Intact	Intact	Intact	Intact	Intact	Intact	Intact	Intact	Intact	Intact	Intact	Intact	Intact	5'	5'	5'
MGG_02767	Intact	Intact	Intact	Intact	Intact	Intact	Intact	Intact	Intact	Intact	Intact	Intact	Intact	Intact	Intact	Intact	Intact	Intact	Intact	Intact	Intact	Intact	Intact	Intact	Intact	Intact	Intact	Intact	Intact	Intact	Intact	Intact	Intact	Intact
MGG_02773	Intact	Intact	Intact	Intact	Intact	Intact	Intact	Intact	Intact	Intact	Intact	Intact	Intact	Intact	Intact	Intact	Intact	Intact	Intact	Intact	Intact	Intact	Intact	Intact	Intact	Intact	Intact	Intact	Intact	Intact	Intact	Intact	Intact	Intact
MGG_02774	Intact	Intact	Intact	Intact	Intact	Intact	Intact	Intact	Intact	Intact	Intact	Intact	Intact	Intact	Intact	Intact	Intact	Intact	Intact	Intact	Intact	Intact	Intact	Intact	Intact	Intact	Intact	Intact	Intact	Intact	Intact	Intact	Intact	Intact
MGG_02775	Intact	Intact	Intact	Intact	Intact	Intact	Intact	Intact	Intact	Intact	Intact	Intact	Intact	Intact	Intact	Intact	Intact	Intact	Intact	3'	Intact	Intact	Intact	Intact	Intact	Intact	Intact	Intact	Intact	Intact	Intact	Intact	Intact	Intact
MGG_02779	Intact	Intact	Intact	Intact	Intact	Intact	Intact	Intact	Intact	Intact	Intact	Intact	Intact	Intact	Intact	Intact	Intact	Intact	Intact	Intact	Intact	Intact	Intact	Intact	Intact	Intact	Intact	Intact	3'	Intact	Intact	Intact	Intact	Intact
MGG_02790	Intact	Intact	Intact	Intact	Intact	Intact	Intact	Intact	Intact	Intact	Intact	Intact	Intact	Intact	Intact	Intact	Intact	Intact	Intact	Intact	Intact	Intact	Intact	Intact	Intact	Intact	Intact	Intact	Intact	Intact	Intact	Intact	Intact	Intact
MGG_02792	Intact	Intact	Intact	Intact	Intact	Intact	Intact	Intact	Intact	Intact	Intact	Intact	Intact	Intact	Intact	Intact	Intact	Intact	Intact	Intact	Intact	Intact	Intact	Intact	Intact	Intact	Intact	Intact	Intact	Intact	Intact	Intact	Intact	Intact
MGG_02793	Intact	Intact	Intact	Intact	Intact	Intact	Intact	Intact	Intact	Intact	5'	Intact	Intact	Intact	Intact	Intact	Intact	Intact	Intact	Intact	Intact	Intact	Intact	Intact	Intact	Intact	Intact	Intact	Intact	Intact	Intact	Intact	Intact	Intact
MGG_02794	Intact	Intact	Intact	Intact	Intact	Intact	Intact	Intact	Intact	Intact	Intact	Intact	Intact	Intact	Intact	Intact	Intact	Intact	Intact	Intact	Intact	Intact	Intact	Intact	Intact	Intact	Intact	Intact	Intact	Intact	Intact	Intact	Intact	Intact
MGG_02799	Intact	Intact	Intact	Intact	Intact	Intact	Intact	Intact	Intact	Intact	Intact	Intact	Intact	Intact	Intact	Intact	Intact	Intact	Intact	Intact	Intact	Intact	Intact	Intact	Intact	Intact	Intact	Intact	Intact	Intact	Intact	Intact	Intact	Intact
MGG_02803	Intact	Intact	Intact	Intact	Intact	Intact	Intact	Intact	Intact	Intact	Intact	Intact	Intact	Intact	Intact	Intact	Intact	Intact	Intact	Intact	Intact	Intact	Intact	Intact	Intact	Intact	Intact	Intact	Intact	Intact	Intact	Intact	Intact	Intact
MGG_02804	Intact	Intact	Intact	Intact	Intact	Intact	Intact	Intact	Intact	Intact	Intact	Intact	Intact	Intact	Intact	Intact	Intact	Intact	Intact	Intact	Intact	Intact	Intact	Intact	Intact	Intact	Intact	Intact	Intact	Intact	Intact	Intact	Intact	Intact
MGG_02807	Intact	Intact	Intact	Intact	Intact	Intact	Intact	Intact	Intact	Intact	Intact	Intact	Intact	Intact	Intact	Intact	Intact	Intact	Intact	Intact	Intact	Intact	Intact	Intact	Intact	Intact	Intact	Intact	Intact	Intact	Intact	Intact	Intact	Intact
MGG_02810	Intact	Intact	Intact	Intact	Intact	Intact	Intact	Intact	Intact	Intact	Intact	Intact	Intact	Intact	Intact	3'	3'	Intact	Intact	Intact	Intact	Intact	Intact	Intact	Intact	Intact	3'	Intact	Intact	3'	Intact	Intact	Intact	Intact
MGG_02819	Intact	Intact	Intact	Intact	Intact	Intact	Intact	Intact	Intact	Intact	Intact	Intact	Intact	Intact	Intact	Intact	Intact	Intact	Intact	Intact	Intact	Intact	Intact	Intact	Intact	Intact	Intact	Intact	Intact	Intact	Intact	Intact	Intact	Intact
MGG_02821	Intact	Intact	Intact	Intact	Intact	Intact	Intact	Intact	Intact	Intact	Intact	Intact	Intact	Intact	Intact	Intact	Intact	Intact	Intact	Intact	Intact	Intact	Intact	Intact	Intact	Intact	5'	Intact	Intact	Intact	Intact	Intact	Intact	Intact
MGG_02823	Intact	Intact	Intact	Intact	Intact	Intact	Intact	Intact	Intact	Intact	Intact	Intact	Intact	Intact	Intact	Intact	Intact	Intact	Intact	Intact	Intact	Intact	Intact	Intact	Intact	Intact	5'&3'	Intact	Intact	Intact	Intact	Intact	Intact	Intact
MGG_02824	Intact	Intact	Intact	Intact	Intact	Intact	Intact	Intact	Intact	Intact	Intact	Intact	Intact	Intact	Intact	Intact	Intact	Intact	Intact	Intact	Intact	Intact	Intact	Intact	Intact	Intact	Intact	Intact	Intact	Intact	Intact	Intact	Intact	Intact
MGG_02828	Intact	Intact	Intact	Intact	Intact	Intact	Intact	Intact	Intact	Intact	Intact	Intact	Intact	Intact	Intact	Intact	Intact	Intact	Intact	Intact	Intact	Intact	Intact	Intact	Intact	Intact	Intact	Intact	Intact	Intact	Intact	Intact	Intact	Intact
MGG_02832	Intact	5'	Intact	Intact	Intact	Intact	Intact	5'	Intact	Intact	Intact	Intact	Intact	Intact	Intact	Intact	Intact	Intact	Intact	Intact	Intact	Intact	Intact	Intact	Intact	5'	5'	Intact	Intact	Intact	5'	5'	Intact	5'&3'
MGG_02836	Intact	Intact	Intact	Intact	Intact	Intact	Intact	Intact	Intact	Intact	Intact	Intact	Intact	Intact	Intact	Intact	Intact	Intact	Intact	Intact	Intact	Intact	Intact	Intact	Intact	Intact	Intact	Intact	Intact	Intact	Intact	Intact	Intact	Intact
MGG_02838	Intact	Intact	Intact	Intact	Intact	Intact	Intact	Intact	Intact	Intact	Intact	Intact	Intact	Intact	Intact	Intact	Intact	Intact	Intact	Intact	Intact	Intact	Intact	Intact	Intact	Intact	Intact	Intact	Intact	Intact	Intact	Intact	Intact	Intact
MGG_02839	5'&3'	5'&3'	5'&3'	5'&3'	5'&3'	5'&3'	5'&3'	5'&3'	5'&3'	5'&3'	5'&3'	5'&3'	3'	3'	5'&3'	3'	3'	3'	3'	Intact	Intact	Intact	Intact	Intact	Intact	Intact	Intact	Intact	Intact	5'	Intact	5'	5'	5'
MGG_02842	Intact	Intact	Intact	Intact	Intact	Intact	Intact	Intact	Intact	Intact	Intact	Intact	Intact	Intact	Intact	Intact	Intact	Intact	Intact	Intact	Intact	Intact	Intact	Intact	Intact	Intact	5'	Intact	Intact	Intact	Intact	Intact	Intact	Intact
MGG_02847	Intact	Intact	Intact	Intact	Intact	Intact	Intact	Intact	Intact	Intact	Intact	Intact	Intact	Intact	Intact	Intact	Intact	Intact	Intact	Intact	Intact	Intact	Intact	Intact	Intact	Intact	Intact	Intact	Intact	Intact	Intact	Intact	Intact	Intact
MGG_02851	Intact	Intact	Intact	Intact	5'	Intact	Intact	Intact	Intact	Intact	Intact	Intact	Intact	Intact	Intact	Intact	Intact	Intact	Intact	Intact	Intact	Intact	Intact	Intact	Intact	Intact	3'	Intact	Intact	Intact	Intact	Intact	Intact	Intact
MGG_02855	Intact	Intact	Intact	Intact	Intact	Intact	Intact	Intact	Intact	Intact	Intact	Intact	Intact	Intact	5'	Intact	Intact	Intact	Intact	Intact	Intact	Intact	Intact	Intact	Intact	Intact	Intact	Intact	Intact	Intact	Intact	Intact	Intact	Intact
MGG_02859	Intact	Intact	Intact	Intact	Intact	Intact	Intact	Intact	Intact	Intact	Intact	Intact	Intact	Intact	Intact	Intact	Intact	Intact	Intact	Intact	Intact	Intact	Intact	Intact	Intact	Intact	Intact	Intact	Intact	Intact	Intact	Intact	Intact	Intact
MGG_02875	Intact	Intact	Intact	Intact	Intact	Intact	Intact	Intact	Intact	Intact	Intact	Intact	Intact	Intact	Intact	Intact	Intact	Intact	Intact	Intact	Intact	Intact	Intact	Intact	Intact	Intact	3'	Intact	Intact	Intact	Intact	Intact	Intact	Intact
MGG_02877	Intact	Intact	Intact	Intact	Intact	Intact	Intact	Intact	Intact	Intact	Intact	Intact	Intact	Intact	Intact	Intact	Intact	Intact	Intact	Intact	Intact	Intact	Intact	Intact	Intact	Intact	Intact	Intact	Intact	Intact	Intact	Intact	Intact	Intact
MGG_02878	Intact	Intact	Intact	Intact	Intact	Intact	Intact	Intact	Intact	Intact	Intact	Intact	Intact	Intact	Intact	Intact	Intact	Intact	Intact	Intact	Intact	Intact	Intact	Intact	Intact	Intact	Intact	Intact	Intact	Intact	Intact	Intact	Intact	Intact
MGG_02893	Intact	Intact	Intact	Intact	Intact	Intact	Intact	Intact	Intact	Intact	Intact	Intact	Intact	Intact	Intact	Intact	Intact	Intact	Intact	Intact	Intact	Intact	Intact	Intact	Intact	Intact	Intact	Intact	Intact	Intact	Intact	5'	5'	5'
MGG_02895	Intact	Intact	Intact	Intact	Intact	Intact	Intact	Intact	Intact	Intact	Intact	Intact	Intact	Intact	Intact	Intact	Intact	Intact	Intact	Intact	Intact	Intact	Intact	Intact	Intact	Intact	Intact	Intact	Intact	Intact	Intact	3'	3'	3'
MGG_02896	Intact	Intact	Intact	Intact	Intact	Intact	Intact	Intact	Intact	Intact	Intact	Intact	Intact	Intact	Intact	Intact	Intact	Intact	Intact	Intact	Intact	Intact	Intact	Intact	Intact	Intact	Intact	Intact	Intact	Intact	Intact	Intact	Intact	Intact
MGG_02899	Intact	Intact	Intact	Intact	Intact	Intact	Intact	Intact	Intact	Intact	Intact	Intact	Intact	Intact	Intact	Intact	Intact	Intact	Intact	Intact	Intact	Intact	Intact	Intact	Intact	Intact	Intact	Intact	Intact	Intact	Intact	Intact	Intact	Intact
MGG_02911	Intact	Intact	Intact	Intact	Intact	Intact	Intact	Intact	Intact	Intact	Intact	Intact	Intact	Intact	Intact	Intact	Intact	Intact	Intact	Intact	Intact	Intact	Intact	Intact	Intact	Intact	Intact	Intact	Intact	Intact	Intact	Intact	Intact	Intact
MGG_02920	Intact	Intact	Intact	Intact	Intact	Intact	Intact	Intact	Intact	Intact	Intact	Intact	Intact	Intact	Intact	Intact	3'	Intact	Intact	Intact	Intact	Intact	Intact	Intact	Intact	Intact	3'	3'	3'	3'	3'	Intact	Intact	Intact
MGG_02921	Intact	Intact	Intact	Intact	Intact	Intact	Intact	Intact	Intact	Intact	Intact	Intact	Intact	Intact	Intact	Intact	Intact	Intact	Intact	Intact	Intact	Intact	Intact	Intact	Intact	Intact	Intact	Intact	Intact	Intact	Intact	Intact	Intact	Intact
MGG_02923	Intact	Intact	Intact	Intact	Intact	Intact	Intact	Intact	Intact	3'	Intact	Intact	Intact	Intact	Intact	Intact	Intact	Intact	Intact	Intact	Intact	Intact	Intact	Intact	Intact	Intact	Intact	Intact	Intact	Intact	Intact	Intact	Intact	Intact
MGG_02924	Intact	Intact	Intact	Intact	Intact	Intact	Intact	Intact	Intact	Intact	Intact	Intact	Intact	Intact	Intact	Intact	Intact	Intact	Intact	Intact	Intact	Intact	Intact	Intact	Intact	Intact	Intact	Intact	Intact	Intact	Intact	Intact	Intact	Intact
MGG_02933	Intact	Intact	Intact	Intact	Intact	Intact	Intact	Intact	Intact	Intact	Intact	Intact	Intact	Intact	Intact	Intact	Intact	Intact	Intact	Intact	Intact	Intact	Intact	Intact	Intact	Intact	Intact	Intact	Intact	Intact	Intact	Intact	Intact	Intact
MGG_02937	Intact	Intact	Intact	Intact	Intact	Intact	Intact	Intact	Intact	Intact	Intact	Intact	Intact	Intact	Intact	Intact	Intact	Intact	Intact	Intact	Intact	Intact	Intact	Intact	Intact	Intact	5'&3'	Intact	Intact	Intact	Intact	Intact	Intact	Intact
MGG_02938	Intact	Intact	Intact	Intact	Intact	Intact	Intact	Intact	Intact	Intact	Intact	Intact	Intact	Intact	Intact	Intact	Intact	Intact	Intact	Intact	Intact	Intact	Intact	Intact	Intact	Intact	Intact	Intact	Intact	Intact	Intact	Intact	Intact	Intact
MGG_02940	Intact	Intact	Intact	Intact	Intact	Intact	Intact	Intact	Intact	Intact	Intact	Intact	Intact	Intact	Intact	3'	Intact	Intact	Intact	3'	Intact	Intact	Intact	Intact	Intact	Intact	Intact	3'	3'	Intact	3'	3'	3'	3'
MGG_02944	Intact	Intact	Intact	Intact	Intact	Intact	Intact	Intact	Intact	Intact	Intact	Intact	Intact	Intact	Intact	Intact	Intact	Intact	Intact	Intact	Intact	Intact	Intact	Intact	Intact	Intact	5'	Intact	Intact	Intact	Intact	Intact	Intact	Intact
MGG_02950	Intact	Intact	Intact	Intact	Intact	Intact	Intact	Intact	Intact	Intact	Intact	Intact	Intact	Intact	Intact	Intact	Intact	Intact	Intact	Intact	Intact	Intact	Intact	Intact	Intact	Intact	Intact	Intact	Intact	Intact	Intact	Intact	Intact	Intact
MGG_02955	Intact	Intact	Intact	Intact	5'	Intact	Intact	Intact	Intact	Intact	Intact	Intact	Intact	Intact	Intact	Intact	Intact	Intact	Intact	Intact	Intact	Intact	Intact	Intact	Intact	Intact	5'	Intact	Intact	Intact	Intact	Intact	Intact	Intact
MGG_02961	Intact	Intact	Intact	Intact	Intact	Intact	Intact	Intact	Intact	Intact	Intact	Intact	Intact	Intact	Intact	Intact	Intact	Intact	Intact	Intact	Intact	Intact	Intact	Intact	Intact	Intact	5'	Intact	Intact	Intact	Intact	Intact	Intact	Intact
MGG_02966	Intact	Intact	Intact	Intact	Intact	Intact	Intact	Intact	Intact	Intact	Intact	Intact	Intact	Intact	Intact	Intact	Intact	Intact	Intact	Intact	Intact	Intact	Intact	Intact	Intact	5'	Intact	Intact	Intact	Intact	Intact	Intact	3'	Intact
MGG_02967	Intact	Intact	Intact	Intact	Intact	Intact	Intact	Intact	Intact	Intact	Intact	Intact	Intact	Intact	Intact	Intact	Intact	Intact	Intact	Intact	Intact	Intact	Intact	Intact	Intact	Intact	3'	Intact	Intact	Intact	Intact	Intact	Intact	Intact
MGG_02970	Intact	Intact	Intact	Intact	Intact	Intact	Intact	Intact	Intact	Intact	Intact	Intact	Intact	Intact	Intact	Intact	Intact	Intact	Intact	Intact	Intact	Intact	Intact	Intact	Intact	Intact	Intact	Intact	Intact	Intact	Intact	Intact	Intact	Intact
MGG_02971	Intact	Intact	Intact	Intact	Intact	Intact	Intact	Intact	Intact	Intact	Intact	5'	Intact	Intact	Intact	Intact	Intact	5'	5'	Intact	Intact	Intact	Intact	Intact	5'	Intact	Intact	Intact	Intact	Intact	Intact	Intact	Intact	Intact
MGG_02974	Intact	Intact	Intact	Intact	Intact	Intact	Intact	Intact	Intact	Intact	Intact	Intact	Intact	Intact	Intact	Intact	Intact	Intact	Intact	Intact	Intact	Intact	Intact	Intact	Intact	Intact	Intact	Intact	Intact	Intact	Intact	Intact	Intact	Intact
MGG_02985	Intact	Intact	Intact	Intact	Intact	Intact	Intact	Intact	Intact	Intact	Intact	Intact	Intact	Intact	Intact	Intact	Intact	Intact	Intact	Intact	Intact	Intact	Intact	Intact	Intact	Intact	Intact	Intact	Intact	Intact	Intact	5'&3'	5'&3'	5'&3'
MGG_02996	Intact	Intact	Intact	Intact	Intact	Intact	Intact	Intact	Intact	Intact	Intact	Intact	Intact	Intact	Intact	Intact	Intact	Intact	Intact	Intact	Intact	Intact	Intact	Intact	Intact	Intact	Intact	Intact	Intact	Intact	Intact	Intact	Intact	Intact
MGG_03006	Intact	Intact	Intact	Intact	Intact	Intact	Intact	Intact	Intact	Intact	Intact	Intact	Intact	Intact	Intact	Intact	Intact	Intact	Intact	Intact	Intact	Intact	Intact	Intact	Intact	Intact	Intact	Intact	Intact	Intact	Intact	Intact	Intact	Intact
MGG_03014	Intact	Intact	Intact	Intact	Intact	Intact	Intact	Intact	Intact	Intact	Intact	Intact	Intact	Intact	Intact	Intact	Intact	Intact	Intact	Intact	Intact	Intact	Intact	Intact	Intact	Intact	Intact	Intact	Intact	Intact	Intact	Intact	Intact	Intact
MGG_03020	Intact	Intact	Intact	Intact	Intact	Intact	Intact	Intact	Intact	Intact	Intact	Intact	Intact	Intact	Intact	Intact	Intact	Intact	Intact	Intact	Intact	Intact	Intact	Intact	Intact	Intact	Intact	Intact	Intact	Intact	Intact	3'	3'	3'
MGG_03039	5'	Intact	Intact	Intact	5'&3'	Intact	Intact	Intact	Intact	Intact	Intact	Intact	Intact	Intact	Intact	Intact	Intact	Intact	Intact	Intact	Intact	Intact	Intact	Intact	Intact	Intact	Intact	Intact	5'	Intact	Intact	Intact	Intact	Intact
MGG_03041	Intact	Intact	Intact	Intact	Intact	Intact	Intact	Intact	Intact	Intact	Intact	Intact	Intact	Intact	Intact	Intact	Intact	Intact	Intact	Intact	Intact	Intact	Intact	Intact	Intact	Intact	Intact	Intact	Intact	Intact	Intact	Intact	Intact	Intact
MGG_03044	Intact	Intact	Intact	Intact	Intact	Intact	Intact	Intact	Intact	Intact	Intact	Intact	Intact	Intact	Intact	Intact	Intact	Intact	Intact	Intact	Intact	Intact	Intact	Intact	Intact	Intact	Intact	Intact	Intact	Intact	Intact	Intact	Intact	Intact
MGG_03045	Intact	Intact	Intact	Intact	Intact	Intact	Intact	Intact	Intact	Intact	Intact	Intact	Intact	Intact	Intact	Intact	Intact	Intact	Intact	Intact	Intact	Intact	Intact	Intact	Intact	Intact	Intact	Intact	3'	Intact	Intact	Intact	Intact	Intact
MGG_03051	3'	3'	3'	3'	3'	3'	3'	3'	3'	3'	Intact	Intact	Intact	Intact	3'	3'	3'	Intact	Intact	Intact	Intact	Intact	Intact	Intact	Intact	3'	3'	3'	3'	3'	3'	Intact	Intact	Intact
MGG_03060	Intact	Intact	Intact	Intact	Intact	Intact	Intact	Intact	Intact	Intact	Intact	Intact	Intact	Intact	Intact	Intact	Intact	Intact	Intact	Intact	Intact	Intact	Intact	Intact	Intact	Intact	5'&3'	Intact	Intact	Intact	Intact	Intact	Intact	Intact
MGG_03061	Intact	Intact	Intact	Intact	Intact	Intact	Intact	Intact	Intact	Intact	Intact	Intact	Intact	Intact	Intact	Intact	Intact	Intact	Intact	Intact	Intact	Intact	Intact	Intact	Intact	Intact	Intact	Intact	Intact	Intact	Intact	Intact	Intact	Intact
MGG_03064	Intact	Intact	Intact	Intact	Intact	Intact	Intact	Intact	Intact	Intact	Intact	Intact	Intact	Intact	Intact	Intact	Intact	Intact	Intact	Intact	Intact	Intact	Intact	Intact	Intact	Intact	5'	Intact	3'	Intact	Intact	Intact	Intact	Intact
MGG_03065	Intact	Intact	Intact	Intact	Intact	Intact	Intact	Intact	Intact	Intact	Intact	Intact	Intact	Intact	Intact	Intact	Intact	Intact	Intact	Intact	Intact	Intact	Intact	Intact	Intact	Intact	Intact	Intact	Intact	Intact	Intact	Intact	Intact	Intact
MGG_03069	Intact	Intact	Intact	Intact	Intact	Intact	Intact	Intact	Intact	Intact	Intact	Intact	Intact	Intact	Intact	Intact	Intact	Intact	Intact	Intact	Intact	Intact	Intact	Intact	Intact	Intact	Intact	Intact	Intact	Intact	Intact	Intact	Intact	Intact
MGG_03071	Intact	Intact	Intact	Intact	Intact	Intact	Intact	Intact	Intact	Intact	Intact	Intact	Intact	Intact	Intact	Intact	Intact	Intact	Intact	Intact	Intact	Intact	Intact	Intact	Intact	Intact	Intact	Intact	Intact	Intact	Intact	Intact	Intact	Intact
MGG_03073	Intact	Intact	Intact	Intact	Intact	Intact	Intact	Intact	Intact	Intact	Intact	Intact	Intact	Intact	Intact	Intact	Intact	Intact	Intact	Intact	Intact	Intact	Intact	Intact	Intact	Intact	Intact	Intact	Intact	Intact	Intact	Intact	Intact	Intact
MGG_03074	3'	3'	3'	3'	3'	3'	3'	3'	3'	3'	3'	3'	3'	3'	3'	3'	3'	3'	3'	3'	Intact	Intact	Intact	Intact	Intact	Intact	Intact	3'	3'	3'	3'	3'	3'	3'
MGG_03075	Intact	Intact	Intact	Intact	Intact	Intact	Intact	Intact	Intact	Intact	Intact	Intact	Intact	Intact	Intact	Intact	Intact	Intact	Intact	Intact	Intact	Intact	Intact	Intact	Intact	Intact	Intact	Intact	Intact	Intact	Intact	Intact	Intact	Intact
MGG_03077	Intact	Intact	Intact	Intact	Intact	Intact	Intact	Intact	Intact	Intact	Intact	Intact	Intact	Intact	Intact	Intact	Intact	Intact	Intact	Intact	Intact	Intact	Intact	Intact	Intact	Intact	Intact	Intact	Intact	Intact	Intact	Intact	Intact	Intact
MGG_03080	Intact	Intact	Intact	Intact	Intact	Intact	Intact	Intact	Intact	Intact	Intact	Intact	Intact	Intact	Intact	Intact	Intact	Intact	Intact	Intact	Intact	Intact	Intact	Intact	Intact	Intact	Intact	Intact	Intact	Intact	Intact	Intact	Intact	Intact
MGG_03087	Intact	Intact	Intact	Intact	Intact	Intact	Intact	Intact	Intact	Intact	Intact	Intact	Intact	Intact	Intact	Intact	Intact	Intact	Intact	Intact	Intact	Intact	Intact	Intact	Intact	Intact	Intact	Intact	Intact	Intact	Intact	Intact	Intact	Intact
MGG_03089	Intact	Intact	Intact	Intact	Intact	Intact	Intact	Intact	Intact	Intact	Intact	Intact	Intact	Intact	Intact	Intact	Intact	Intact	Intact	Intact	Intact	Intact	Intact	Intact	Intact	Intact	Intact	Intact	Intact	Intact	Intact	Intact	Intact	Intact
MGG_03107	Intact	Intact	Intact	3'	3'	3'	3'	3'	Intact	Intact	Intact	Intact	Intact	Intact	Intact	Intact	Intact	Intact	Intact	Intact	Intact	Intact	Intact	Intact	Intact	3'	Intact	Intact	Intact	Intact	Intact	Intact	Intact	Intact
MGG_03116	Intact	Intact	Intact	Intact	Intact	Intact	Intact	Intact	Intact	Intact	Intact	5'	Intact	Intact	Intact	Intact	Intact	5'	5'	Intact	Intact	Intact	Intact	5'	Intact	Intact	Intact	Intact	Intact	Intact	Intact	Intact	Intact	Intact
MGG_03122	Intact	Intact	Intact	Intact	Intact	Intact	Intact	Intact	Intact	Intact	Intact	Intact	Intact	Intact	Intact	Intact	Intact	Intact	Intact	Intact	Intact	Intact	Intact	Intact	Intact	Intact	Intact	Intact	Intact	Intact	Intact	Intact	Intact	Intact
MGG_03129	Intact	Intact	Intact	Intact	Intact	Intact	Intact	Intact	Intact	Intact	Intact	Intact	Intact	Intact	Intact	Intact	Intact	Intact	Intact	Intact	Intact	Intact	Intact	Intact	Intact	Intact	Intact	Intact	Intact	Intact	Intact	Intact	Intact	Intact
MGG_03130	Intact	Intact	Intact	Intact	Intact	Intact	Intact	Intact	Intact	Intact	Intact	Intact	Intact	Intact	Intact	Intact	Intact	Intact	Intact	Intact	Intact	Intact	Intact	Intact	Intact	Intact	Intact	Intact	Intact	Intact	Intact	Intact	Intact	Intact
MGG_03132	Intact	Intact	Intact	Intact	Intact	Intact	Intact	Intact	Intact	Intact	Intact	Intact	Intact	Intact	Intact	Intact	Intact	Intact	Intact	Intact	Intact	Intact	Intact	Intact	Intact	Intact	5'	Intact	Intact	Intact	Intact	5'	5'&3'	5'&3'
MGG_03135	Intact	Intact	Intact	Intact	Intact	Intact	Intact	Intact	Intact	Intact	Intact	Intact	Intact	Intact	Intact	Intact	Intact	Intact	Intact	Intact	Intact	Intact	Intact	Intact	Intact	Intact	Intact	Intact	Intact	Intact	Intact	Intact	Intact	Intact
MGG_03136	Intact	Intact	Intact	Intact	Intact	Intact	Intact	Intact	Intact	Intact	Intact	Intact	Intact	Intact	Intact	Intact	Intact	Intact	Intact	Intact	Intact	Intact	Intact	Intact	Intact	Intact	Intact	Intact	Intact	Intact	Intact	Intact	Intact	Intact
MGG_03139	Intact	Intact	Intact	Intact	Intact	Intact	Intact	Intact	Intact	Intact	Intact	Intact	Intact	Intact	Intact	Intact	Intact	Intact	Intact	Intact	Intact	Intact	Intact	Intact	Intact	Intact	Intact	Intact	Intact	Intact	Intact	Intact	Intact	Intact
MGG_03149	Intact	Intact	Intact	Intact	Intact	Intact	Intact	Intact	Intact	Intact	Intact	Intact	Intact	Intact	Intact	Intact	Intact	Intact	Intact	Intact	Intact	Intact	Intact	Intact	Intact	Intact	Intact	Intact	Intact	Intact	Intact	Intact	Intact	Intact
MGG_03150	Intact	Intact	Intact	Intact	Intact	Intact	Intact	Intact	Intact	3'	Intact	Intact	Intact	Intact	Intact	3'	3'	Intact	Intact	Intact	Intact	Intact	Intact	Intact	Intact	Intact	3'	3'	3'	3'	3'	3'	3'	3'
MGG_03155	5'	5'	5'	5'	5'	5'	5'	5'	5'	Intact	Intact	Intact	Intact	Intact	5'	Intact	Intact	Intact	Intact	Intact	Intact	Intact	Intact	5'	Intact	5'	Intact	Intact	Intact	Intact	Intact	Intact	Intact	Intact
MGG_03159	Intact	Intact	Intact	Intact	Intact	Intact	Intact	Intact	Intact	Intact	Intact	Intact	Intact	Intact	Intact	Intact	Intact	Intact	Intact	Intact	Intact	Intact	Intact	Intact	Intact	Intact	Intact	Intact	Intact	Intact	Intact	Intact	Intact	Intact
MGG_03162	Intact	Intact	Intact	Intact	Intact	Intact	Intact	Intact	Intact	Intact	Intact	Intact	Intact	Intact	Intact	Intact	Intact	Intact	Intact	Intact	Intact	Intact	Intact	Intact	Intact	Intact	Intact	Intact	Intact	Intact	Intact	5'	5'	5'
MGG_03170	Intact	Intact	Intact	Intact	Intact	Intact	Intact	Intact	Intact	Intact	Intact	Intact	Intact	Intact	Intact	Intact	Intact	Intact	Intact	Intact	Intact	Intact	Intact	Intact	Intact	Intact	3'	Intact	Intact	Intact	Intact	Intact	Intact	Intact
MGG_03171	Intact	5'	5'	Intact	5'	Intact	Intact	Intact	Intact	Intact	Intact	Intact	Intact	Intact	5'	Intact	Intact	Intact	Intact	5'	Intact	Intact	Intact	5'	Intact	Intact	Intact	Intact	Intact	Intact	Intact	Intact	Intact	Intact
MGG_03173	Intact	Intact	Intact	Intact	Intact	Intact	Intact	Intact	Intact	Intact	Intact	Intact	Intact	Intact	Intact	Intact	Intact	Intact	Intact	Intact	Intact	Intact	Intact	Intact	Intact	Intact	Intact	Intact	Intact	Intact	Intact	Intact	Intact	Intact
MGG_03174	Intact	Intact	Intact	Intact	Intact	Intact	Intact	Intact	Intact	Intact	Intact	Intact	Intact	Intact	Intact	Intact	Intact	Intact	Intact	Intact	Intact	Intact	Intact	Intact	Intact	Intact	5'	Intact	Intact	Intact	Intact	Intact	Intact	Intact
MGG_03175	Intact	Intact	Intact	Intact	Intact	Intact	Intact	Intact	Intact	Intact	Intact	Intact	Intact	Intact	Intact	Intact	Intact	Intact	Intact	Intact	Intact	Intact	Intact	Intact	Intact	Intact	5'	Intact	Intact	Intact	Intact	Intact	Intact	Intact
MGG_03178	Intact	Intact	Intact	Intact	Intact	Intact	Intact	Intact	Intact	Intact	Intact	Intact	Intact	Intact	Intact	Intact	Intact	Intact	Intact	Intact	Intact	Intact	Intact	Intact	Intact	Intact	5'	Intact	Intact	Intact	Intact	Intact	Intact	Intact
MGG_03181	Intact	Intact	Intact	Intact	Intact	Intact	Intact	Intact	Intact	Intact	Intact	Intact	Intact	Intact	Intact	Intact	Intact	Intact	Intact	Intact	Intact	Intact	Intact	Intact	Intact	Intact	5'	Intact	Intact	Intact	Intact	Intact	Intact	Intact
MGG_03182	Intact	Intact	Intact	Intact	Intact	Intact	Intact	Intact	Intact	Intact	Intact	Intact	Intact	Intact	Intact	Intact	Intact	Intact	Intact	Intact	Intact	Intact	Intact	Intact	Intact	Intact	Intact	Intact	Intact	Intact	Intact	5'	5'	5'
MGG_03184	Intact	Intact	Intact	Intact	Intact	Intact	Intact	Intact	Intact	Intact	Intact	Intact	Intact	Intact	Intact	Intact	Intact	Intact	Intact	Intact	Intact	Intact	Intact	Intact	Intact	Intact	Intact	Intact	Intact	Intact	Intact	Intact	Intact	Intact
MGG_03188	Intact	Intact	Intact	Intact	Intact	Intact	Intact	Intact	Intact	Intact	Intact	Intact	Intact	Intact	Intact	Intact	Intact	Intact	Intact	Intact	Intact	Intact	Intact	Intact	Intact	Intact	Intact	Intact	Intact	Intact	Intact	Intact	Intact	Intact
MGG_03192	Intact	Intact	Intact	Intact	3'	Intact	Intact	Intact	Intact	Intact	Intact	Intact	Intact	Intact	Intact	Intact	Intact	Intact	Intact	Intact	Intact	Intact	Intact	Intact	Intact	Intact	Intact	Intact	Intact	Intact	Intact	Intact	Intact	Intact
MGG_03195	Intact	Intact	Intact	Intact	Intact	Intact	Intact	Intact	Intact	Intact	Intact	Intact	Intact	Intact	Intact	Intact	Intact	Intact	Intact	Intact	Intact	Intact	Intact	Intact	Intact	Intact	Intact	Intact	Intact	Intact	Intact	Intact	Intact	Intact
MGG_03204	Intact	Intact	Intact	Intact	Intact	Intact	Intact	Intact	Intact	Intact	Intact	Intact	Intact	Intact	Intact	Intact	Intact	Intact	Intact	Intact	Intact	Intact	Intact	Intact	Intact	Intact	3'	Intact	Intact	Intact	Intact	Intact	Intact	Intact
MGG_03210	3'	3'	3'	3'	3'	3'	3'	3'	3'	3'	Intact	Intact	Intact	Intact	3'	3'	3'	Intact	Intact	Intact	Intact	Intact	Intact	Intact	Intact	5'	3'	3'	3'	3'	3'	3'	3'	3'
MGG_03211	Intact	Intact	Intact	Intact	Intact	Intact	Intact	Intact	Intact	Intact	Intact	Intact	Intact	Intact	Intact	Intact	Intact	Intact	Intact	Intact	Intact	Intact	Intact	Intact	Intact	Intact	Intact	Intact	Intact	Intact	Intact	Intact	Intact	Intact
MGG_03214	Intact	Intact	Intact	Intact	Intact	Intact	Intact	Intact	Intact	Intact	Intact	Intact	Intact	Intact	Intact	Intact	Intact	Intact	Intact	Intact	Intact	Intact	Intact	Intact	Intact	Intact	Intact	Intact	Intact	Intact	Intact	3'	3'	3'
MGG_03215	Intact	Intact	Intact	Intact	Intact	Intact	Intact	Intact	Intact	Intact	Intact	Intact	Intact	Intact	Intact	Intact	Intact	Intact	Intact	Intact	Intact	Intact	Intact	Intact	Intact	Intact	Intact	Intact	Intact	Intact	Intact	Intact	Intact	Intact
MGG_03217	Intact	Intact	Intact	Intact	Intact	Intact	Intact	Intact	Intact	Intact	Intact	Intact	Intact	Intact	Intact	Intact	Intact	Intact	Intact	Intact	Intact	Intact	Intact	Intact	Intact	Intact	Intact	Intact	Intact	Intact	Intact	5'	5'	5'
MGG_03218	Intact	Intact	Intact	Intact	Intact	Intact	Intact	Intact	Intact	Intact	Intact	Intact	Intact	Intact	Intact	Intact	Intact	Intact	Intact	Intact	Intact	Intact	Intact	Intact	Intact	Intact	Intact	Intact	Intact	Intact	Intact	Intact	Intact	Intact
MGG_03224	Intact	Intact	Intact	Intact	Intact	Intact	Intact	Intact	Intact	Intact	Intact	Intact	Intact	Intact	Intact	Intact	Intact	Intact	Intact	Intact	Intact	Intact	Intact	Intact	Intact	Intact	Intact	Intact	Intact	Intact	Intact	Intact	Intact	Intact
MGG_03225	Intact	Intact	Intact	Intact	Intact	Intact	Intact	Intact	Intact	Intact	Intact	Intact	Intact	Intact	Intact	Intact	Intact	Intact	Intact	Intact	Intact	Intact	Intact	Intact	Intact	Intact	5'	Intact	Intact	Intact	Intact	Intact	Intact	Intact
MGG_03228	Intact	Intact	Intact	Intact	Intact	Intact	Intact	Intact	Intact	Intact	Intact	Intact	Intact	Intact	Intact	Intact	Intact	Intact	Intact	Intact	Intact	Intact	Intact	Intact	Intact	Intact	5'	Intact	Intact	Intact	Intact	Intact	Intact	Intact
MGG_03229	Intact	Intact	Intact	Intact	Intact	Intact	Intact	Intact	Intact	5'&3'	Intact	Intact	Intact	Intact	Intact	Intact	Intact	Intact	Intact	Intact	Intact	Intact	Intact	Intact	Intact	Intact	Intact	Intact	Intact	5'	Intact	5'	5'	5'
MGG_03230	Intact	Intact	Intact	Intact	Intact	Intact	Intact	Intact	Intact	Intact	Intact	Intact	Intact	Intact	Intact	Intact	5'	Intact	Intact	Intact	Intact	Intact	Intact	Intact	Intact	5'	Intact	Intact	Intact	Intact	Intact	Intact	Intact	Intact
MGG_03231	Intact	Intact	Intact	Intact	Intact	Intact	Intact	Intact	Intact	Intact	Intact	Intact	Intact	Intact	Intact	Intact	3'	Intact	Intact	Intact	Intact	Intact	Intact	Intact	Intact	Intact	Intact	Intact	Intact	Intact	Intact	Intact	Intact	Intact
MGG_03235	Intact	Intact	Intact	Intact	Intact	Intact	Intact	Intact	Intact	Intact	Intact	Intact	Intact	Intact	Intact	Intact	Intact	Intact	Intact	Intact	Intact	Intact	Intact	Intact	Intact	Intact	Intact	Intact	Intact	Intact	Intact	Intact	Intact	Intact
MGG_03239	Intact	Intact	Intact	Intact	Intact	Intact	Intact	Intact	Intact	Intact	Intact	Intact	Intact	Intact	Intact	Intact	Intact	Intact	Intact	Intact	Intact	Intact	Intact	Intact	Intact	Intact	Intact	Intact	Intact	Intact	Intact	Intact	Intact	Intact
MGG_03241	Intact	Intact	Intact	Intact	Intact	Intact	Intact	Intact	Intact	Intact	Intact	Intact	Intact	Intact	Intact	Intact	5'	Intact	Intact	Intact	Intact	Intact	Intact	Intact	Intact	5'	Intact	Intact	Intact	Intact	Intact	Intact	Intact	Intact
MGG_03243	Intact	Intact	Intact	Intact	Intact	Intact	Intact	Intact	Intact	Intact	Intact	Intact	Intact	Intact	Intact	Intact	Intact	Intact	Intact	Intact	Intact	Intact	Intact	Intact	Intact	Intact	Intact	Intact	Intact	Intact	Intact	Intact	Intact	Intact
MGG_03244	Intact	Intact	Intact	Intact	Intact	Intact	Intact	Intact	Intact	Intact	Intact	Intact	Intact	Intact	Intact	Intact	Intact	Intact	Intact	Intact	Intact	Intact	Intact	Intact	Intact	Intact	Intact	Intact	Intact	Intact	Intact	3'	3'	3'
MGG_03250	Intact	Intact	Intact	Intact	Intact	Intact	Intact	Intact	Intact	Intact	Intact	Intact	Intact	Intact	Intact	Intact	Intact	Intact	Intact	Intact	Intact	Intact	Intact	Intact	Intact	Intact	Intact	Intact	Intact	Intact	Intact	Intact	Intact	Intact
MGG_03264	Intact	Intact	Intact	Intact	Intact	Intact	Intact	Intact	Intact	Intact	Intact	Intact	Intact	Intact	Intact	Intact	5'	Intact	Intact	Intact	Intact	Intact	Intact	Intact	Intact	Intact	Intact	Intact	5'	Intact	Intact	Intact	Intact	Intact
MGG_03265	Intact	Intact	Intact	Intact	Intact	Intact	Intact	Intact	Intact	Intact	Intact	Intact	Intact	Intact	Intact	Intact	Intact	Intact	Intact	Intact	Intact	Intact	Intact	Intact	Intact	Intact	Intact	Intact	Intact	Intact	Intact	Intact	Intact	Intact
MGG_03266	Intact	Intact	Intact	Intact	Intact	Intact	Intact	Intact	Intact	Intact	Intact	Intact	Intact	Intact	Intact	Intact	Intact	Intact	Intact	Intact	Intact	Intact	Intact	Intact	Intact	Intact	Intact	Intact	Intact	Intact	Intact	Intact	Intact	Intact
MGG_03283	Intact	Intact	Intact	Intact	Intact	Intact	Intact	Intact	Intact	Intact	Intact	Intact	Intact	Intact	Intact	Intact	Intact	Intact	Intact	Intact	Intact	Intact	Intact	Intact	Intact	Intact	Intact	Intact	Intact	Intact	Intact	5'	5'	5'
MGG_03288	Intact	Intact	Intact	Intact	Intact	Intact	Intact	Intact	Intact	Intact	Intact	Intact	Intact	Intact	Intact	Intact	Intact	Intact	Intact	Intact	Intact	Intact	Intact	Intact	Intact	Intact	Intact	Intact	Intact	Intact	Intact	Intact	Intact	Intact
MGG_03291	Intact	Intact	Intact	Intact	Intact	Intact	Intact	Intact	Intact	Intact	Intact	Intact	Intact	Intact	Intact	Intact	Intact	Intact	Intact	Intact	Intact	Intact	Intact	Intact	Intact	Intact	Intact	Intact	Intact	Intact	Intact	Intact	Intact	Intact
MGG_03298	Intact	Intact	Intact	Intact	Intact	Intact	Intact	Intact	Intact	Intact	Intact	Intact	Intact	Intact	Intact	Intact	Intact	Intact	Intact	Intact	Intact	Intact	Intact	Intact	Intact	Intact	Intact	Intact	Intact	Intact	Intact	Intact	Intact	Intact
MGG_03301	Intact	Intact	Intact	Intact	Intact	Intact	Intact	Intact	Intact	Intact	Intact	Intact	Intact	Intact	Intact	Intact	Intact	Intact	Intact	Intact	Intact	Intact	Intact	Intact	Intact	Intact	Intact	Intact	Intact	Intact	Intact	Intact	Intact	Intact
MGG_03302	Intact	Intact	Intact	Intact	Intact	Intact	Intact	Intact	Intact	Intact	Intact	Intact	Intact	Intact	Intact	Intact	Intact	Intact	Intact	Intact	Intact	Intact	Intact	Intact	Intact	5'	5'	Intact	Intact	Intact	Intact	Intact	Intact	Intact
MGG_03313	Intact	Intact	Intact	Intact	Intact	Intact	Intact	Intact	Intact	Intact	Intact	Intact	Intact	Intact	3'	Intact	Intact	Intact	Intact	Intact	Intact	Intact	Intact	Intact	Intact	Intact	5'	Intact	Intact	Intact	Intact	Intact	Intact	Intact
MGG_03314	Intact	Intact	Intact	Intact	Intact	Intact	Intact	Intact	Intact	Intact	Intact	Intact	Intact	Intact	Intact	Intact	Intact	Intact	Intact	Intact	Intact	Intact	Intact	Intact	Intact	Intact	5'	Intact	Intact	Intact	3'	Intact	Intact	Intact
MGG_03318	Intact	Intact	Intact	Intact	Intact	Intact	Intact	Intact	Intact	3'	Intact	Intact	Intact	Intact	Intact	3'	3'	Intact	Intact	Intact	Intact	Intact	Intact	Intact	Intact	3'	3'	3'	3'	3'	3'	3'	3'	3'
MGG_03320	Intact	Intact	Intact	Intact	Intact	Intact	Intact	Intact	Intact	Intact	Intact	Intact	Intact	Intact	Intact	Intact	Intact	Intact	Intact	Intact	Intact	Intact	Intact	Intact	Intact	Intact	3'	Intact	Intact	Intact	Intact	Intact	Intact	Intact
MGG_03322	Intact	Intact	Intact	Intact	Intact	Intact	Intact	Intact	Intact	Intact	Intact	Intact	Intact	Intact	Intact	Intact	Intact	Intact	Intact	Intact	Intact	Intact	Intact	Intact	Intact	Intact	5'&3'	Intact	Intact	Intact	Intact	5'	5'	5'
MGG_03336	Intact	Intact	Intact	Intact	Intact	Intact	Intact	Intact	Intact	Intact	Intact	Intact	Intact	Intact	Intact	Intact	Intact	Intact	Intact	Intact	Intact	Intact	Intact	Intact	Intact	Intact	Intact	Intact	Intact	Intact	Intact	Intact	Intact	Intact
MGG_03353	Intact	Intact	Intact	Intact	Intact	Intact	Intact	Intact	Intact	Intact	Intact	Intact	Intact	Intact	Intact	Intact	Intact	Intact	Intact	Intact	Intact	Intact	Intact	Intact	Intact	Intact	Intact	Intact	Intact	Intact	Intact	Intact	Intact	Intact
MGG_03360	Intact	Intact	Intact	Intact	Intact	Intact	Intact	Intact	Intact	Intact	Intact	Intact	Intact	Intact	Intact	Intact	Intact	Intact	Intact	Intact	Intact	Intact	Intact	Intact	Intact	Intact	Intact	Intact	Intact	Intact	Intact	Intact	Intact	Intact
MGG_03362	Intact	Intact	Intact	Intact	Intact	Intact	Intact	Intact	Intact	Intact	Intact	Intact	Intact	Intact	Intact	Intact	Intact	Intact	Intact	Intact	Intact	Intact	Intact	Intact	Intact	Intact	Intact	Intact	Intact	Intact	Intact	Intact	Intact	Intact
MGG_03372	Intact	Intact	Intact	Intact	Intact	Intact	Intact	Intact	Intact	Intact	Intact	Intact	Intact	Intact	Intact	Intact	Intact	Intact	Intact	Intact	Intact	Intact	Intact	Intact	Intact	Intact	Intact	Intact	Intact	Intact	Intact	Intact	Intact	Intact
MGG_03374	Intact	Intact	Intact	Intact	Intact	Intact	Intact	Intact	Intact	Intact	Intact	Intact	Intact	Intact	Intact	Intact	Intact	Intact	Intact	Intact	Intact	Intact	Intact	Intact	Intact	Intact	3'	Intact	Intact	Intact	Intact	Intact	Intact	Intact
MGG_03377	Intact	Intact	Intact	Intact	Intact	Intact	Intact	Intact	Intact	Intact	Intact	Intact	Intact	Intact	Intact	Intact	Intact	Intact	Intact	Intact	Intact	Intact	Intact	Intact	Intact	Intact	Intact	Intact	Intact	Intact	Intact	Intact	Intact	Intact
MGG_03378	Intact	Intact	Intact	Intact	Intact	Intact	Intact	Intact	Intact	Intact	Intact	Intact	Intact	Intact	Intact	Intact	Intact	Intact	Intact	Intact	Intact	Intact	Intact	Intact	Intact	Intact	Intact	Intact	5'	5'	Intact	Intact	Intact	Intact
MGG_03388	Intact	Intact	Intact	Intact	Intact	Intact	Intact	Intact	Intact	Intact	Intact	Intact	Intact	Intact	Intact	Intact	Intact	Intact	Intact	Intact	Intact	Intact	Intact	Intact	Intact	Intact	Intact	Intact	Intact	Intact	Intact	Intact	Intact	Intact
MGG_03401	Intact	Intact	Intact	Intact	Intact	Intact	Intact	Intact	Intact	5'&3'	Intact	Intact	Intact	Intact	Intact	5'&3'	Intact	Intact	Intact	Intact	Intact	Intact	Intact	Intact	Intact	Intact	5'&3'	Intact	Intact	3'	5'&3'	5'&3'	5'	5'
MGG_03404	Intact	Intact	Intact	Intact	Intact	Intact	Intact	Intact	Intact	Intact	Intact	Intact	Intact	Intact	Intact	Intact	Intact	Intact	Intact	Intact	Intact	Intact	Intact	Intact	Intact	Intact	Intact	Intact	Intact	Intact	Intact	Intact	Intact	Intact
MGG_03419	5'	5'	5'	5'	5'	5'	5'	5'	5'	Intact	Intact	Intact	Intact	Intact	5'	Intact	Intact	Intact	Intact	Intact	Intact	Intact	Intact	Intact	Intact	Intact	Intact	Intact	Intact	Intact	Intact	Intact	Intact	Intact
MGG_03441	Intact	Intact	Intact	Intact	Intact	Intact	Intact	Intact	Intact	Intact	Intact	Intact	Intact	Intact	Intact	Intact	Intact	Intact	Intact	Intact	Intact	Intact	Intact	Intact	Intact	Intact	Intact	Intact	Intact	Intact	Intact	Intact	Intact	Intact
MGG_03448	Intact	Intact	Intact	Intact	Intact	Intact	Intact	Intact	Intact	Intact	Intact	Intact	Intact	Intact	Intact	Intact	Intact	Intact	Intact	Intact	Intact	Intact	Intact	Intact	Intact	Intact	Intact	Intact	Intact	Intact	Intact	Intact	Intact	Intact
MGG_03449	Intact	Intact	Intact	Intact	Intact	Intact	Intact	Intact	Intact	Intact	Intact	Intact	Intact	Intact	Intact	Intact	Intact	Intact	Intact	Intact	Intact	Intact	Intact	Intact	Intact	Intact	Intact	Intact	Intact	Intact	Intact	Intact	Intact	Intact
MGG_03458	Intact	5'	Intact	Intact	Intact	Intact	Intact	Intact	Intact	Intact	Intact	Intact	Intact	Intact	Intact	Intact	Intact	Intact	Intact	Intact	Intact	Intact	Intact	Intact	Intact	5'	3'	Intact	Intact	Intact	Intact	Intact	Intact	Intact
MGG_03461	Intact	Intact	Intact	Intact	Intact	Intact	Intact	Intact	Intact	Intact	Intact	Intact	Intact	Intact	Intact	Intact	Intact	Intact	Intact	Intact	Intact	Intact	Intact	Intact	Intact	Intact	Intact	Intact	5'	Intact	Intact	5'	Intact	5'&3'
MGG_03469	Intact	Intact	Intact	Intact	Intact	Intact	Intact	Intact	Intact	Intact	Intact	Intact	Intact	Intact	Intact	Intact	Intact	Intact	Intact	Intact	Intact	Intact	Intact	Intact	Intact	Intact	Intact	Intact	Intact	Intact	Intact	Intact	Intact	Intact
MGG_03479	Intact	Intact	Intact	Intact	Intact	Intact	Intact	Intact	Intact	Intact	Intact	Intact	Intact	Intact	Intact	Intact	Intact	Intact	Intact	Intact	Intact	Intact	Intact	Intact	Intact	Intact	Intact	Intact	Intact	Intact	Intact	Intact	Intact	Intact
MGG_03481	Intact	Intact	Intact	Intact	Intact	Intact	Intact	Intact	Intact	Intact	Intact	Intact	Intact	Intact	Intact	Intact	Intact	Intact	Intact	Intact	Intact	Intact	Intact	Intact	Intact	Intact	Intact	Intact	Intact	Intact	Intact	Intact	Intact	Intact
MGG_03484	Intact	Intact	Intact	Intact	Intact	Intact	Intact	Intact	Intact	Intact	Intact	Intact	Intact	Intact	Intact	Intact	Intact	Intact	Intact	Intact	Intact	Intact	Intact	Intact	Intact	Intact	Intact	Intact	Intact	Intact	Intact	Intact	Intact	Intact
MGG_03486	Intact	Intact	Intact	Intact	Intact	Intact	Intact	Intact	Intact	Intact	Intact	Intact	Intact	Intact	Intact	Intact	Intact	Intact	Intact	Intact	Intact	Intact	Intact	Intact	Intact	Intact	Intact	Intact	Intact	Intact	Intact	Intact	Intact	Intact
MGG_03487	Intact	Intact	Intact	Intact	Intact	Intact	Intact	Intact	Intact	3'	Intact	Intact	Intact	Intact	Intact	Intact	Intact	Intact	Intact	Intact	Intact	Intact	Intact	Intact	Intact	Intact	Intact	Intact	Intact	Intact	Intact	Intact	Intact	Intact
MGG_03488	Intact	Intact	Intact	Intact	3'	Intact	Intact	Intact	Intact	Intact	Intact	Intact	Intact	Intact	Intact	Intact	Intact	Intact	Intact	Intact	Intact	Intact	Intact	Intact	Intact	Intact	5'	Intact	Intact	Intact	Intact	Intact	Intact	Intact
MGG_03501	Intact	Intact	Intact	Intact	Intact	Intact	Intact	Intact	Intact	Intact	Intact	Intact	Intact	Intact	Intact	Intact	Intact	Intact	Intact	Intact	Intact	Intact	Intact	Intact	Intact	Intact	Intact	Intact	3'	Intact	3'	Intact	Intact	Intact
MGG_03510	Intact	Intact	Intact	Intact	Intact	Intact	Intact	Intact	Intact	Intact	Intact	Intact	Intact	Intact	Intact	Intact	Intact	Intact	Intact	Intact	Intact	Intact	Intact	Intact	Intact	Intact	Intact	Intact	Intact	Intact	Intact	Intact	Intact	Intact
MGG_03511	Intact	Intact	Intact	Intact	3'	Intact	Intact	Intact	Intact	Intact	Intact	Intact	Intact	Intact	Intact	Intact	Intact	Intact	Intact	Intact	Intact	Intact	Intact	Intact	Intact	Intact	Intact	Intact	Intact	Intact	Intact	Intact	Intact	Intact
MGG_03512	Intact	Intact	Intact	Intact	Intact	Intact	Intact	Intact	Intact	Intact	Intact	Intact	Intact	Intact	Intact	Intact	Intact	Intact	Intact	Intact	Intact	Intact	Intact	Intact	Intact	Intact	Intact	Intact	Intact	Intact	Intact	Intact	Intact	Intact
MGG_03518	5'	5'	5'	5'	5'	5'	5'	5'	5'	5'	Intact	Intact	Intact	Intact	5'	5'	Intact	Intact	Intact	Intact	Intact	Intact	Intact	Intact	Intact	5'	Intact	Intact	Intact	Intact	Intact	Intact	5'	5'
MGG_03521	Intact	Intact	Intact	Intact	Intact	Intact	Intact	Intact	Intact	Intact	Intact	Intact	Intact	Intact	Intact	Intact	Intact	Intact	Intact	Intact	Intact	Intact	Intact	Intact	Intact	Intact	Intact	Intact	Intact	Intact	Intact	3'	3'	3'
MGG_03524	Intact	Intact	Intact	Intact	Intact	Intact	Intact	Intact	Intact	Intact	Intact	Intact	Intact	Intact	Intact	Intact	Intact	Intact	Intact	Intact	Intact	Intact	Intact	Intact	Intact	Intact	Intact	Intact	Intact	Intact	Intact	Intact	Intact	Intact
MGG_03525	Intact	Intact	Intact	Intact	Intact	Intact	Intact	Intact	Intact	Intact	Intact	Intact	Intact	Intact	Intact	Intact	Intact	Intact	Intact	Intact	Intact	Intact	Intact	Intact	Intact	Intact	3'	Intact	Intact	Intact	Intact	Intact	Intact	Intact
MGG_03526	Intact	3'	Intact	Intact	Intact	3'	Intact	3'	3'	Intact	Intact	Intact	Intact	Intact	3'	Intact	Intact	Intact	Intact	Intact	Intact	Intact	Intact	Intact	Intact	Intact	Intact	Intact	Intact	Intact	Intact	Intact	Intact	Intact
MGG_03527	Intact	Intact	Intact	Intact	Intact	Intact	Intact	Intact	Intact	Intact	Intact	Intact	Intact	Intact	Intact	Intact	Intact	Intact	Intact	Intact	Intact	Intact	Intact	Intact	Intact	Intact	Intact	Intact	Intact	Intact	Intact	Intact	Intact	Intact
MGG_03531	Intact	Intact	Intact	Intact	Intact	Intact	Intact	Intact	Intact	Intact	Intact	Intact	Intact	Intact	Intact	Intact	Intact	Intact	Intact	Intact	Intact	Intact	Intact	Intact	Intact	Intact	Intact	Intact	Intact	Intact	Intact	Intact	Intact	Intact
MGG_03536	3'	3'	3'	3'	3'	3'	3'	3'	3'	Intact	Intact	Intact	Intact	Intact	3'	Intact	Intact	Intact	Intact	Intact	Intact	Intact	Intact	Intact	Intact	Intact	Intact	Intact	Intact	Intact	Intact	Intact	Intact	Intact
MGG_03542	Intact	Intact	Intact	Intact	Intact	Intact	Intact	Intact	Intact	Intact	Intact	Intact	Intact	Intact	Intact	Intact	Intact	Intact	Intact	Intact	Intact	Intact	Intact	Intact	Intact	Intact	3'	Intact	Intact	Intact	Intact	Intact	Intact	Intact
MGG_03545	Intact	Intact	Intact	Intact	Intact	Intact	Intact	Intact	Intact	Intact	5'	Intact	Intact	Intact	Intact	Intact	Intact	Intact	Intact	Intact	Intact	Intact	Intact	Intact	Intact	Intact	Intact	Intact	Intact	Intact	Intact	Intact	5'	5'
MGG_03546	Intact	Intact	Intact	Intact	5'	5'	Intact	5'	5'	Intact	5'&3'	Intact	Intact	Intact	5'	Intact	Intact	Intact	Intact	Intact	Intact	Intact	Intact	5'	Intact	5'	Intact	Intact	3'	Intact	Intact	Intact	Intact	Intact
MGG_03549	5'	5'	5'	5'	5'	5'	5'	5'	5'	5'	5'	5'	5'	5'	5'	5'	5'	5'	5'	5'	5'	Intact	5'	5'	5'	Intact	5'&3'	5'	5'&3'	5'	5'	5'	5'	5'
MGG_03556	Intact	Intact	Intact	Intact	Intact	Intact	Intact	Intact	Intact	Intact	Intact	Intact	Intact	Intact	Intact	Intact	Intact	Intact	Intact	Intact	Intact	Intact	Intact	Intact	Intact	Intact	Intact	Intact	Intact	Intact	Intact	3'	3'	3'
MGG_03557	Intact	Intact	Intact	Intact	Intact	Intact	Intact	Intact	Intact	Intact	Intact	Intact	Intact	Intact	Intact	Intact	Intact	Intact	Intact	Intact	Intact	Intact	Intact	Intact	Intact	Intact	Intact	Intact	Intact	Intact	Intact	Intact	Intact	Intact
MGG_03559	Intact	Intact	Intact	Intact	Intact	Intact	Intact	Intact	Intact	Intact	Intact	Intact	Intact	Intact	Intact	Intact	Intact	Intact	Intact	Intact	Intact	Intact	Intact	Intact	Intact	Intact	Intact	Intact	Intact	Intact	Intact	Intact	Intact	Intact
MGG_03560	Intact	Intact	Intact	Intact	Intact	Intact	Intact	Intact	Intact	Intact	Intact	Intact	Intact	Intact	Intact	Intact	Intact	Intact	Intact	Intact	Intact	Intact	Intact	Intact	Intact	Intact	5'	Intact	Intact	Intact	Intact	Intact	Intact	Intact
MGG_03564	Intact	Intact	Intact	Intact	Intact	Intact	Intact	Intact	Intact	Intact	Intact	Intact	Intact	Intact	Intact	Intact	Intact	Intact	Intact	Intact	Intact	Intact	Intact	Intact	Intact	Intact	Intact	Intact	Intact	Intact	Intact	Intact	Intact	Intact
MGG_03565	Intact	Intact	Intact	Intact	5'	Intact	Intact	Intact	Intact	Intact	Intact	Intact	Intact	Intact	Intact	Intact	Intact	Intact	Intact	Intact	Intact	Intact	Intact	Intact	Intact	Intact	Intact	Intact	Intact	Intact	Intact	Intact	Intact	Intact
MGG_03572	Intact	Intact	Intact	Intact	Intact	Intact	Intact	Intact	Intact	Intact	Intact	Intact	Intact	Intact	Intact	Intact	Intact	Intact	Intact	Intact	Intact	Intact	Intact	Intact	Intact	Intact	Intact	Intact	Intact	Intact	Intact	Intact	Intact	Intact
MGG_03576	5'	5'	5'	5'	5'	5'	5'	5'	5'	Intact	Intact	Intact	Intact	Intact	5'	Intact	Intact	Intact	Intact	Intact	Intact	Intact	Intact	Intact	Intact	Intact	Intact	Intact	Intact	Intact	Intact	Intact	Intact	Intact
MGG_03577	Intact	Intact	Intact	Intact	Intact	Intact	Intact	Intact	Intact	Intact	Intact	Intact	Intact	Intact	Intact	Intact	Intact	Intact	Intact	Intact	Intact	Intact	Intact	Intact	Intact	Intact	Intact	Intact	Intact	Intact	Intact	Intact	Intact	Intact
MGG_03578	Intact	Intact	Intact	Intact	Intact	Intact	Intact	Intact	Intact	Intact	Intact	Intact	Intact	Intact	Intact	Intact	Intact	Intact	Intact	Intact	Intact	Intact	Intact	Intact	Intact	Intact	Intact	Intact	Intact	Intact	Intact	Intact	Intact	Intact
MGG_03579	Intact	Intact	Intact	Intact	Intact	Intact	Intact	Intact	Intact	Intact	Intact	Intact	Intact	Intact	Intact	Intact	Intact	Intact	Intact	Intact	Intact	Intact	Intact	Intact	Intact	Intact	Intact	Intact	Intact	Intact	Intact	Intact	Intact	Intact
MGG_03580	Intact	Intact	Intact	Intact	Intact	Intact	Intact	Intact	Intact	Intact	Intact	Intact	Intact	Intact	Intact	Intact	Intact	Intact	Intact	Intact	Intact	Intact	Intact	Intact	Intact	Intact	Intact	Intact	Intact	Intact	Intact	Intact	Intact	Intact
MGG_03583	Intact	Intact	Intact	Intact	Intact	Intact	Intact	Intact	Intact	Intact	Intact	Intact	Intact	Intact	Intact	Intact	Intact	Intact	Intact	Intact	Intact	Intact	Intact	Intact	Intact	Intact	5'	Intact	Intact	Intact	Intact	3'	3'	3'
MGG_03597	Intact	Intact	Intact	Intact	Intact	Intact	Intact	Intact	Intact	Intact	Intact	Intact	Intact	Intact	Intact	Intact	Intact	Intact	Intact	Intact	Intact	Intact	Intact	Intact	Intact	Intact	Intact	Intact	Intact	Intact	Intact	Intact	Intact	Intact
MGG_03600	Intact	Intact	Intact	Intact	3'	Intact	Intact	Intact	Intact	Intact	Intact	Intact	Intact	Intact	3'	Intact	Intact	Intact	Intact	Intact	Intact	Intact	Intact	Intact	Intact	Intact	5'	Intact	Intact	Intact	Intact	Intact	Intact	Intact
MGG_03603	Intact	Intact	Intact	Intact	Intact	Intact	Intact	Intact	Intact	Intact	Intact	Intact	Intact	Intact	Intact	Intact	Intact	Intact	Intact	Intact	Intact	Intact	Intact	Intact	Intact	Intact	3'	Intact	Intact	Intact	Intact	Intact	Intact	Intact
MGG_03611	Intact	Intact	Intact	Intact	Intact	Intact	Intact	Intact	Intact	Intact	Intact	Intact	Intact	Intact	Intact	Intact	Intact	Intact	Intact	Intact	Intact	Intact	Intact	Intact	Intact	Intact	Intact	Intact	Intact	Intact	Intact	Intact	Intact	Intact
MGG_03613	Intact	Intact	Intact	Intact	Intact	Intact	Intact	Intact	Intact	Intact	Intact	Intact	Intact	Intact	Intact	Intact	Intact	Intact	Intact	Intact	Intact	Intact	Intact	Intact	Intact	Intact	5'	Intact	Intact	Intact	Intact	Intact	Intact	Intact
MGG_03620	Intact	Intact	Intact	Intact	Intact	Intact	Intact	Intact	Intact	Intact	Intact	Intact	Intact	Intact	Intact	Intact	Intact	Intact	Intact	Intact	Intact	Intact	Intact	Intact	Intact	Intact	Intact	Intact	Intact	Intact	Intact	Intact	Intact	Intact
MGG_03630	Intact	Intact	Intact	Intact	3'	Intact	Intact	Intact	Intact	Intact	Intact	Intact	Intact	Intact	Intact	Intact	Intact	Intact	Intact	Intact	Intact	Intact	Intact	Intact	Intact	Intact	Intact	Intact	Intact	Intact	Intact	Intact	Intact	Intact
MGG_03631	Intact	Intact	Intact	Intact	Intact	Intact	Intact	Intact	Intact	Intact	Intact	Intact	Intact	Intact	Intact	Intact	Intact	Intact	Intact	Intact	Intact	Intact	Intact	Intact	Intact	Intact	Intact	Intact	Intact	Intact	Intact	Intact	Intact	Intact
MGG_03632	Intact	Intact	Intact	Intact	5'	Intact	Intact	Intact	Intact	Intact	Intact	Intact	Intact	Intact	Intact	Intact	Intact	Intact	Intact	Intact	Intact	Intact	Intact	Intact	Intact	Intact	Intact	Intact	Intact	Intact	Intact	Intact	Intact	Intact
MGG_03634	Intact	Intact	Intact	Intact	5'	Intact	Intact	Intact	Intact	Intact	Intact	Intact	Intact	Intact	Intact	Intact	Intact	Intact	Intact	Intact	Intact	Intact	Intact	Intact	Intact	Intact	Intact	Intact	Intact	Intact	Intact	Intact	Intact	Intact
MGG_03636	Intact	Intact	Intact	Intact	Intact	Intact	Intact	Intact	Intact	Intact	Intact	Intact	Intact	Intact	Intact	Intact	Intact	Intact	Intact	Intact	Intact	Intact	Intact	Intact	Intact	Intact	Intact	Intact	Intact	Intact	Intact	3'	3'	3'
MGG_03641	Intact	Intact	Intact	Intact	Intact	Intact	Intact	Intact	Intact	Intact	Intact	Intact	Intact	Intact	Intact	Intact	Intact	Intact	Intact	Intact	Intact	Intact	Intact	Intact	Intact	Intact	Intact	Intact	Intact	Intact	Intact	Intact	Intact	Intact
MGG_03645	Intact	Intact	Intact	Intact	Intact	Intact	Intact	Intact	Intact	Intact	Intact	Intact	Intact	Intact	Intact	Intact	Intact	Intact	Intact	Intact	Intact	Intact	Intact	Intact	Intact	Intact	Intact	Intact	Intact	Intact	Intact	Intact	Intact	Intact
MGG_03649	Intact	Intact	Intact	Intact	Intact	Intact	Intact	Intact	Intact	Intact	Intact	Intact	Intact	Intact	Intact	Intact	Intact	Intact	Intact	Intact	Intact	Intact	Intact	3'	Intact	Intact	Intact	Intact	Intact	Intact	Intact	Intact	Intact	Intact
MGG_03651	Intact	Intact	Intact	Intact	Intact	Intact	Intact	Intact	Intact	Intact	Intact	Intact	Intact	Intact	Intact	Intact	Intact	Intact	Intact	Intact	Intact	Intact	Intact	Intact	Intact	Intact	Intact	Intact	Intact	Intact	Intact	Intact	3'	3'
MGG_03657	Intact	Intact	Intact	Intact	Intact	Intact	Intact	Intact	Intact	Intact	Intact	Intact	Intact	Intact	Intact	Intact	Intact	Intact	Intact	Intact	Intact	Intact	Intact	Intact	Intact	Intact	Intact	Intact	Intact	Intact	Intact	Intact	Intact	Intact
MGG_03658	Intact	Intact	Intact	Intact	Intact	Intact	Intact	Intact	Intact	Intact	5'	5'	Intact	Intact	Intact	Intact	Intact	Intact	Intact	5'	5'	Intact	5'	5'	5'	Intact	Intact	Intact	Intact	Intact	Intact	Intact	5'	Intact
MGG_03662	Intact	Intact	Intact	Intact	Intact	Intact	Intact	Intact	Intact	Intact	Intact	Intact	Intact	Intact	Intact	Intact	Intact	Intact	Intact	Intact	Intact	Intact	Intact	Intact	Intact	Intact	3'	Intact	Intact	Intact	3'	Intact	Intact	Intact
MGG_03663	Intact	Intact	Intact	Intact	Intact	Intact	Intact	Intact	Intact	Intact	Intact	Intact	Intact	Intact	Intact	Intact	Intact	Intact	Intact	Intact	Intact	Intact	Intact	Intact	Intact	Intact	Intact	Intact	Intact	Intact	Intact	Intact	Intact	Intact
MGG_03664	Intact	Intact	Intact	Intact	Intact	Intact	Intact	Intact	Intact	Intact	Intact	Intact	Intact	Intact	Intact	Intact	Intact	Intact	Intact	Intact	Intact	Intact	Intact	Intact	Intact	Intact	3'	Intact	Intact	Intact	Intact	Intact	Intact	Intact
MGG_03667	Intact	Intact	Intact	Intact	5'	Intact	Intact	Intact	Intact	Intact	Intact	Intact	Intact	Intact	Intact	Intact	Intact	Intact	Intact	Intact	Intact	Intact	Intact	Intact	Intact	5'	5'	Intact	Intact	Intact	Intact	Intact	Intact	Intact
MGG_03668	Intact	Intact	Intact	Intact	Intact	Intact	Intact	Intact	Intact	Intact	Intact	Intact	Intact	Intact	Intact	Intact	Intact	Intact	Intact	Intact	Intact	Intact	Intact	Intact	Intact	Intact	Intact	Intact	Intact	Intact	Intact	Intact	Intact	Intact
MGG_03669	Intact	Intact	Intact	Intact	Intact	Intact	Intact	Intact	Intact	Intact	Intact	Intact	Intact	Intact	Intact	Intact	Intact	Intact	Intact	Intact	Intact	Intact	Intact	Intact	Intact	Intact	Intact	Intact	Intact	Intact	Intact	Intact	Intact	Intact
MGG_03672	Intact	Intact	Intact	Intact	Intact	Intact	Intact	Intact	Intact	Intact	Intact	Intact	Intact	Intact	Intact	Intact	Intact	Intact	Intact	Intact	Intact	Intact	Intact	5'&3'	Intact	Intact	Intact	Intact	Intact	Intact	Intact	Intact	Intact	Intact
MGG_03684	Intact	Intact	Intact	Intact	Intact	Intact	Intact	Intact	Intact	Intact	Intact	Intact	Intact	Intact	Intact	Intact	Intact	Intact	Intact	Intact	Intact	Intact	Intact	Intact	Intact	Intact	3'	Intact	Intact	Intact	Intact	Intact	Intact	Intact
MGG_03692	Intact	Intact	Intact	Intact	Intact	Intact	Intact	Intact	Intact	Intact	Intact	Intact	Intact	Intact	Intact	Intact	Intact	Intact	Intact	Intact	Intact	Intact	Intact	Intact	Intact	Intact	5'	3'	Intact	Intact	Intact	Intact	Intact	Intact
MGG_03695	Intact	Intact	Intact	Intact	Intact	Intact	Intact	Intact	Intact	Intact	Intact	Intact	Intact	Intact	Intact	Intact	Intact	Intact	Intact	Intact	Intact	Intact	Intact	Intact	Intact	Intact	3'	Intact	Intact	Intact	Intact	Intact	Intact	Intact
MGG_03698	Intact	Intact	Intact	Intact	5'	Intact	Intact	Intact	Intact	Intact	Intact	Intact	Intact	Intact	Intact	Intact	Intact	Intact	Intact	Intact	Intact	Intact	Intact	Intact	Intact	Intact	Intact	Intact	Intact	Intact	Intact	Intact	Intact	Intact
MGG_03701	5'	5'	5'	5'	5'	5'	5'	5'	5'	5'	5'	5'	5'	5'	5'	5'	5'	5'	5'	5'	5'	Intact	5'	5'	5'	5'	5'&3'	5'	5'	5'	5'	5'	5'	5'
MGG_03704	Intact	Intact	Intact	Intact	Intact	Intact	Intact	Intact	Intact	Intact	Intact	Intact	Intact	Intact	Intact	Intact	Intact	Intact	Intact	Intact	Intact	Intact	Intact	Intact	Intact	Intact	Intact	Intact	Intact	Intact	Intact	Intact	Intact	Intact
MGG_03705	Intact	Intact	Intact	Intact	Intact	Intact	Intact	Intact	Intact	5'	Intact	Intact	Intact	Intact	Intact	5'	5'	Intact	Intact	Intact	Intact	Intact	Intact	Intact	Intact	Intact	5'	5'	5'	5'	5'	5'	Intact	Intact
MGG_03710	Intact	Intact	Intact	Intact	Intact	Intact	Intact	Intact	Intact	Intact	Intact	Intact	Intact	Intact	Intact	Intact	Intact	Intact	Intact	Intact	Intact	Intact	Intact	Intact	Intact	Intact	Intact	Intact	Intact	Intact	Intact	Intact	Intact	Intact
MGG_03711	5'	5'	5'	5'	5'	5'	5'	5'	5'	Intact	Intact	Intact	Intact	Intact	5'	Intact	Intact	Intact	Intact	Intact	Intact	Intact	Intact	Intact	Intact	Intact	5'	Intact	Intact	Intact	Intact	5'	5'	5'
MGG_03716	Intact	Intact	Intact	Intact	Intact	Intact	Intact	Intact	Intact	Intact	Intact	Intact	Intact	Intact	Intact	Intact	Intact	Intact	Intact	Intact	Intact	Intact	Intact	Intact	Intact	Intact	Intact	Intact	Intact	Intact	Intact	Intact	Intact	Intact
MGG_03724	Intact	Intact	Intact	Intact	3'	Intact	Intact	Intact	Intact	Intact	Intact	Intact	Intact	Intact	Intact	Intact	Intact	Intact	Intact	Intact	Intact	Intact	Intact	Intact	Intact	Intact	5'	Intact	Intact	Intact	Intact	Intact	Intact	Intact
MGG_03726	Intact	Intact	Intact	Intact	Intact	Intact	Intact	Intact	Intact	Intact	Intact	Intact	Intact	Intact	Intact	Intact	Intact	Intact	Intact	Intact	Intact	Intact	Intact	Intact	Intact	Intact	Intact	Intact	Intact	Intact	Intact	Intact	Intact	Intact
MGG_03728	Intact	Intact	Intact	Intact	Intact	Intact	Intact	Intact	Intact	Intact	Intact	Intact	Intact	Intact	Intact	Intact	Intact	Intact	Intact	Intact	Intact	Intact	Intact	Intact	Intact	Intact	Intact	Intact	Intact	Intact	Intact	Intact	Intact	Intact
MGG_03740	Intact	Intact	Intact	Intact	Intact	Intact	Intact	Intact	Intact	Intact	Intact	Intact	Intact	Intact	Intact	Intact	Intact	Intact	Intact	Intact	Intact	Intact	Intact	Intact	Intact	Intact	Intact	Intact	Intact	Intact	Intact	Intact	Intact	Intact
MGG_03758	Intact	Intact	Intact	Intact	Intact	Intact	Intact	Intact	Intact	Intact	Intact	Intact	Intact	Intact	Intact	Intact	Intact	Intact	Intact	Intact	Intact	Intact	Intact	Intact	Intact	Intact	Intact	Intact	Intact	Intact	Intact	Intact	Intact	Intact
MGG_03840	Intact	Intact	Intact	Intact	Intact	Intact	Intact	Intact	Intact	Intact	Intact	Intact	Intact	Intact	Intact	Intact	Intact	Intact	Intact	Intact	Intact	Intact	Intact	Intact	Intact	Intact	Intact	Intact	Intact	Intact	Intact	Intact	Intact	Intact
MGG_03854	Intact	Intact	Intact	Intact	Intact	Intact	Intact	Intact	Intact	Intact	Intact	Intact	Intact	Intact	Intact	Intact	Intact	Intact	Intact	Intact	Intact	Intact	Intact	Intact	Intact	Intact	Intact	Intact	Intact	Intact	Intact	Intact	Intact	Intact
MGG_03855	Intact	Intact	Intact	Intact	Intact	Intact	Intact	Intact	Intact	Intact	Intact	Intact	Intact	Intact	Intact	Intact	Intact	Intact	Intact	Intact	Intact	Intact	Intact	Intact	Intact	Intact	Intact	Intact	Intact	Intact	Intact	Intact	Intact	Intact
MGG_03859	Intact	Intact	Intact	Intact	Intact	Intact	Intact	Intact	Intact	Intact	Intact	Intact	Intact	Intact	Intact	Intact	Intact	Intact	Intact	Intact	Intact	Intact	Intact	Intact	Intact	Intact	Intact	Intact	3'	Intact	Intact	Intact	Intact	Intact
MGG_03860	Intact	Intact	Intact	Intact	Intact	Intact	Intact	Intact	Intact	Intact	Intact	Intact	Intact	Intact	Intact	Intact	Intact	Intact	Intact	Intact	Intact	Intact	Intact	Intact	Intact	Intact	Intact	Intact	Intact	Intact	Intact	Intact	Intact	Intact
MGG_03864	Intact	Intact	Intact	Intact	Intact	Intact	Intact	Intact	5'	Intact	Intact	Intact	Intact	Intact	Intact	Intact	Intact	Intact	Intact	Intact	Intact	Intact	Intact	Intact	Intact	5'	Intact	Intact	Intact	Intact	Intact	5'	5'	5'
MGG_03865	Intact	Intact	Intact	Intact	Intact	Intact	Intact	Intact	Intact	Intact	Intact	Intact	Intact	Intact	Intact	Intact	Intact	Intact	Intact	Intact	Intact	Intact	Intact	Intact	Intact	Intact	Intact	Intact	Intact	Intact	Intact	Intact	Intact	Intact
MGG_03876	Intact	Intact	Intact	Intact	Intact	Intact	Intact	Intact	Intact	Intact	Intact	Intact	Intact	Intact	Intact	Intact	Intact	Intact	Intact	Intact	Intact	Intact	Intact	Intact	Intact	Intact	Intact	Intact	Intact	Intact	Intact	Intact	Intact	Intact
MGG_03879	Intact	Intact	Intact	Intact	Intact	Intact	Intact	Intact	Intact	Intact	Intact	Intact	Intact	Intact	Intact	Intact	Intact	Intact	Intact	Intact	Intact	Intact	Intact	Intact	Intact	Intact	Intact	Intact	Intact	Intact	Intact	Intact	Intact	Intact
MGG_03881	Intact	Intact	Intact	Intact	Intact	Intact	Intact	Intact	Intact	5'	Intact	Intact	Intact	Intact	Intact	5'	5'	Intact	Intact	Intact	Intact	Intact	Intact	Intact	Intact	5'	5'	Intact	5'	5'	5'	5'	5'	5'
MGG_03896	Intact	3'	3'	3'	Intact	3'	Intact	3'	3'	Intact	3'	Intact	Intact	5'	3'	Intact	Intact	3'	Intact	Intact	Intact	Intact	Intact	5'	5'	Intact	Intact	Intact	5'	Intact	Intact	Intact	Intact	Intact
MGG_03899	Intact	Intact	Intact	Intact	Intact	Intact	Intact	Intact	Intact	Intact	Intact	Intact	Intact	Intact	Intact	Intact	Intact	Intact	Intact	Intact	Intact	Intact	Intact	Intact	Intact	Intact	3'	Intact	3'	Intact	Intact	Intact	Intact	Intact
MGG_03906	Intact	Intact	Intact	Intact	Intact	Intact	Intact	Intact	Intact	Intact	Intact	Intact	Intact	Intact	Intact	Intact	Intact	Intact	Intact	Intact	Intact	Intact	Intact	Intact	Intact	Intact	3'	Intact	Intact	Intact	Intact	Intact	Intact	Intact
MGG_03908	Intact	Intact	Intact	Intact	Intact	Intact	Intact	Intact	Intact	Intact	Intact	Intact	Intact	Intact	Intact	Intact	Intact	Intact	Intact	Intact	Intact	Intact	Intact	Intact	Intact	Intact	Intact	Intact	Intact	Intact	Intact	Intact	Intact	Intact
MGG_03911	3'	3'	3'	3'	3'	3'	3'	3'	3'	Intact	Intact	Intact	Intact	Intact	3'	Intact	Intact	Intact	Intact	Intact	Intact	Intact	Intact	Intact	Intact	3'	Intact	Intact	Intact	Intact	Intact	Intact	Intact	Intact
MGG_03919	Intact	Intact	Intact	Intact	Intact	Intact	Intact	Intact	3'	Intact	Intact	Intact	Intact	3'	Intact	Intact	Intact	Intact	Intact	Intact	Intact	Intact	Intact	Intact	Intact	Intact	Intact	Intact	3'	Intact	Intact	Intact	Intact	Intact
MGG_03920	Intact	Intact	Intact	Intact	Intact	Intact	Intact	Intact	Intact	Intact	Intact	Intact	Intact	Intact	Intact	Intact	Intact	Intact	Intact	Intact	Intact	Intact	Intact	Intact	Intact	Intact	Intact	Intact	Intact	Intact	Intact	Intact	Intact	Intact
MGG_03928	Intact	Intact	Intact	Intact	Intact	Intact	Intact	Intact	Intact	Intact	Intact	Intact	Intact	Intact	Intact	Intact	Intact	Intact	Intact	Intact	Intact	Intact	Intact	Intact	Intact	Intact	Intact	Intact	Intact	Intact	Intact	Intact	Intact	Intact
MGG_03929	Intact	Intact	Intact	Intact	Intact	Intact	Intact	Intact	Intact	Intact	Intact	Intact	Intact	Intact	Intact	Intact	Intact	Intact	Intact	Intact	Intact	Intact	Intact	Intact	Intact	Intact	Intact	Intact	Intact	Intact	Intact	Intact	Intact	Intact
MGG_03930	Intact	Intact	Intact	Intact	Intact	Intact	Intact	Intact	Intact	Intact	Intact	Intact	Intact	Intact	Intact	Intact	Intact	Intact	Intact	Intact	Intact	Intact	Intact	Intact	Intact	Intact	3'	Intact	Intact	Intact	Intact	Intact	Intact	Intact
MGG_03931	Intact	Intact	Intact	Intact	Intact	Intact	Intact	Intact	Intact	Intact	Intact	Intact	Intact	Intact	Intact	Intact	Intact	Intact	Intact	Intact	Intact	Intact	Intact	Intact	Intact	Intact	Intact	Intact	Intact	Intact	Intact	3'	3'	3'
MGG_03933	Intact	Intact	Intact	Intact	Intact	Intact	Intact	Intact	Intact	Intact	Intact	Intact	Intact	Intact	Intact	Intact	Intact	Intact	Intact	Intact	Intact	Intact	Intact	Intact	Intact	Intact	Intact	Intact	Intact	Intact	Intact	Intact	Intact	Intact
MGG_03939	5'	5'	5'	5'	5'	5'	5'	5'	5'	Intact	Intact	Intact	Intact	Intact	5'	Intact	Intact	Intact	Intact	Intact	Intact	Intact	Intact	Intact	Intact	Intact	Intact	Intact	Intact	Intact	Intact	Intact	Intact	Intact
MGG_03940	Intact	Intact	Intact	Intact	Intact	Intact	Intact	Intact	Intact	Intact	Intact	Intact	Intact	Intact	Intact	Intact	Intact	Intact	Intact	Intact	Intact	Intact	Intact	Intact	Intact	Intact	Intact	Intact	Intact	Intact	Intact	Intact	Intact	3'
MGG_03952	Intact	Intact	Intact	Intact	Intact	Intact	Intact	Intact	Intact	Intact	Intact	Intact	5'	Intact	Intact	Intact	3'	Intact	Intact	Intact	Intact	Intact	Intact	Intact	Intact	Intact	Intact	Intact	Intact	Intact	Intact	Intact	Intact	Intact
MGG_03956	Intact	Intact	Intact	Intact	Intact	Intact	Intact	Intact	Intact	Intact	Intact	Intact	Intact	Intact	Intact	Intact	Intact	Intact	Intact	Intact	Intact	Intact	Intact	Intact	Intact	Intact	Intact	Intact	Intact	Intact	Intact	Intact	Intact	Intact
MGG_03957	Intact	Intact	Intact	Intact	Intact	Intact	Intact	Intact	Intact	Intact	Intact	Intact	Intact	Intact	Intact	Intact	Intact	Intact	Intact	Intact	Intact	Intact	Intact	Intact	Intact	Intact	Intact	Intact	5'	Intact	Intact	3'	3'	3'
MGG_03958	Intact	Intact	Intact	Intact	Intact	Intact	Intact	Intact	Intact	Intact	Intact	Intact	Intact	Intact	Intact	Intact	Intact	Intact	Intact	Intact	Intact	Intact	Intact	Intact	Intact	Intact	Intact	Intact	Intact	Intact	Intact	3'	3'	3'
MGG_03965	5'	5'	5'	5'	Intact	5'	5'	5'	5'	Intact	5'	5'	Intact	Intact	5'	Intact	Intact	5'	5'	5'	5'	Intact	5'	5'	5'	5'	Intact	Intact	Intact	Intact	Intact	Intact	Intact	Intact
MGG_03970	Intact	Intact	Intact	Intact	Intact	Intact	Intact	Intact	Intact	Intact	Intact	Intact	Intact	Intact	Intact	Intact	Intact	Intact	Intact	Intact	Intact	Intact	Intact	Intact	Intact	Intact	3'	Intact	Intact	Intact	Intact	Intact	Intact	Intact
MGG_03971	5'	Intact	Intact	Intact	Intact	Intact	Intact	Intact	Intact	5'	Intact	Intact	5'	5'	Intact	5'	5'	Intact	Intact	5'	Intact	Intact	Intact	Intact	Intact	Intact	5'	Intact	Intact	Intact	Intact	Intact	Intact	Intact
MGG_03974	Intact	Intact	Intact	Intact	5'	Intact	Intact	Intact	Intact	Intact	Intact	Intact	Intact	Intact	Intact	Intact	Intact	5'	Intact	Intact	Intact	Intact	Intact	Intact	Intact	Intact	Intact	Intact	5'	Intact	Intact	Intact	Intact	Intact
MGG_03980	Intact	Intact	Intact	Intact	Intact	Intact	Intact	Intact	Intact	Intact	Intact	Intact	Intact	Intact	Intact	Intact	Intact	Intact	Intact	Intact	Intact	Intact	Intact	Intact	Intact	Intact	Intact	Intact	Intact	Intact	Intact	Intact	Intact	Intact
MGG_03983	Intact	Intact	Intact	Intact	Intact	Intact	Intact	Intact	Intact	Intact	Intact	Intact	Intact	Intact	Intact	Intact	Intact	Intact	Intact	Intact	Intact	Intact	Intact	Intact	Intact	Intact	Intact	Intact	Intact	Intact	Intact	Intact	Intact	Intact
MGG_03985	Intact	Intact	Intact	Intact	Intact	Intact	Intact	Intact	Intact	Intact	Intact	Intact	Intact	Intact	Intact	Intact	Intact	Intact	Intact	Intact	Intact	Intact	Intact	Intact	Intact	Intact	Intact	Intact	Intact	5'	Intact	Intact	Intact	Intact
MGG_03990	Intact	Intact	Intact	Intact	Intact	Intact	Intact	Intact	Intact	Intact	Intact	Intact	Intact	Intact	Intact	Intact	Intact	Intact	Intact	Intact	Intact	Intact	Intact	Intact	Intact	Intact	Intact	Intact	Intact	Intact	Intact	Intact	Intact	Intact
MGG_03991	Intact	Intact	Intact	Intact	Intact	Intact	Intact	Intact	Intact	Intact	Intact	Intact	Intact	Intact	Intact	Intact	Intact	Intact	Intact	Intact	Intact	Intact	Intact	Intact	Intact	Intact	5'&3'	Intact	Intact	Intact	Intact	Intact	Intact	Intact
MGG_04000	Intact	Intact	Intact	Intact	Intact	Intact	Intact	Intact	Intact	Intact	Intact	Intact	Intact	Intact	Intact	Intact	Intact	Intact	Intact	Intact	Intact	Intact	Intact	Intact	Intact	Intact	5'	Intact	3'	Intact	Intact	Intact	Intact	Intact
MGG_04002	Intact	Intact	Intact	Intact	Intact	Intact	Intact	Intact	Intact	Intact	Intact	Intact	Intact	Intact	Intact	Intact	Intact	Intact	Intact	Intact	Intact	Intact	Intact	Intact	Intact	Intact	Intact	Intact	Intact	Intact	Intact	Intact	Intact	Intact
MGG_04003	Intact	Intact	Intact	Intact	Intact	Intact	Intact	Intact	Intact	Intact	Intact	Intact	Intact	Intact	Intact	Intact	Intact	Intact	Intact	Intact	Intact	Intact	Intact	Intact	Intact	Intact	Intact	Intact	Intact	Intact	Intact	Intact	Intact	Intact
MGG_04004	5'	5'	5'	5'	5'	5'	5'	5'	5'	Intact	Intact	Intact	Intact	Intact	5'	Intact	Intact	Intact	Intact	Intact	Intact	Intact	Intact	Intact	Intact	5'	3'	Intact	Intact	Intact	Intact	5'	Intact	Intact
MGG_04012	5'	5'	5'	5'	5'	5'	5'	5'	5'	Intact	Intact	Intact	Intact	Intact	5'	Intact	Intact	Intact	Intact	Intact	Intact	Intact	Intact	Intact	Intact	Intact	Intact	Intact	Intact	Intact	Intact	Intact	Intact	Intact
MGG_04016	Intact	Intact	Intact	Intact	Intact	Intact	Intact	Intact	Intact	Intact	Intact	Intact	Intact	Intact	Intact	Intact	Intact	Intact	Intact	Intact	Intact	Intact	Intact	Intact	Intact	Intact	Intact	Intact	Intact	Intact	Intact	Intact	Intact	Intact
MGG_04026	Intact	Intact	Intact	Intact	5'	Intact	Intact	Intact	Intact	Intact	Intact	Intact	Intact	Intact	Intact	Intact	Intact	Intact	Intact	Intact	Intact	Intact	Intact	Intact	Intact	Intact	Intact	Intact	Intact	Intact	Intact	Intact	5'	Intact
MGG_04031	Intact	Intact	Intact	Intact	Intact	Intact	Intact	Intact	Intact	Intact	Intact	Intact	Intact	Intact	Intact	Intact	Intact	Intact	Intact	Intact	Intact	Intact	Intact	Intact	Intact	Intact	Intact	Intact	Intact	Intact	Intact	Intact	Intact	Intact
MGG_04036	5'	5'&3'	5'	5'	5'	5'	5'	5'	5'	5'	5'	5'	5'	5'	5'	5'	5'	5'	5'	5'	5'	Intact	5'	5'	5'	5'	5'	5'	5'	5'	5'	5'	5'	5'
MGG_04040	Intact	Intact	Intact	Intact	Intact	Intact	Intact	Intact	Intact	Intact	Intact	Intact	Intact	Intact	Intact	Intact	Intact	Intact	Intact	Intact	Intact	Intact	Intact	Intact	Intact	Intact	Intact	Intact	Intact	Intact	Intact	Intact	Intact	Intact
MGG_04041	Intact	Intact	Intact	Intact	Intact	Intact	Intact	Intact	Intact	Intact	Intact	Intact	Intact	Intact	Intact	Intact	Intact	Intact	Intact	Intact	Intact	Intact	Intact	Intact	Intact	Intact	Intact	Intact	Intact	Intact	Intact	Intact	Intact	Intact
MGG_04042	Intact	Intact	Intact	Intact	Intact	Intact	Intact	Intact	Intact	Intact	Intact	Intact	Intact	Intact	Intact	Intact	Intact	Intact	Intact	Intact	Intact	Intact	Intact	Intact	Intact	Intact	Intact	Intact	Intact	Intact	Intact	Intact	Intact	Intact
MGG_04050	Intact	Intact	Intact	Intact	Intact	Intact	Intact	Intact	Intact	Intact	Intact	Intact	Intact	Intact	Intact	Intact	Intact	Intact	Intact	Intact	Intact	Intact	Intact	Intact	Intact	Intact	Intact	Intact	Intact	Intact	Intact	Intact	Intact	Intact
MGG_04051	Intact	Intact	Intact	Intact	Intact	Intact	Intact	Intact	Intact	Intact	Intact	Intact	Intact	Intact	Intact	Intact	Intact	Intact	Intact	Intact	Intact	Intact	Intact	Intact	Intact	Intact	Intact	Intact	Intact	Intact	Intact	Intact	Intact	Intact
MGG_04052	Intact	Intact	Intact	Intact	Intact	Intact	Intact	Intact	Intact	Intact	Intact	Intact	Intact	Intact	Intact	Intact	Intact	Intact	Intact	Intact	Intact	Intact	Intact	Intact	Intact	Intact	Intact	Intact	Intact	Intact	Intact	Intact	Intact	Intact
MGG_04053	Intact	Intact	Intact	Intact	Intact	Intact	Intact	Intact	Intact	Intact	Intact	Intact	Intact	Intact	Intact	Intact	Intact	Intact	Intact	Intact	Intact	Intact	Intact	Intact	Intact	Intact	Intact	Intact	Intact	Intact	Intact	Intact	Intact	Intact
MGG_04054	Intact	Intact	Intact	Intact	Intact	Intact	Intact	Intact	Intact	Intact	Intact	Intact	Intact	Intact	Intact	Intact	Intact	Intact	Intact	Intact	Intact	Intact	Intact	Intact	Intact	Intact	Intact	Intact	Intact	Intact	Intact	Intact	Intact	Intact
MGG_04059	Intact	Intact	Intact	Intact	Intact	Intact	Intact	Intact	Intact	Intact	Intact	Intact	Intact	Intact	Intact	Intact	Intact	Intact	Intact	Intact	Intact	Intact	Intact	Intact	Intact	Intact	Intact	Intact	Intact	Intact	Intact	Intact	Intact	Intact
MGG_04081	Intact	Intact	Intact	Intact	Intact	Intact	Intact	Intact	Intact	Intact	Intact	Intact	Intact	Intact	Intact	Intact	Intact	Intact	Intact	Intact	Intact	Intact	Intact	Intact	Intact	Intact	Intact	Intact	Intact	Intact	Intact	Intact	Intact	Intact
MGG_04082	Intact	Intact	Intact	Intact	Intact	Intact	Intact	Intact	Intact	Intact	Intact	Intact	Intact	Intact	Intact	Intact	Intact	Intact	Intact	Intact	Intact	Intact	Intact	Intact	Intact	Intact	5'	Intact	Intact	Intact	Intact	Intact	Intact	Intact
MGG_04083	Intact	Intact	Intact	Intact	Intact	Intact	Intact	Intact	Intact	Intact	Intact	Intact	Intact	Intact	Intact	Intact	Intact	Intact	Intact	Intact	Intact	Intact	Intact	Intact	Intact	Intact	Intact	Intact	Intact	Intact	Intact	Intact	Intact	Intact
MGG_04087	Intact	Intact	Intact	Intact	Intact	Intact	Intact	Intact	Intact	Intact	Intact	Intact	Intact	Intact	Intact	Intact	Intact	Intact	Intact	Intact	Intact	Intact	Intact	Intact	Intact	Intact	Intact	Intact	Intact	Intact	Intact	Intact	Intact	Intact
MGG_04091	Intact	Intact	Intact	Intact	Intact	Intact	Intact	Intact	Intact	Intact	Intact	Intact	Intact	Intact	Intact	Intact	Intact	Intact	Intact	Intact	Intact	Intact	Intact	Intact	Intact	Intact	Intact	Intact	Intact	Intact	Intact	Intact	Intact	Intact
MGG_04095	Intact	Intact	Intact	Intact	Intact	Intact	Intact	Intact	Intact	Intact	Intact	Intact	Intact	Intact	Intact	Intact	Intact	Intact	Intact	Intact	Intact	Intact	Intact	Intact	Intact	Intact	5'	Intact	Intact	Intact	Intact	Intact	Intact	Intact
MGG_04100	Intact	Intact	Intact	Intact	Intact	Intact	Intact	Intact	Intact	Intact	Intact	Intact	Intact	Intact	Intact	5'&3'	Intact	Intact	Intact	Intact	Intact	Intact	Intact	Intact	Intact	Intact	Intact	Intact	5'&3'	Intact	Intact	Intact	Intact	Intact
MGG_04103	Intact	Intact	Intact	Intact	Intact	Intact	Intact	Intact	Intact	Intact	Intact	Intact	Intact	Intact	Intact	Intact	Intact	Intact	Intact	Intact	Intact	Intact	Intact	Intact	Intact	Intact	Intact	Intact	5'	Intact	Intact	Intact	Intact	Intact
MGG_04104	Intact	Intact	Intact	Intact	Intact	Intact	Intact	Intact	Intact	Intact	Intact	Intact	Intact	Intact	Intact	Intact	Intact	Intact	Intact	Intact	Intact	Intact	Intact	Intact	Intact	Intact	Intact	Intact	Intact	Intact	Intact	Intact	Intact	Intact
MGG_04106	Intact	Intact	Intact	Intact	Intact	Intact	Intact	Intact	Intact	Intact	Intact	Intact	Intact	Intact	Intact	Intact	Intact	Intact	Intact	Intact	Intact	Intact	Intact	Intact	Intact	3'	Intact	Intact	5'	Intact	Intact	Intact	Intact	Intact
MGG_04108	Intact	Intact	Intact	Intact	Intact	Intact	Intact	Intact	Intact	Intact	Intact	Intact	Intact	Intact	Intact	Intact	Intact	Intact	Intact	Intact	Intact	Intact	Intact	Intact	Intact	Intact	Intact	Intact	Intact	Intact	Intact	Intact	Intact	Intact
MGG_04126	Intact	Intact	Intact	Intact	3'	Intact	Intact	Intact	Intact	Intact	Intact	Intact	Intact	Intact	Intact	Intact	Intact	Intact	Intact	Intact	Intact	Intact	Intact	Intact	Intact	Intact	5'	Intact	Intact	Intact	Intact	Intact	Intact	Intact
MGG_04127	Intact	Intact	Intact	Intact	Intact	Intact	Intact	Intact	Intact	Intact	Intact	Intact	Intact	Intact	Intact	5'	Intact	Intact	Intact	Intact	Intact	Intact	Intact	Intact	Intact	Intact	Intact	Intact	Intact	Intact	Intact	Intact	Intact	Intact
MGG_04128	Intact	3'	Intact	Intact	Intact	Intact	Intact	Intact	Intact	Intact	Intact	Intact	Intact	Intact	Intact	Intact	Intact	Intact	Intact	Intact	Intact	Intact	Intact	Intact	Intact	Intact	Intact	Intact	Intact	Intact	Intact	Intact	Intact	Intact
MGG_04131	Intact	Intact	Intact	Intact	Intact	Intact	Intact	Intact	Intact	Intact	Intact	Intact	Intact	Intact	Intact	Intact	Intact	Intact	Intact	Intact	Intact	Intact	Intact	Intact	Intact	Intact	Intact	Intact	5'	Intact	Intact	5'	5'	5'
MGG_04132	Intact	Intact	Intact	Intact	Intact	Intact	Intact	Intact	Intact	Intact	Intact	Intact	Intact	Intact	Intact	Intact	Intact	Intact	Intact	Intact	Intact	Intact	Intact	Intact	Intact	Intact	Intact	Intact	Intact	Intact	Intact	Intact	Intact	Intact
MGG_04135	Intact	Intact	Intact	Intact	Intact	Intact	Intact	Intact	Intact	Intact	Intact	Intact	Intact	Intact	Intact	Intact	Intact	Intact	Intact	Intact	Intact	Intact	Intact	Intact	Intact	Intact	Intact	Intact	Intact	Intact	Intact	Intact	Intact	Intact
MGG_04136	Intact	Intact	Intact	Intact	Intact	Intact	Intact	Intact	Intact	Intact	Intact	Intact	Intact	Intact	Intact	Intact	Intact	Intact	Intact	Intact	Intact	Intact	Intact	Intact	Intact	Intact	Intact	Intact	Intact	Intact	Intact	Intact	Intact	Intact
MGG_04140	Intact	Intact	Intact	Intact	Intact	Intact	Intact	Intact	Intact	Intact	Intact	Intact	Intact	Intact	Intact	Intact	Intact	Intact	Intact	Intact	Intact	Intact	Intact	Intact	Intact	Intact	Intact	Intact	Intact	Intact	Intact	Intact	Intact	Intact
MGG_04142	Intact	Intact	Intact	Intact	Intact	Intact	Intact	Intact	Intact	Intact	Intact	Intact	Intact	Intact	Intact	Intact	Intact	Intact	Intact	Intact	Intact	Intact	Intact	Intact	Intact	Intact	Intact	Intact	Intact	Intact	Intact	Intact	Intact	Intact
MGG_04146	Intact	Intact	Intact	Intact	Intact	Intact	Intact	Intact	Intact	Intact	Intact	Intact	Intact	Intact	Intact	Intact	Intact	Intact	Intact	Intact	Intact	Intact	Intact	Intact	Intact	Intact	5'	Intact	Intact	Intact	Intact	Intact	Intact	Intact
MGG_04147	Intact	Intact	Intact	Intact	Intact	Intact	Intact	Intact	Intact	Intact	Intact	Intact	Intact	Intact	Intact	Intact	Intact	Intact	Intact	Intact	Intact	Intact	Intact	Intact	Intact	Intact	Intact	Intact	Intact	Intact	Intact	Intact	Intact	Intact
MGG_04148	Intact	Intact	Intact	Intact	Intact	Intact	Intact	Intact	Intact	Intact	Intact	Intact	Intact	Intact	Intact	Intact	Intact	Intact	Intact	Intact	Intact	Intact	Intact	Intact	Intact	Intact	3'	Intact	Intact	Intact	Intact	Intact	Intact	Intact
MGG_04150	5'	5'	5'	5'	5'	5'	5'	5'	5'	5'	5'	5'	5'	5'	5'	5'	5'	5'	5'	5'	5'	Intact	5'	5'	5'	5'	5'&3'	5'	5'	5'	5'	5'	5'	5'
MGG_04163	Intact	Intact	Intact	Intact	Intact	Intact	Intact	Intact	Intact	Intact	Intact	Intact	Intact	Intact	Intact	Intact	Intact	Intact	Intact	Intact	Intact	Intact	Intact	Intact	Intact	Intact	5'&3'	Intact	Intact	Intact	Intact	5'	5'	Intact
MGG_04175	Intact	Intact	Intact	Intact	Intact	Intact	Intact	Intact	Intact	Intact	Intact	Intact	Intact	Intact	Intact	Intact	Intact	Intact	Intact	Intact	Intact	Intact	Intact	Intact	Intact	Intact	Intact	Intact	Intact	Intact	Intact	Intact	Intact	Intact
MGG_04182	Intact	Intact	Intact	Intact	Intact	Intact	Intact	Intact	Intact	Intact	Intact	Intact	Intact	Intact	Intact	Intact	Intact	Intact	Intact	Intact	Intact	Intact	Intact	Intact	Intact	Intact	3'	5'	Intact	Intact	Intact	Intact	Intact	Intact
MGG_04185	Intact	Intact	Intact	Intact	Intact	Intact	Intact	Intact	Intact	Intact	Intact	Intact	Intact	Intact	Intact	Intact	Intact	Intact	Intact	Intact	Intact	Intact	Intact	Intact	Intact	Intact	5'	Intact	Intact	Intact	Intact	Intact	Intact	Intact
MGG_04188	Intact	Intact	Intact	Intact	Intact	Intact	Intact	Intact	Intact	Intact	Intact	Intact	Intact	Intact	Intact	Intact	Intact	Intact	Intact	Intact	Intact	Intact	Intact	Intact	Intact	Intact	5'	Intact	Intact	Intact	Intact	Intact	Intact	Intact
MGG_04190	Intact	Intact	Intact	Intact	Intact	Intact	Intact	Intact	Intact	Intact	Intact	Intact	Intact	Intact	Intact	Intact	Intact	Intact	Intact	Intact	Intact	Intact	Intact	Intact	Intact	Intact	Intact	Intact	Intact	Intact	Intact	Intact	Intact	Intact
MGG_04191	Intact	Intact	Intact	Intact	Intact	Intact	Intact	Intact	Intact	Intact	Intact	Intact	Intact	Intact	Intact	Intact	Intact	Intact	Intact	Intact	Intact	Intact	Intact	Intact	Intact	Intact	Intact	Intact	Intact	Intact	Intact	Intact	Intact	Intact
MGG_04196	Intact	Intact	Intact	Intact	Intact	Intact	Intact	Intact	Intact	Intact	Intact	Intact	Intact	Intact	Intact	Intact	Intact	Intact	Intact	Intact	Intact	Intact	Intact	Intact	Intact	Intact	5'	Intact	3'	Intact	Intact	5'	Intact	Intact
MGG_04198	Intact	Intact	Intact	Intact	Intact	Intact	Intact	Intact	Intact	Intact	Intact	Intact	Intact	Intact	Intact	Intact	Intact	Intact	Intact	Intact	Intact	Intact	Intact	Intact	Intact	Intact	Intact	Intact	Intact	Intact	Intact	Intact	Intact	Intact
MGG_04201	Intact	Intact	Intact	Intact	Intact	Intact	Intact	Intact	Intact	Intact	Intact	Intact	Intact	Intact	Intact	Intact	5'	Intact	Intact	Intact	Intact	Intact	Intact	Intact	Intact	Intact	5'	Intact	Intact	Intact	Intact	Intact	Intact	Intact
MGG_04203	Intact	Intact	Intact	Intact	Intact	Intact	Intact	Intact	Intact	Intact	Intact	Intact	Intact	Intact	Intact	Intact	Intact	Intact	Intact	Intact	Intact	Intact	Intact	Intact	Intact	Intact	Intact	Intact	3'	Intact	Intact	Intact	Intact	Intact
MGG_04217	Intact	Intact	Intact	Intact	Intact	Intact	Intact	Intact	Intact	Intact	Intact	Intact	Intact	Intact	Intact	Intact	Intact	Intact	Intact	Intact	Intact	Intact	Intact	Intact	Intact	Intact	Intact	Intact	Intact	Intact	Intact	5'&3'	5'&3'	5'&3'
MGG_04219	Intact	Intact	Intact	Intact	Intact	Intact	Intact	Intact	Intact	Intact	Intact	Intact	Intact	Intact	Intact	Intact	Intact	Intact	Intact	Intact	Intact	Intact	Intact	Intact	Intact	Intact	Intact	Intact	Intact	Intact	Intact	Intact	Intact	Intact
MGG_04227	Intact	Intact	Intact	Intact	Intact	Intact	Intact	Intact	Intact	Intact	Intact	Intact	Intact	Intact	Intact	Intact	Intact	Intact	Intact	Intact	Intact	Intact	Intact	Intact	Intact	Intact	5'&3'	Intact	Intact	Intact	Intact	Intact	Intact	Intact
MGG_04228	Intact	Intact	Intact	Intact	Intact	Intact	Intact	Intact	Intact	Intact	Intact	Intact	Intact	Intact	Intact	Intact	Intact	Intact	Intact	Intact	Intact	Intact	Intact	Intact	Intact	Intact	Intact	Intact	Intact	Intact	Intact	Intact	Intact	Intact
MGG_04236	Intact	Intact	Intact	Intact	Intact	Intact	Intact	Intact	Intact	Intact	Intact	Intact	Intact	Intact	Intact	Intact	Intact	Intact	Intact	Intact	Intact	Intact	Intact	Intact	Intact	Intact	Intact	Intact	Intact	Intact	Intact	Intact	Intact	Intact
MGG_04245	Intact	Intact	Intact	Intact	Intact	Intact	Intact	Intact	Intact	Intact	Intact	Intact	Intact	Intact	5'	Intact	Intact	Intact	Intact	Intact	Intact	Intact	Intact	Intact	Intact	Intact	Intact	Intact	Intact	Intact	Intact	Intact	Intact	Intact
MGG_04246	5'	5'	5'	5'	5'	5'	5'	5'	5'	5'	5'	Intact	5'	5'	5'	Intact	5'	5'	5'	5'	5'	Intact	5'	5'	5'	5'	5'	5'	5'	5'	5'	5'&3'	5'&3'	5'&3'
MGG_04309	3'	3'	3'	3'	3'	3'	3'	3'	3'	Intact	Intact	Intact	Intact	Intact	3'	Intact	Intact	Intact	Intact	Intact	Intact	Intact	Intact	Intact	Intact	Intact	Intact	Intact	Intact	Intact	Intact	Intact	3'	3'
MGG_04310	Intact	Intact	Intact	Intact	Intact	Intact	Intact	Intact	Intact	Intact	Intact	Intact	Intact	Intact	Intact	Intact	Intact	Intact	Intact	Intact	Intact	Intact	Intact	Intact	Intact	Intact	Intact	Intact	Intact	Intact	Intact	Intact	Intact	Intact
MGG_04311	Intact	Intact	Intact	Intact	Intact	Intact	Intact	Intact	Intact	Intact	Intact	Intact	Intact	Intact	Intact	Intact	Intact	Intact	Intact	Intact	Intact	Intact	Intact	Intact	Intact	Intact	Intact	Intact	Intact	Intact	Intact	Intact	Intact	Intact
MGG_04320	Intact	Intact	Intact	Intact	Intact	Intact	Intact	Intact	Intact	Intact	Intact	Intact	Intact	Intact	Intact	Intact	Intact	Intact	Intact	Intact	Intact	Intact	Intact	Intact	Intact	Intact	Intact	Intact	Intact	Intact	Intact	Intact	Intact	Intact
MGG_04359	Intact	Intact	Intact	Intact	Intact	Intact	Intact	Intact	Intact	Intact	Intact	Intact	Intact	Intact	Intact	Intact	Intact	Intact	Intact	Intact	Intact	Intact	Intact	Intact	Intact	Intact	Intact	Intact	5'	5'	Intact	Intact	Intact	Intact
MGG_04365	Intact	Intact	Intact	Intact	Intact	Intact	Intact	Intact	Intact	Intact	Intact	Intact	Intact	Intact	Intact	Intact	Intact	Intact	Intact	Intact	Intact	Intact	Intact	Intact	Intact	Intact	Intact	Intact	Intact	Intact	Intact	Intact	Intact	Intact
MGG_04377	Intact	Intact	Intact	Intact	Intact	Intact	Intact	Intact	Intact	Intact	Intact	Intact	Intact	Intact	Intact	Intact	Intact	Intact	Intact	Intact	Intact	Intact	Intact	Intact	Intact	Intact	5'	Intact	Intact	Intact	Intact	Intact	Intact	Intact
MGG_04378	Intact	Intact	Intact	Intact	Intact	Intact	Intact	Intact	Intact	Intact	Intact	Intact	Intact	Intact	Intact	Intact	Intact	Intact	Intact	Intact	Intact	Intact	Intact	Intact	Intact	Intact	Intact	Intact	Intact	Intact	Intact	Intact	Intact	Intact
MGG_04389	Intact	Intact	5'	Intact	Intact	5'	Intact	5'	5'	Intact	5'	Intact	Intact	Intact	5'	Intact	Intact	Intact	Intact	Intact	Intact	Intact	Intact	Intact	Intact	5'	Intact	Intact	Intact	Intact	Intact	Intact	Intact	Intact
MGG_04390	Intact	Intact	Intact	Intact	Intact	Intact	Intact	Intact	Intact	Intact	Intact	Intact	Intact	Intact	Intact	Intact	Intact	Intact	Intact	Intact	Intact	Intact	Intact	Intact	Intact	Intact	Intact	Intact	Intact	Intact	Intact	Intact	Intact	Intact
MGG_04401	Intact	Intact	Intact	Intact	Intact	Intact	Intact	Intact	Intact	Intact	Intact	Intact	Intact	Intact	Intact	Intact	Intact	Intact	Intact	Intact	Intact	Intact	Intact	Intact	Intact	Intact	Intact	Intact	Intact	Intact	Intact	Intact	Intact	Intact
MGG_04405	Intact	Intact	Intact	Intact	Intact	Intact	Intact	Intact	Intact	Intact	Intact	Intact	Intact	Intact	Intact	Intact	Intact	Intact	Intact	Intact	Intact	Intact	Intact	Intact	Intact	Intact	Intact	Intact	Intact	Intact	Intact	Intact	Intact	Intact
MGG_04412	Intact	Intact	Intact	Intact	Intact	Intact	Intact	Intact	Intact	Intact	Intact	Intact	Intact	Intact	Intact	Intact	Intact	Intact	Intact	Intact	Intact	Intact	Intact	Intact	Intact	Intact	Intact	Intact	Intact	Intact	Intact	Intact	Intact	Intact
MGG_04423	Intact	Intact	Intact	Intact	Intact	Intact	Intact	Intact	Intact	Intact	Intact	Intact	Intact	Intact	Intact	Intact	3'	3'	3'	Intact	Intact	Intact	Intact	Intact	Intact	Intact	Intact	Intact	Intact	Intact	Intact	Intact	Intact	Intact
MGG_04429	Intact	Intact	Intact	Intact	Intact	Intact	Intact	Intact	Intact	Intact	Intact	Intact	Intact	Intact	Intact	Intact	Intact	Intact	Intact	Intact	Intact	Intact	Intact	Intact	Intact	Intact	Intact	Intact	Intact	Intact	Intact	Intact	Intact	Intact
MGG_04433	Intact	Intact	Intact	Intact	Intact	Intact	Intact	Intact	Intact	Intact	Intact	Intact	Intact	Intact	Intact	Intact	Intact	Intact	Intact	Intact	Intact	Intact	Intact	Intact	Intact	Intact	5'	Intact	3'	3'	Intact	Intact	Intact	Intact
MGG_04434	Intact	Intact	Intact	Intact	Intact	Intact	Intact	Intact	Intact	Intact	Intact	Intact	Intact	Intact	Intact	Intact	Intact	Intact	Intact	Intact	Intact	Intact	Intact	Intact	Intact	Intact	Intact	Intact	Intact	Intact	Intact	Intact	Intact	Intact
MGG_04437	Intact	Intact	Intact	Intact	Intact	Intact	Intact	Intact	Intact	Intact	Intact	Intact	Intact	Intact	Intact	Intact	Intact	Intact	Intact	Intact	Intact	Intact	Intact	Intact	Intact	Intact	5'	Intact	5'	Intact	Intact	Intact	Intact	Intact
MGG_04439	Intact	Intact	Intact	5'	Intact	Intact	5'	Intact	Intact	Intact	Intact	Intact	Intact	Intact	Intact	Intact	Intact	Intact	Intact	Intact	Intact	Intact	Intact	Intact	Intact	Intact	Intact	Intact	Intact	Intact	Intact	Intact	Intact	Intact
MGG_04440	5'	5'	5'	5'	5'	5'	5'	5'	5'	5'	Intact	Intact	Intact	Intact	Intact	5'	5'	Intact	Intact	Intact	Intact	Intact	Intact	Intact	Intact	Intact	5'	5'	5'	5'	5'	Intact	Intact	Intact
MGG_04444	Intact	Intact	Intact	Intact	Intact	Intact	Intact	Intact	Intact	Intact	Intact	Intact	Intact	Intact	Intact	Intact	Intact	Intact	Intact	Intact	Intact	Intact	Intact	Intact	Intact	Intact	Intact	Intact	Intact	Intact	Intact	Intact	Intact	5'
MGG_04445	Intact	Intact	Intact	Intact	Intact	Intact	Intact	Intact	Intact	Intact	Intact	Intact	5'&3'	Intact	5'	5'	Intact	Intact	Intact	5'&3'	Intact	Intact	Intact	Intact	Intact	Intact	5'	Intact	5'	Intact	5'	Intact	Intact	Intact
MGG_04446	Intact	Intact	Intact	Intact	Intact	Intact	Intact	Intact	Intact	Intact	Intact	Intact	Intact	Intact	Intact	Intact	Intact	Intact	Intact	Intact	Intact	Intact	Intact	Intact	Intact	Intact	Intact	Intact	Intact	Intact	Intact	Intact	5'	Intact
MGG_04449	Intact	Intact	Intact	Intact	Intact	Intact	Intact	Intact	Intact	Intact	Intact	Intact	Intact	Intact	Intact	Intact	Intact	Intact	Intact	Intact	Intact	Intact	Intact	Intact	Intact	Intact	3'	Intact	Intact	Intact	Intact	Intact	Intact	Intact
MGG_04458	Intact	Intact	Intact	Intact	Intact	Intact	Intact	Intact	Intact	Intact	Intact	Intact	Intact	Intact	Intact	Intact	Intact	Intact	Intact	Intact	Intact	Intact	Intact	Intact	Intact	Intact	Intact	Intact	Intact	Intact	Intact	Intact	Intact	Intact
MGG_04465	Intact	Intact	Intact	Intact	Intact	Intact	Intact	Intact	Intact	5'	Intact	Intact	Intact	Intact	Intact	5'	5'	Intact	Intact	Intact	Intact	Intact	Intact	Intact	Intact	Intact	5'	5'	5'	5'	5'	Intact	Intact	Intact
MGG_04466	5'	5'	5'	5'	5'	5'	5'	5'	5'	Intact	Intact	Intact	Intact	Intact	5'	5'	5'	Intact	Intact	Intact	Intact	Intact	Intact	Intact	Intact	5'	5'	5'	5'	5'	5'	5'	5'	5'
MGG_04468	Intact	Intact	Intact	Intact	Intact	Intact	Intact	Intact	Intact	Intact	Intact	Intact	Intact	Intact	Intact	Intact	Intact	Intact	Intact	Intact	Intact	Intact	Intact	Intact	Intact	3'	Intact	Intact	Intact	Intact	Intact	Intact	Intact	Intact
MGG_04469	Intact	Intact	Intact	Intact	Intact	Intact	Intact	Intact	Intact	5'	Intact	Intact	Intact	Intact	Intact	Intact	Intact	Intact	Intact	Intact	Intact	Intact	Intact	Intact	Intact	Intact	Intact	Intact	Intact	Intact	Intact	Intact	Intact	Intact
MGG_04470	Intact	Intact	Intact	Intact	Intact	Intact	Intact	Intact	Intact	Intact	Intact	Intact	Intact	Intact	Intact	Intact	5'	Intact	Intact	Intact	Intact	Intact	Intact	5'	Intact	5'	5'	5'	5'	5'	5'	Intact	Intact	Intact
MGG_04471	Intact	Intact	Intact	Intact	Intact	Intact	Intact	Intact	Intact	Intact	Intact	Intact	Intact	Intact	Intact	Intact	Intact	Intact	Intact	Intact	Intact	Intact	Intact	Intact	Intact	Intact	Intact	Intact	Intact	Intact	Intact	Intact	Intact	Intact
MGG_04477	Intact	Intact	Intact	Intact	Intact	Intact	Intact	Intact	Intact	Intact	Intact	Intact	Intact	Intact	Intact	Intact	Intact	Intact	Intact	Intact	Intact	Intact	Intact	Intact	Intact	Intact	Intact	Intact	Intact	Intact	Intact	Intact	Intact	Intact
MGG_04478	Intact	Intact	Intact	Intact	Intact	Intact	Intact	Intact	Intact	Intact	Intact	Intact	Intact	Intact	Intact	Intact	Intact	Intact	Intact	Intact	Intact	Intact	Intact	Intact	Intact	Intact	Intact	Intact	Intact	Intact	Intact	Intact	Intact	Intact
MGG_04483	Intact	Intact	Intact	Intact	5'	Intact	Intact	Intact	Intact	5'	Intact	Intact	Intact	Intact	Intact	5'	5'	Intact	Intact	Intact	Intact	Intact	Intact	Intact	Intact	Intact	5'	5'	5'	5'	5'	Intact	Intact	Intact
MGG_04486	Intact	Intact	Intact	Intact	Intact	Intact	Intact	Intact	Intact	Intact	Intact	Intact	Intact	Intact	Intact	Intact	Intact	Intact	Intact	Intact	Intact	Intact	Intact	Intact	Intact	3'	Intact	Intact	3'	Intact	Intact	Intact	Intact	Intact
MGG_04500	Intact	Intact	Intact	Intact	Intact	Intact	Intact	Intact	Intact	Intact	Intact	Intact	Intact	Intact	Intact	Intact	Intact	Intact	Intact	Intact	Intact	Intact	Intact	Intact	Intact	Intact	Intact	Intact	Intact	Intact	Intact	Intact	Intact	Intact
MGG_04503	Intact	Intact	Intact	Intact	Intact	Intact	Intact	Intact	Intact	Intact	Intact	Intact	Intact	Intact	Intact	Intact	Intact	Intact	Intact	Intact	Intact	Intact	Intact	Intact	Intact	Intact	3'	Intact	Intact	Intact	Intact	Intact	Intact	Intact
MGG_04504	Intact	Intact	Intact	Intact	Intact	Intact	Intact	Intact	Intact	Intact	Intact	Intact	Intact	Intact	Intact	Intact	Intact	Intact	Intact	Intact	Intact	Intact	Intact	Intact	Intact	Intact	Intact	Intact	Intact	Intact	Intact	Intact	Intact	Intact
MGG_04506	Intact	Intact	Intact	Intact	Intact	Intact	Intact	Intact	Intact	Intact	Intact	Intact	Intact	Intact	Intact	Intact	Intact	Intact	Intact	Intact	Intact	Intact	Intact	Intact	Intact	Intact	5'	Intact	Intact	Intact	Intact	Intact	Intact	Intact
MGG_04507	5'	5'	5'	5'	5'	5'	5'	5'	5'	5'	5'	5'	5'	5'	5'	5'	5'	5'	5'	5'	5'	Intact	5'	5'	5'	5'	5'	5'	5'	5'	5'	5'	5'	5'
MGG_04508	Intact	Intact	Intact	Intact	Intact	Intact	Intact	Intact	Intact	Intact	Intact	Intact	Intact	Intact	Intact	Intact	Intact	Intact	Intact	Intact	Intact	Intact	Intact	Intact	Intact	Intact	Intact	Intact	Intact	Intact	Intact	Intact	Intact	Intact
MGG_04512	Intact	Intact	Intact	Intact	Intact	Intact	Intact	Intact	Intact	Intact	Intact	Intact	Intact	Intact	Intact	Intact	Intact	Intact	Intact	Intact	Intact	Intact	Intact	Intact	Intact	Intact	Intact	Intact	Intact	Intact	Intact	Intact	Intact	Intact
MGG_04519	Intact	Intact	Intact	Intact	Intact	Intact	Intact	Intact	Intact	Intact	Intact	Intact	Intact	Intact	Intact	Intact	Intact	Intact	Intact	Intact	Intact	Intact	Intact	Intact	Intact	Intact	5'	Intact	Intact	Intact	Intact	5'	5'	5'
MGG_04521	Intact	Intact	Intact	Intact	Intact	Intact	Intact	Intact	Intact	Intact	Intact	Intact	Intact	Intact	Intact	Intact	Intact	Intact	Intact	Intact	Intact	Intact	Intact	Intact	Intact	Intact	Intact	Intact	Intact	Intact	Intact	5'&3'	5'&3'	5'&3'
MGG_04525	Intact	Intact	Intact	Intact	Intact	Intact	Intact	Intact	Intact	Intact	Intact	Intact	Intact	Intact	Intact	Intact	Intact	Intact	Intact	Intact	Intact	Intact	Intact	Intact	Intact	Intact	Intact	Intact	Intact	Intact	Intact	Intact	Intact	Intact
MGG_04529	Intact	Intact	Intact	Intact	Intact	Intact	Intact	Intact	Intact	Intact	Intact	Intact	Intact	Intact	Intact	Intact	Intact	Intact	Intact	Intact	Intact	Intact	Intact	Intact	Intact	Intact	Intact	Intact	Intact	Intact	Intact	3'	3'	3'
MGG_04530	Intact	Intact	Intact	Intact	Intact	Intact	Intact	Intact	Intact	Intact	Intact	Intact	Intact	Intact	Intact	Intact	Intact	Intact	Intact	Intact	Intact	Intact	Intact	Intact	Intact	Intact	Intact	Intact	Intact	Intact	Intact	Intact	Intact	Intact
MGG_04531	Intact	Intact	Intact	Intact	Intact	Intact	Intact	Intact	Intact	Intact	Intact	Intact	Intact	Intact	Intact	Intact	Intact	Intact	Intact	Intact	Intact	Intact	Intact	Intact	Intact	Intact	5'	Intact	Intact	Intact	Intact	Intact	Intact	Intact
MGG_04550	Intact	Intact	Intact	Intact	Intact	Intact	3'	Intact	Intact	Intact	Intact	Intact	Intact	Intact	Intact	Intact	Intact	Intact	Intact	Intact	Intact	Intact	Intact	Intact	Intact	Intact	3'	Intact	Intact	Intact	Intact	Intact	Intact	Intact
MGG_04552	Intact	Intact	Intact	Intact	Intact	Intact	Intact	Intact	Intact	Intact	Intact	Intact	Intact	Intact	Intact	Intact	Intact	Intact	Intact	Intact	Intact	Intact	Intact	Intact	Intact	Intact	Intact	Intact	Intact	Intact	Intact	Intact	Intact	Intact
MGG_04559	Intact	Intact	Intact	Intact	Intact	Intact	Intact	Intact	Intact	Intact	Intact	Intact	Intact	Intact	Intact	Intact	Intact	Intact	Intact	Intact	Intact	Intact	Intact	Intact	Intact	Intact	Intact	Intact	Intact	Intact	Intact	Intact	Intact	Intact
MGG_04560	Intact	Intact	Intact	Intact	5'	Intact	Intact	Intact	Intact	Intact	Intact	Intact	Intact	Intact	Intact	Intact	Intact	Intact	Intact	Intact	Intact	Intact	Intact	Intact	Intact	Intact	5'	Intact	Intact	Intact	Intact	Intact	Intact	Intact
MGG_04562	Intact	Intact	Intact	Intact	Intact	Intact	Intact	Intact	Intact	Intact	Intact	Intact	Intact	Intact	Intact	Intact	Intact	Intact	Intact	Intact	Intact	Intact	Intact	Intact	Intact	Intact	Intact	Intact	Intact	Intact	Intact	Intact	Intact	Intact
MGG_04582	Intact	Intact	Intact	Intact	Intact	Intact	Intact	Intact	Intact	Intact	Intact	Intact	Intact	Intact	Intact	Intact	Intact	Intact	Intact	Intact	Intact	Intact	Intact	Intact	Intact	Intact	Intact	Intact	5'	Intact	5'	Intact	Intact	Intact
MGG_04584	Intact	Intact	Intact	Intact	Intact	Intact	Intact	Intact	Intact	Intact	Intact	Intact	Intact	Intact	Intact	Intact	Intact	Intact	Intact	Intact	Intact	Intact	Intact	Intact	Intact	Intact	Intact	Intact	Intact	Intact	Intact	5'	5'	5'
MGG_04585	Intact	Intact	Intact	Intact	Intact	Intact	Intact	Intact	Intact	Intact	Intact	Intact	Intact	Intact	Intact	Intact	Intact	Intact	Intact	Intact	Intact	Intact	Intact	Intact	Intact	Intact	Intact	Intact	Intact	Intact	Intact	Intact	Intact	Intact
MGG_04586	Intact	Intact	Intact	Intact	Intact	Intact	Intact	Intact	Intact	Intact	Intact	Intact	Intact	Intact	Intact	Intact	Intact	Intact	Intact	Intact	Intact	Intact	Intact	Intact	Intact	Intact	Intact	Intact	Intact	Intact	Intact	Intact	Intact	Intact
MGG_04609	Intact	Intact	Intact	Intact	Intact	Intact	Intact	Intact	Intact	Intact	Intact	Intact	Intact	Intact	Intact	Intact	Intact	Intact	Intact	Intact	Intact	Intact	Intact	Intact	Intact	Intact	3'	Intact	3'	Intact	Intact	3'	3'	3'
MGG_04612	Intact	Intact	Intact	Intact	Intact	Intact	Intact	Intact	Intact	Intact	Intact	Intact	Intact	Intact	Intact	Intact	Intact	Intact	Intact	Intact	Intact	Intact	Intact	Intact	Intact	Intact	Intact	Intact	5'	Intact	Intact	Intact	Intact	Intact
MGG_04617	Intact	Intact	Intact	Intact	Intact	Intact	Intact	Intact	Intact	Intact	Intact	Intact	Intact	Intact	Intact	Intact	Intact	Intact	Intact	Intact	Intact	Intact	Intact	Intact	Intact	Intact	5'	Intact	5'	Intact	Intact	Intact	Intact	3'
MGG_04619	Intact	Intact	Intact	Intact	Intact	Intact	Intact	Intact	Intact	Intact	Intact	Intact	Intact	Intact	Intact	Intact	Intact	Intact	Intact	Intact	Intact	Intact	Intact	Intact	Intact	Intact	5'	Intact	Intact	Intact	Intact	Intact	Intact	Intact
MGG_04621	Intact	Intact	Intact	Intact	Intact	Intact	Intact	Intact	Intact	Intact	Intact	Intact	Intact	Intact	Intact	Intact	Intact	Intact	Intact	Intact	Intact	Intact	Intact	Intact	Intact	Intact	Intact	Intact	Intact	Intact	Intact	Intact	Intact	Intact
MGG_04622	Intact	Intact	Intact	Intact	Intact	Intact	Intact	Intact	Intact	Intact	Intact	Intact	Intact	Intact	Intact	Intact	Intact	Intact	Intact	Intact	Intact	Intact	Intact	Intact	Intact	Intact	Intact	Intact	Intact	Intact	Intact	Intact	Intact	Intact
MGG_04629	Intact	Intact	Intact	Intact	Intact	Intact	Intact	Intact	Intact	Intact	Intact	Intact	Intact	Intact	Intact	Intact	Intact	Intact	Intact	Intact	Intact	Intact	Intact	Intact	Intact	Intact	5'	Intact	Intact	Intact	Intact	Intact	5'	5'
MGG_04637	Intact	Intact	Intact	Intact	Intact	Intact	Intact	Intact	Intact	Intact	Intact	Intact	Intact	Intact	Intact	Intact	Intact	Intact	Intact	Intact	Intact	Intact	Intact	Intact	Intact	Intact	5'	Intact	Intact	Intact	Intact	Intact	Intact	Intact
MGG_04638	Intact	Intact	Intact	Intact	Intact	Intact	Intact	Intact	Intact	Intact	Intact	Intact	Intact	Intact	Intact	Intact	Intact	Intact	Intact	Intact	Intact	Intact	Intact	Intact	Intact	Intact	Intact	Intact	Intact	Intact	Intact	Intact	Intact	Intact
MGG_04640	Intact	Intact	Intact	Intact	Intact	Intact	Intact	Intact	Intact	Intact	Intact	Intact	Intact	Intact	Intact	Intact	Intact	Intact	Intact	Intact	Intact	Intact	Intact	Intact	Intact	Intact	Intact	Intact	3'	Intact	Intact	Intact	Intact	Intact
MGG_04643	Intact	Intact	Intact	Intact	Intact	Intact	Intact	Intact	Intact	Intact	Intact	Intact	Intact	Intact	Intact	Intact	Intact	Intact	Intact	Intact	Intact	Intact	Intact	Intact	Intact	3'	5'	Intact	Intact	Intact	Intact	Intact	Intact	Intact
MGG_04645	Intact	Intact	Intact	Intact	Intact	Intact	Intact	Intact	Intact	Intact	Intact	Intact	Intact	Intact	Intact	Intact	Intact	Intact	Intact	Intact	Intact	Intact	Intact	Intact	Intact	Intact	Intact	Intact	Intact	Intact	Intact	Intact	Intact	Intact
MGG_04647	Intact	Intact	Intact	Intact	Intact	Intact	Intact	Intact	Intact	Intact	Intact	Intact	Intact	Intact	Intact	Intact	Intact	Intact	Intact	Intact	Intact	Intact	Intact	Intact	Intact	Intact	Intact	Intact	Intact	Intact	Intact	Intact	Intact	Intact
MGG_04652	Intact	Intact	Intact	Intact	Intact	Intact	Intact	Intact	Intact	Intact	Intact	Intact	Intact	Intact	Intact	Intact	Intact	Intact	Intact	Intact	Intact	Intact	Intact	3'	Intact	Intact	Intact	Intact	3'	Intact	3'	Intact	Intact	Intact
MGG_04655	Intact	Intact	Intact	Intact	Intact	Intact	Intact	Intact	Intact	Intact	Intact	Intact	Intact	Intact	Intact	Intact	Intact	Intact	Intact	Intact	Intact	Intact	Intact	Intact	Intact	Intact	Intact	Intact	3'	Intact	Intact	Intact	Intact	Intact
MGG_04656	Intact	Intact	Intact	Intact	Intact	Intact	Intact	Intact	Intact	Intact	Intact	Intact	Intact	Intact	Intact	Intact	Intact	Intact	Intact	Intact	Intact	Intact	Intact	Intact	Intact	5'	Intact	Intact	Intact	Intact	Intact	5'	5'	5'
MGG_04663	Intact	Intact	Intact	Intact	Intact	Intact	Intact	Intact	Intact	Intact	Intact	Intact	5'	5'	5'	5'	Intact	Intact	Intact	Intact	Intact	Intact	Intact	Intact	Intact	Intact	Intact	Intact	Intact	Intact	Intact	Intact	Intact	Intact
MGG_04669	Intact	Intact	Intact	Intact	Intact	Intact	Intact	Intact	Intact	Intact	Intact	Intact	Intact	Intact	Intact	Intact	Intact	Intact	Intact	Intact	Intact	Intact	Intact	Intact	Intact	5'	3'	Intact	3'	Intact	Intact	Intact	Intact	Intact
MGG_04675	Intact	Intact	Intact	Intact	Intact	Intact	Intact	Intact	Intact	Intact	Intact	Intact	Intact	Intact	Intact	Intact	Intact	Intact	Intact	Intact	Intact	Intact	Intact	Intact	Intact	Intact	Intact	Intact	Intact	Intact	Intact	Intact	Intact	Intact
MGG_04676	Intact	Intact	Intact	Intact	Intact	Intact	Intact	Intact	Intact	Intact	Intact	Intact	Intact	Intact	Intact	Intact	Intact	Intact	Intact	Intact	Intact	Intact	Intact	Intact	Intact	Intact	Intact	Intact	Intact	Intact	Intact	Intact	Intact	Intact
MGG_04677	Intact	Intact	Intact	Intact	Intact	Intact	Intact	Intact	Intact	Intact	Intact	Intact	Intact	Intact	Intact	Intact	Intact	Intact	Intact	Intact	Intact	Intact	Intact	Intact	Intact	Intact	Intact	Intact	3'	Intact	Intact	Intact	Intact	Intact
MGG_04678	Intact	Intact	Intact	Intact	Intact	Intact	Intact	Intact	Intact	Intact	Intact	Intact	Intact	Intact	Intact	Intact	Intact	Intact	Intact	Intact	Intact	Intact	Intact	Intact	Intact	Intact	Intact	3'	Intact	Intact	Intact	Intact	Intact	Intact
MGG_04680	Intact	Intact	Intact	Intact	Intact	Intact	Intact	Intact	Intact	Intact	Intact	Intact	Intact	Intact	Intact	Intact	Intact	Intact	Intact	Intact	Intact	Intact	Intact	Intact	Intact	Intact	Intact	Intact	Intact	Intact	Intact	Intact	Intact	Intact
MGG_04693	3'	3'	3'	3'	3'	3'	3'	3'	3'	Intact	Intact	Intact	Intact	Intact	3'	Intact	Intact	Intact	Intact	Intact	Intact	Intact	Intact	Intact	Intact	Intact	Intact	Intact	Intact	Intact	Intact	Intact	Intact	Intact
MGG_04696	Intact	Intact	Intact	Intact	Intact	Intact	Intact	Intact	Intact	Intact	Intact	Intact	Intact	Intact	Intact	Intact	Intact	Intact	Intact	Intact	Intact	Intact	Intact	Intact	Intact	Intact	Intact	Intact	Intact	Intact	Intact	Intact	5'	5'
MGG_04698	5'	5'	5'&3'	5'&3'	5'	5'&3'	5'&3'	5'	5'&3'	Intact	Intact	Intact	Intact	Intact	5'	Intact	Intact	Intact	Intact	Intact	Intact	Intact	Intact	Intact	Intact	Intact	Intact	Intact	Intact	Intact	Intact	Intact	Intact	Intact
MGG_04702	Intact	Intact	Intact	Intact	Intact	Intact	Intact	Intact	Intact	Intact	Intact	Intact	Intact	Intact	Intact	Intact	Intact	Intact	Intact	Intact	Intact	Intact	Intact	Intact	Intact	Intact	5'	Intact	Intact	Intact	Intact	Intact	Intact	Intact
MGG_04703	Intact	Intact	Intact	Intact	Intact	Intact	Intact	Intact	Intact	Intact	Intact	Intact	Intact	Intact	Intact	Intact	Intact	Intact	Intact	Intact	Intact	Intact	Intact	Intact	Intact	Intact	5'&3'	Intact	Intact	Intact	Intact	Intact	Intact	Intact
MGG_04711	Intact	Intact	Intact	Intact	Intact	Intact	Intact	Intact	Intact	Intact	Intact	Intact	Intact	Intact	Intact	Intact	Intact	Intact	Intact	Intact	Intact	Intact	Intact	Intact	Intact	Intact	Intact	Intact	Intact	Intact	Intact	Intact	Intact	Intact
MGG_04712	Intact	Intact	Intact	Intact	Intact	Intact	Intact	Intact	Intact	Intact	Intact	Intact	Intact	Intact	Intact	Intact	Intact	Intact	Intact	Intact	Intact	Intact	Intact	Intact	Intact	Intact	Intact	Intact	Intact	Intact	Intact	Intact	Intact	Intact
MGG_04714	Intact	Intact	Intact	Intact	Intact	Intact	Intact	Intact	Intact	Intact	Intact	Intact	Intact	Intact	Intact	Intact	Intact	Intact	Intact	Intact	Intact	Intact	Intact	Intact	Intact	Intact	Intact	Intact	Intact	Intact	Intact	5'	5'	5'
MGG_04715	Intact	Intact	Intact	Intact	Intact	Intact	Intact	Intact	Intact	Intact	Intact	Intact	Intact	Intact	Intact	Intact	Intact	Intact	Intact	Intact	Intact	Intact	Intact	Intact	Intact	Intact	Intact	Intact	Intact	Intact	Intact	Intact	Intact	Intact
MGG_04716	Intact	Intact	Intact	Intact	Intact	Intact	Intact	Intact	Intact	Intact	Intact	Intact	Intact	Intact	Intact	Intact	Intact	Intact	Intact	Intact	Intact	Intact	Intact	Intact	Intact	Intact	Intact	Intact	Intact	Intact	Intact	Intact	Intact	Intact
MGG_04717	Intact	Intact	Intact	Intact	Intact	Intact	Intact	Intact	Intact	Intact	Intact	Intact	Intact	Intact	Intact	Intact	Intact	Intact	Intact	Intact	Intact	Intact	Intact	Intact	Intact	Intact	Intact	Intact	Intact	Intact	Intact	Intact	Intact	Intact
MGG_04719	Intact	Intact	Intact	Intact	Intact	Intact	Intact	Intact	Intact	Intact	Intact	Intact	Intact	Intact	Intact	Intact	5'	Intact	Intact	Intact	Intact	Intact	Intact	Intact	Intact	Intact	Intact	Intact	Intact	Intact	Intact	Intact	Intact	Intact
MGG_04720	Intact	Intact	Intact	Intact	5'	Intact	Intact	Intact	Intact	5'	Intact	Intact	Intact	Intact	Intact	5'	5'	Intact	Intact	Intact	Intact	Intact	Intact	Intact	Intact	Intact	5'	5'	5'	5'	5'	Intact	Intact	Intact
MGG_04725	5'	5'	5'	5'	5'	5'	5'	5'	5'	Intact	5'	5'	5'	5'	5'	Intact	Intact	5'	5'	Intact	5'	Intact	5'	5'	5'	Intact	Intact	Intact	Intact	Intact	Intact	3'	5'&3'	5'&3'
MGG_04740	Intact	Intact	Intact	Intact	Intact	Intact	Intact	Intact	Intact	Intact	Intact	Intact	Intact	Intact	Intact	Intact	Intact	Intact	Intact	Intact	Intact	Intact	Intact	Intact	Intact	Intact	Intact	Intact	Intact	Intact	Intact	Intact	Intact	Intact
MGG_04746	Intact	Intact	Intact	Intact	Intact	Intact	Intact	Intact	Intact	Intact	Intact	Intact	Intact	Intact	Intact	Intact	Intact	Intact	Intact	Intact	Intact	Intact	Intact	Intact	Intact	Intact	Intact	Intact	Intact	Intact	Intact	Intact	Intact	Intact
MGG_04761	Intact	Intact	Intact	Intact	Intact	Intact	Intact	Intact	Intact	Intact	Intact	Intact	Intact	Intact	Intact	Intact	Intact	Intact	Intact	Intact	Intact	Intact	Intact	Intact	Intact	Intact	Intact	Intact	Intact	Intact	Intact	Intact	Intact	Intact
MGG_04771	Intact	Intact	Intact	Intact	Intact	Intact	Intact	Intact	Intact	Intact	Intact	Intact	Intact	Intact	Intact	Intact	Intact	Intact	Intact	Intact	Intact	Intact	Intact	Intact	Intact	Intact	Intact	Intact	Intact	Intact	Intact	Intact	Intact	Intact
MGG_04773	Intact	Intact	Intact	Intact	Intact	Intact	Intact	Intact	Intact	Intact	Intact	Intact	Intact	Intact	Intact	Intact	Intact	Intact	Intact	Intact	Intact	Intact	Intact	Intact	Intact	Intact	Intact	Intact	Intact	Intact	Intact	Intact	Intact	Intact
MGG_04793	Intact	Intact	Intact	Intact	Intact	Intact	Intact	Intact	Intact	Intact	Intact	Intact	Intact	Intact	Intact	Intact	Intact	Intact	Intact	Intact	Intact	Intact	Intact	Intact	Intact	Intact	Intact	Intact	Intact	Intact	Intact	Intact	Intact	Intact
MGG_04802	Intact	Intact	Intact	Intact	Intact	Intact	Intact	Intact	Intact	Intact	Intact	Intact	Intact	Intact	Intact	Intact	Intact	Intact	Intact	Intact	Intact	Intact	Intact	Intact	Intact	Intact	Intact	Intact	Intact	Intact	Intact	Intact	Intact	Intact
MGG_04805	Intact	Intact	Intact	Intact	Intact	Intact	Intact	Intact	Intact	Intact	Intact	Intact	Intact	Intact	Intact	Intact	Intact	Intact	Intact	Intact	Intact	Intact	Intact	Intact	Intact	Intact	Intact	Intact	Intact	Intact	Intact	Intact	Intact	Intact
MGG_04817	Intact	Intact	Intact	Intact	Intact	Intact	Intact	Intact	Intact	Intact	Intact	Intact	Intact	Intact	Intact	Intact	Intact	Intact	Intact	Intact	Intact	Intact	Intact	Intact	Intact	Intact	5'	Intact	Intact	Intact	Intact	Intact	Intact	Intact
MGG_04821	Intact	Intact	Intact	Intact	Intact	Intact	Intact	Intact	Intact	Intact	Intact	Intact	Intact	Intact	Intact	Intact	Intact	Intact	Intact	Intact	Intact	Intact	Intact	Intact	Intact	Intact	Intact	Intact	Intact	Intact	Intact	Intact	Intact	Intact
MGG_04825	Intact	Intact	Intact	Intact	Intact	Intact	Intact	Intact	Intact	Intact	Intact	Intact	Intact	Intact	Intact	Intact	Intact	Intact	Intact	Intact	Intact	Intact	Intact	Intact	Intact	Intact	3'	Intact	Intact	Intact	3'	Intact	Intact	Intact
MGG_04827	3'	3'	3'	3'	3'	3'	3'	3'	3'	Intact	Intact	Intact	Intact	Intact	3'	Intact	Intact	Intact	Intact	Intact	Intact	Intact	Intact	Intact	Intact	Intact	Intact	Intact	Intact	Intact	Intact	Intact	Intact	Intact
MGG_04835	Intact	Intact	Intact	Intact	Intact	Intact	Intact	Intact	Intact	Intact	Intact	Intact	Intact	Intact	Intact	Intact	Intact	Intact	Intact	Intact	Intact	Intact	Intact	Intact	Intact	Intact	Intact	Intact	Intact	Intact	Intact	Intact	Intact	Intact
MGG_04836	Intact	Intact	Intact	Intact	Intact	Intact	Intact	Intact	Intact	Intact	Intact	Intact	Intact	Intact	Intact	Intact	Intact	Intact	Intact	Intact	Intact	Intact	Intact	Intact	Intact	Intact	Intact	Intact	Intact	Intact	Intact	Intact	Intact	Intact
MGG_04837	Intact	Intact	Intact	Intact	Intact	Intact	Intact	Intact	Intact	5'	Intact	Intact	Intact	Intact	Intact	5'	5'	Intact	Intact	Intact	Intact	Intact	Intact	Intact	Intact	Intact	5'&3'	5'	5'	5'	5'	5'	5'	5'
MGG_04838	Intact	Intact	Intact	Intact	Intact	Intact	Intact	Intact	Intact	Intact	Intact	Intact	Intact	Intact	Intact	Intact	Intact	Intact	Intact	Intact	Intact	Intact	Intact	Intact	Intact	Intact	Intact	Intact	Intact	Intact	Intact	Intact	Intact	Intact
MGG_04843	5'	5'	5'	5'	5'	5'	5'	5'	5'	5'	5'	5'	5'	5'	5'	5'	5'	5'	5'	5'	5'	Intact	5'	5'	5'	5'	5'	5'	5'	5'	5'	5'	5'	5'
MGG_04853	Intact	Intact	Intact	Intact	Intact	Intact	Intact	Intact	Intact	Intact	Intact	Intact	Intact	Intact	Intact	Intact	Intact	Intact	Intact	Intact	Intact	Intact	Intact	Intact	Intact	Intact	Intact	Intact	Intact	Intact	Intact	Intact	Intact	Intact
MGG_04855	Intact	Intact	Intact	Intact	5'	Intact	Intact	Intact	Intact	Intact	Intact	Intact	Intact	Intact	Intact	Intact	Intact	Intact	3'	Intact	Intact	Intact	Intact	Intact	Intact	Intact	5'	3'	Intact	Intact	Intact	Intact	Intact	Intact
MGG_04858	Intact	Intact	Intact	Intact	Intact	Intact	Intact	Intact	Intact	Intact	Intact	Intact	Intact	Intact	Intact	Intact	Intact	Intact	Intact	Intact	Intact	Intact	Intact	Intact	Intact	Intact	5'	Intact	Intact	Intact	Intact	Intact	3'	Intact
MGG_04861	Intact	Intact	Intact	Intact	Intact	Intact	Intact	Intact	Intact	Intact	Intact	Intact	Intact	Intact	Intact	Intact	Intact	Intact	Intact	Intact	Intact	Intact	Intact	Intact	Intact	Intact	Intact	Intact	Intact	Intact	Intact	Intact	Intact	Intact
MGG_04862	Intact	Intact	Intact	Intact	Intact	Intact	Intact	Intact	Intact	Intact	Intact	Intact	Intact	Intact	Intact	Intact	Intact	Intact	Intact	Intact	Intact	Intact	Intact	Intact	Intact	Intact	Intact	Intact	Intact	Intact	Intact	Intact	Intact	Intact
MGG_04872	Intact	Intact	Intact	Intact	Intact	Intact	Intact	Intact	Intact	Intact	Intact	Intact	Intact	Intact	Intact	Intact	Intact	Intact	Intact	Intact	Intact	Intact	Intact	Intact	Intact	Intact	Intact	Intact	Intact	Intact	Intact	Intact	Intact	Intact
MGG_04876	Intact	Intact	Intact	Intact	Intact	Intact	Intact	Intact	Intact	Intact	Intact	Intact	Intact	Intact	Intact	Intact	Intact	Intact	Intact	Intact	Intact	Intact	Intact	Intact	Intact	Intact	Intact	Intact	Intact	Intact	Intact	Intact	Intact	Intact
MGG_04877	Intact	Intact	Intact	Intact	Intact	Intact	Intact	Intact	Intact	Intact	Intact	Intact	Intact	Intact	Intact	Intact	Intact	Intact	Intact	Intact	Intact	Intact	Intact	Intact	Intact	Intact	3'	Intact	Intact	Intact	Intact	Intact	Intact	Intact
MGG_04882	Intact	Intact	Intact	Intact	Intact	Intact	Intact	Intact	Intact	Intact	Intact	Intact	Intact	Intact	Intact	Intact	Intact	Intact	Intact	Intact	Intact	Intact	Intact	Intact	Intact	Intact	Intact	Intact	Intact	Intact	Intact	Intact	Intact	Intact
MGG_04883	Intact	Intact	Intact	Intact	Intact	Intact	Intact	Intact	Intact	Intact	Intact	Intact	Intact	Intact	Intact	Intact	Intact	Intact	Intact	Intact	Intact	Intact	Intact	Intact	Intact	Intact	Intact	Intact	Intact	Intact	Intact	Intact	Intact	Intact
MGG_04886	Intact	Intact	Intact	Intact	Intact	Intact	Intact	Intact	Intact	Intact	Intact	Intact	Intact	Intact	Intact	Intact	Intact	Intact	Intact	5'	Intact	Intact	Intact	Intact	Intact	Intact	5'	3'	3'	Intact	3'	Intact	Intact	Intact
MGG_04887	Intact	Intact	Intact	Intact	Intact	5'	Intact	Intact	Intact	Intact	Intact	Intact	Intact	Intact	5'	Intact	Intact	Intact	Intact	3'	Intact	Intact	Intact	Intact	Intact	Intact	5'	Intact	Intact	Intact	Intact	Intact	Intact	Intact
MGG_04894	Intact	Intact	Intact	Intact	Intact	Intact	Intact	Intact	Intact	Intact	Intact	Intact	Intact	Intact	Intact	Intact	Intact	Intact	Intact	Intact	Intact	Intact	Intact	Intact	Intact	Intact	5'	Intact	Intact	Intact	Intact	Intact	Intact	Intact
MGG_04896	Intact	Intact	Intact	Intact	3'	Intact	3'	Intact	3'	Intact	Intact	Intact	Intact	Intact	Intact	Intact	Intact	Intact	Intact	Intact	Intact	Intact	Intact	Intact	Intact	3'	5'	Intact	Intact	Intact	Intact	Intact	Intact	Intact
MGG_04900	Intact	Intact	Intact	Intact	Intact	Intact	Intact	Intact	Intact	Intact	Intact	Intact	Intact	Intact	Intact	Intact	Intact	Intact	Intact	Intact	Intact	Intact	Intact	Intact	Intact	Intact	Intact	Intact	Intact	Intact	Intact	Intact	Intact	Intact
MGG_04904	Intact	Intact	Intact	Intact	Intact	Intact	Intact	Intact	Intact	Intact	Intact	Intact	Intact	Intact	Intact	Intact	Intact	Intact	Intact	Intact	Intact	Intact	Intact	Intact	Intact	Intact	Intact	Intact	Intact	Intact	Intact	Intact	Intact	Intact
MGG_04908	Intact	Intact	Intact	Intact	Intact	Intact	Intact	Intact	Intact	Intact	Intact	Intact	Intact	Intact	Intact	Intact	Intact	Intact	Intact	Intact	Intact	Intact	Intact	Intact	Intact	Intact	5'	Intact	Intact	Intact	Intact	Intact	Intact	Intact
MGG_04909	Intact	Intact	Intact	Intact	Intact	Intact	Intact	Intact	Intact	Intact	Intact	Intact	Intact	Intact	Intact	Intact	Intact	Intact	Intact	Intact	Intact	Intact	Intact	Intact	Intact	Intact	Intact	Intact	Intact	Intact	Intact	Intact	Intact	Intact
MGG_04918	5'	5'	Intact	Intact	5'	5'	Intact	Intact	Intact	5'	5'	5'&3'	5'&3'	Intact	Intact	5'	Intact	Intact	Intact	5'&3'	Intact	Intact	Intact	Intact	Intact	Intact	3'	Intact	Intact	Intact	Intact	Intact	Intact	Intact
MGG_04919	Intact	Intact	Intact	Intact	Intact	Intact	Intact	Intact	Intact	Intact	Intact	Intact	Intact	Intact	Intact	Intact	Intact	Intact	Intact	Intact	Intact	Intact	Intact	Intact	Intact	Intact	3'	Intact	Intact	Intact	Intact	Intact	5'	5'
MGG_04920	Intact	Intact	Intact	Intact	Intact	Intact	Intact	Intact	Intact	Intact	Intact	Intact	Intact	Intact	Intact	Intact	Intact	Intact	Intact	Intact	Intact	Intact	Intact	Intact	Intact	Intact	Intact	Intact	Intact	Intact	Intact	Intact	Intact	Intact
MGG_04927	Intact	Intact	Intact	Intact	Intact	Intact	Intact	Intact	Intact	Intact	Intact	Intact	Intact	Intact	Intact	Intact	Intact	Intact	Intact	Intact	Intact	Intact	Intact	Intact	Intact	Intact	Intact	Intact	Intact	Intact	Intact	Intact	Intact	Intact
MGG_04929	Intact	Intact	Intact	Intact	Intact	Intact	Intact	Intact	Intact	Intact	Intact	Intact	Intact	Intact	Intact	Intact	Intact	Intact	Intact	Intact	Intact	Intact	Intact	Intact	Intact	Intact	Intact	Intact	Intact	Intact	Intact	Intact	Intact	Intact
MGG_04941	Intact	Intact	Intact	Intact	Intact	Intact	Intact	Intact	Intact	Intact	Intact	Intact	Intact	Intact	Intact	Intact	Intact	Intact	Intact	Intact	Intact	Intact	Intact	Intact	Intact	5'	Intact	Intact	Intact	Intact	Intact	Intact	Intact	Intact
MGG_04942	Intact	Intact	Intact	Intact	Intact	Intact	Intact	Intact	Intact	Intact	Intact	Intact	Intact	Intact	Intact	Intact	Intact	Intact	Intact	Intact	Intact	Intact	Intact	Intact	Intact	Intact	Intact	Intact	Intact	Intact	Intact	3'	Intact	Intact
MGG_04947	Intact	Intact	Intact	Intact	Intact	Intact	Intact	Intact	Intact	Intact	Intact	Intact	Intact	Intact	Intact	Intact	Intact	Intact	Intact	Intact	Intact	Intact	Intact	Intact	Intact	Intact	3'	Intact	Intact	Intact	Intact	Intact	Intact	Intact
MGG_04948	Intact	Intact	Intact	Intact	Intact	Intact	Intact	Intact	Intact	Intact	Intact	Intact	Intact	Intact	Intact	Intact	Intact	Intact	Intact	Intact	Intact	Intact	Intact	Intact	Intact	5'	Intact	Intact	Intact	Intact	Intact	Intact	5'&3'	Intact
MGG_04954	Intact	Intact	Intact	Intact	Intact	Intact	Intact	Intact	Intact	Intact	Intact	Intact	Intact	Intact	Intact	Intact	Intact	Intact	Intact	Intact	Intact	Intact	Intact	Intact	Intact	Intact	Intact	Intact	Intact	Intact	Intact	Intact	Intact	Intact
MGG_04955	Intact	Intact	Intact	Intact	Intact	Intact	Intact	Intact	Intact	Intact	Intact	Intact	Intact	Intact	Intact	Intact	Intact	Intact	Intact	Intact	Intact	Intact	Intact	Intact	Intact	Intact	Intact	Intact	Intact	Intact	Intact	Intact	Intact	Intact
MGG_04960	Intact	Intact	Intact	Intact	Intact	Intact	Intact	Intact	Intact	3'	Intact	Intact	Intact	Intact	Intact	Intact	3'	Intact	Intact	3'	Intact	Intact	Intact	Intact	Intact	Intact	Intact	3'	3'	Intact	Intact	Intact	Intact	3'
MGG_04964	3'	3'	3'	3'	3'	3'	3'	3'	3'	Intact	Intact	Intact	Intact	Intact	3'	Intact	5'	Intact	Intact	Intact	Intact	Intact	Intact	3'	Intact	Intact	5'	5'	5'	5'	5'	5'	Intact	Intact
MGG_04966	Intact	Intact	Intact	Intact	Intact	Intact	Intact	Intact	Intact	Intact	Intact	Intact	Intact	Intact	Intact	Intact	Intact	Intact	Intact	Intact	Intact	Intact	Intact	Intact	Intact	Intact	Intact	Intact	Intact	Intact	Intact	Intact	Intact	Intact
MGG_04967	Intact	Intact	Intact	Intact	Intact	Intact	Intact	Intact	Intact	Intact	Intact	Intact	Intact	Intact	Intact	Intact	Intact	Intact	Intact	Intact	Intact	Intact	Intact	Intact	Intact	Intact	Intact	Intact	Intact	Intact	Intact	Intact	Intact	Intact
MGG_04972	Intact	Intact	Intact	Intact	Intact	Intact	Intact	Intact	Intact	Intact	Intact	Intact	Intact	Intact	Intact	Intact	Intact	Intact	Intact	Intact	Intact	Intact	Intact	Intact	Intact	Intact	Intact	Intact	Intact	Intact	Intact	Intact	Intact	Intact
MGG_04982	Intact	Intact	Intact	Intact	3'	Intact	Intact	Intact	Intact	Intact	Intact	Intact	Intact	Intact	Intact	Intact	Intact	Intact	Intact	Intact	Intact	Intact	Intact	Intact	Intact	Intact	Intact	Intact	Intact	Intact	3'	3'	3'	3'
MGG_04987	3'	Intact	3'	Intact	Intact	3'	3'	3'	Intact	Intact	Intact	Intact	Intact	Intact	3'	Intact	Intact	Intact	Intact	Intact	Intact	Intact	Intact	Intact	Intact	Intact	Intact	Intact	5'&3'	Intact	Intact	3'	3'	3'
MGG_04988	Intact	Intact	Intact	Intact	Intact	Intact	Intact	Intact	Intact	Intact	Intact	Intact	Intact	Intact	Intact	Intact	Intact	Intact	Intact	Intact	Intact	Intact	Intact	Intact	Intact	Intact	Intact	Intact	Intact	Intact	Intact	Intact	Intact	Intact
MGG_04995	Intact	Intact	Intact	Intact	Intact	Intact	Intact	Intact	Intact	Intact	Intact	Intact	Intact	Intact	Intact	Intact	Intact	Intact	Intact	Intact	Intact	Intact	Intact	Intact	Intact	Intact	3'	Intact	Intact	Intact	Intact	Intact	Intact	Intact
MGG_04996	Intact	Intact	Intact	Intact	Intact	Intact	Intact	Intact	Intact	Intact	Intact	Intact	Intact	Intact	Intact	Intact	Intact	Intact	Intact	Intact	Intact	Intact	Intact	Intact	Intact	Intact	Intact	Intact	Intact	Intact	Intact	Intact	Intact	Intact
MGG_05005	Intact	Intact	Intact	Intact	Intact	Intact	Intact	Intact	Intact	Intact	Intact	Intact	Intact	Intact	Intact	Intact	Intact	Intact	Intact	Intact	Intact	Intact	Intact	Intact	Intact	Intact	5'&3'	Intact	3'	Intact	Intact	5'	5'	5'
MGG_05013	Intact	Intact	Intact	Intact	Intact	Intact	Intact	Intact	Intact	Intact	Intact	Intact	Intact	Intact	Intact	Intact	Intact	Intact	Intact	3'	Intact	Intact	Intact	3'	Intact	Intact	Intact	Intact	Intact	Intact	Intact	Intact	Intact	Intact
MGG_05040	Intact	Intact	Intact	Intact	Intact	Intact	Intact	Intact	Intact	Intact	Intact	Intact	Intact	Intact	Intact	Intact	Intact	Intact	Intact	Intact	Intact	Intact	Intact	Intact	Intact	Intact	3'	Intact	3'	Intact	Intact	Intact	Intact	Intact
MGG_05048	Intact	Intact	Intact	Intact	Intact	Intact	Intact	Intact	Intact	Intact	Intact	Intact	Intact	Intact	Intact	Intact	Intact	Intact	Intact	Intact	Intact	Intact	Intact	Intact	Intact	Intact	Intact	Intact	Intact	Intact	Intact	5'	5'	5'
MGG_05049	Intact	Intact	Intact	Intact	Intact	Intact	Intact	Intact	Intact	Intact	Intact	Intact	Intact	Intact	Intact	Intact	Intact	Intact	Intact	Intact	Intact	Intact	Intact	Intact	Intact	Intact	Intact	Intact	Intact	Intact	3'	Intact	Intact	Intact
MGG_05056	Intact	Intact	Intact	Intact	Intact	Intact	Intact	Intact	Intact	Intact	Intact	Intact	Intact	Intact	Intact	Intact	Intact	Intact	Intact	Intact	Intact	Intact	Intact	Intact	Intact	Intact	Intact	Intact	Intact	Intact	Intact	Intact	Intact	Intact
MGG_05057	Intact	Intact	Intact	Intact	Intact	Intact	Intact	Intact	Intact	Intact	Intact	Intact	Intact	Intact	Intact	Intact	Intact	Intact	Intact	Intact	Intact	Intact	Intact	Intact	Intact	Intact	5'	Intact	Intact	Intact	Intact	Intact	Intact	Intact
MGG_05058	Intact	Intact	Intact	Intact	Intact	Intact	Intact	Intact	Intact	Intact	Intact	Intact	Intact	Intact	Intact	Intact	Intact	Intact	Intact	Intact	Intact	Intact	Intact	Intact	Intact	Intact	Intact	Intact	Intact	Intact	Intact	Intact	Intact	Intact
MGG_05062	Intact	Intact	Intact	Intact	Intact	Intact	Intact	Intact	Intact	Intact	Intact	Intact	Intact	Intact	Intact	Intact	Intact	Intact	Intact	Intact	Intact	Intact	Intact	Intact	Intact	Intact	Intact	Intact	Intact	Intact	Intact	Intact	Intact	Intact
MGG_05063	Intact	Intact	Intact	Intact	Intact	Intact	Intact	Intact	Intact	Intact	Intact	Intact	Intact	Intact	Intact	Intact	Intact	Intact	Intact	Intact	Intact	Intact	Intact	Intact	Intact	Intact	Intact	Intact	Intact	Intact	Intact	Intact	Intact	Intact
MGG_05064	Intact	Intact	Intact	Intact	Intact	Intact	Intact	Intact	Intact	Intact	Intact	Intact	Intact	Intact	Intact	Intact	Intact	Intact	Intact	Intact	Intact	Intact	Intact	Intact	Intact	Intact	Intact	Intact	Intact	Intact	Intact	Intact	Intact	Intact
MGG_05074	Intact	Intact	Intact	Intact	Intact	Intact	Intact	Intact	Intact	Intact	Intact	Intact	Intact	Intact	Intact	Intact	Intact	Intact	Intact	Intact	Intact	Intact	Intact	Intact	Intact	Intact	Intact	Intact	Intact	Intact	Intact	Intact	Intact	Intact
MGG_05078	Intact	Intact	Intact	Intact	Intact	Intact	Intact	Intact	Intact	Intact	Intact	Intact	Intact	Intact	Intact	Intact	Intact	Intact	Intact	Intact	Intact	Intact	Intact	Intact	Intact	Intact	Intact	Intact	Intact	Intact	Intact	Intact	Intact	Intact
MGG_05082	Intact	Intact	Intact	Intact	Intact	Intact	Intact	Intact	Intact	Intact	Intact	Intact	Intact	Intact	Intact	Intact	Intact	Intact	Intact	Intact	Intact	Intact	Intact	Intact	Intact	Intact	5'	Intact	3'	Intact	Intact	Intact	Intact	Intact
MGG_05083	Intact	Intact	Intact	Intact	Intact	Intact	Intact	Intact	Intact	Intact	Intact	Intact	Intact	Intact	Intact	Intact	Intact	Intact	Intact	Intact	Intact	Intact	Intact	Intact	Intact	Intact	Intact	Intact	Intact	Intact	Intact	Intact	Intact	Intact
MGG_05085	Intact	Intact	Intact	Intact	Intact	Intact	Intact	Intact	Intact	3'	Intact	Intact	Intact	Intact	Intact	3'	3'	Intact	Intact	Intact	Intact	Intact	Intact	Intact	Intact	3'	3'	3'	3'	3'	3'	Intact	Intact	Intact
MGG_05097	Intact	Intact	Intact	Intact	Intact	Intact	Intact	Intact	Intact	Intact	Intact	Intact	Intact	Intact	Intact	Intact	Intact	Intact	Intact	Intact	Intact	Intact	Intact	Intact	Intact	Intact	Intact	Intact	Intact	Intact	Intact	Intact	Intact	Intact
MGG_05099	Intact	Intact	Intact	Intact	Intact	Intact	Intact	Intact	Intact	Intact	Intact	Intact	Intact	Intact	Intact	Intact	Intact	Intact	Intact	Intact	Intact	Intact	Intact	Intact	Intact	Intact	5'	Intact	Intact	Intact	Intact	Intact	Intact	Intact
MGG_05106	3'	3'	3'	3'	3'	3'	3'	3'	3'	Intact	3'	3'	3'	3'	3'	Intact	Intact	Intact	Intact	Intact	Intact	Intact	Intact	3'	Intact	3'	Intact	Intact	Intact	Intact	Intact	3'	3'	3'
MGG_05107	Intact	Intact	Intact	Intact	Intact	Intact	Intact	Intact	Intact	Intact	Intact	Intact	Intact	Intact	Intact	Intact	Intact	Intact	Intact	Intact	Intact	Intact	Intact	Intact	Intact	Intact	Intact	Intact	Intact	Intact	Intact	Intact	Intact	Intact
MGG_05112	Intact	Intact	Intact	Intact	Intact	Intact	Intact	Intact	Intact	Intact	Intact	Intact	Intact	Intact	Intact	Intact	Intact	Intact	Intact	Intact	Intact	Intact	Intact	Intact	Intact	Intact	Intact	Intact	Intact	Intact	Intact	Intact	Intact	Intact
MGG_05114	Intact	Intact	Intact	Intact	Intact	Intact	Intact	Intact	Intact	Intact	Intact	Intact	Intact	Intact	Intact	Intact	Intact	Intact	Intact	Intact	Intact	Intact	Intact	Intact	Intact	Intact	Intact	Intact	Intact	Intact	Intact	Intact	Intact	Intact
MGG_05134	Intact	Intact	Intact	Intact	Intact	Intact	Intact	Intact	Intact	Intact	Intact	Intact	Intact	Intact	Intact	Intact	Intact	Intact	Intact	Intact	Intact	Intact	Intact	Intact	Intact	Intact	Intact	Intact	Intact	Intact	Intact	Intact	Intact	Intact
MGG_05135	Intact	Intact	Intact	Intact	Intact	Intact	Intact	Intact	Intact	Intact	Intact	Intact	Intact	Intact	Intact	Intact	Intact	Intact	Intact	Intact	Intact	Intact	Intact	Intact	Intact	Intact	Intact	Intact	Intact	Intact	Intact	Intact	Intact	Intact
MGG_05136	Intact	Intact	Intact	Intact	Intact	Intact	Intact	Intact	Intact	Intact	Intact	Intact	Intact	Intact	Intact	Intact	Intact	Intact	Intact	Intact	Intact	Intact	Intact	Intact	Intact	Intact	3'	Intact	Intact	Intact	Intact	Intact	Intact	Intact
MGG_05138	Intact	Intact	Intact	Intact	Intact	Intact	Intact	Intact	Intact	Intact	Intact	Intact	Intact	Intact	Intact	Intact	Intact	Intact	Intact	Intact	Intact	Intact	Intact	Intact	Intact	Intact	Intact	Intact	Intact	Intact	Intact	Intact	Intact	Intact
MGG_05146	Intact	Intact	Intact	Intact	Intact	Intact	Intact	Intact	Intact	Intact	Intact	Intact	Intact	Intact	Intact	Intact	Intact	Intact	Intact	Intact	Intact	Intact	Intact	Intact	Intact	Intact	Intact	Intact	Intact	Intact	Intact	Intact	Intact	Intact
MGG_05151	Intact	Intact	Intact	Intact	Intact	Intact	Intact	Intact	Intact	Intact	Intact	Intact	Intact	Intact	Intact	Intact	Intact	Intact	Intact	Intact	Intact	Intact	Intact	Intact	Intact	Intact	Intact	Intact	Intact	Intact	Intact	Intact	Intact	Intact
MGG_05156	Intact	Intact	Intact	Intact	Intact	Intact	Intact	Intact	Intact	Intact	Intact	Intact	Intact	Intact	Intact	Intact	Intact	Intact	Intact	Intact	Intact	Intact	Intact	Intact	Intact	Intact	5'	Intact	Intact	Intact	Intact	Intact	Intact	Intact
MGG_05168	Intact	Intact	Intact	Intact	Intact	Intact	Intact	Intact	Intact	Intact	Intact	Intact	Intact	Intact	Intact	Intact	Intact	Intact	Intact	Intact	Intact	Intact	Intact	Intact	Intact	Intact	Intact	Intact	Intact	Intact	Intact	Intact	Intact	Intact
MGG_05169	5'	5'	5'	5'	5'	5'	5'	5'	5'	Intact	5'	5'	5'	5'	5'	Intact	5'	5'	5'	5'	5'	Intact	5'	5'	5'	5'	Intact	Intact	Intact	Intact	Intact	Intact	5'	5'
MGG_05173	Intact	Intact	Intact	Intact	Intact	Intact	Intact	Intact	Intact	Intact	Intact	Intact	Intact	Intact	Intact	Intact	Intact	Intact	Intact	Intact	Intact	Intact	Intact	Intact	Intact	Intact	5'	Intact	Intact	Intact	Intact	Intact	Intact	Intact
MGG_05179	Intact	Intact	Intact	Intact	Intact	Intact	Intact	Intact	Intact	Intact	Intact	Intact	Intact	Intact	Intact	Intact	Intact	Intact	Intact	Intact	Intact	Intact	Intact	Intact	Intact	Intact	Intact	Intact	Intact	Intact	Intact	Intact	Intact	Intact
MGG_05180	Intact	Intact	Intact	Intact	Intact	Intact	Intact	Intact	Intact	Intact	Intact	Intact	Intact	Intact	Intact	Intact	Intact	Intact	Intact	Intact	Intact	Intact	Intact	Intact	Intact	Intact	Intact	Intact	5'	Intact	Intact	Intact	Intact	Intact
MGG_05188	Intact	Intact	Intact	Intact	Intact	Intact	Intact	Intact	Intact	Intact	Intact	Intact	Intact	Intact	Intact	Intact	Intact	Intact	Intact	Intact	Intact	Intact	Intact	Intact	Intact	Intact	Intact	Intact	Intact	Intact	Intact	Intact	Intact	Intact
MGG_05189	Intact	Intact	Intact	Intact	Intact	Intact	Intact	Intact	Intact	Intact	Intact	Intact	Intact	Intact	Intact	Intact	Intact	Intact	Intact	Intact	Intact	Intact	Intact	Intact	Intact	Intact	Intact	Intact	3'	Intact	Intact	5'	Intact	Intact
MGG_05196	Intact	Intact	Intact	Intact	Intact	Intact	Intact	Intact	Intact	Intact	Intact	Intact	Intact	Intact	Intact	Intact	Intact	Intact	Intact	Intact	Intact	Intact	Intact	Intact	Intact	Intact	Intact	Intact	Intact	Intact	Intact	Intact	Intact	Intact
MGG_05197	Intact	Intact	Intact	Intact	Intact	Intact	Intact	Intact	Intact	Intact	Intact	Intact	Intact	Intact	Intact	Intact	5'	Intact	Intact	Intact	Intact	Intact	Intact	Intact	Intact	Intact	5'	Intact	Intact	Intact	Intact	Intact	Intact	Intact
MGG_05201	Intact	Intact	Intact	Intact	Intact	Intact	Intact	Intact	Intact	Intact	Intact	Intact	Intact	Intact	Intact	Intact	Intact	Intact	Intact	Intact	Intact	Intact	Intact	Intact	Intact	Intact	Intact	Intact	Intact	Intact	Intact	Intact	Intact	Intact
MGG_05207	Intact	Intact	Intact	Intact	Intact	Intact	Intact	Intact	Intact	Intact	Intact	Intact	Intact	Intact	Intact	Intact	Intact	Intact	Intact	Intact	Intact	Intact	Intact	Intact	Intact	Intact	Intact	Intact	3'	Intact	Intact	Intact	Intact	Intact
MGG_05209	Intact	Intact	Intact	Intact	Intact	Intact	Intact	Intact	Intact	Intact	Intact	Intact	Intact	Intact	Intact	Intact	Intact	Intact	Intact	Intact	Intact	Intact	Intact	Intact	Intact	Intact	Intact	Intact	Intact	Intact	Intact	5'	5'	5'
MGG_05210	Intact	Intact	Intact	Intact	Intact	Intact	Intact	Intact	Intact	Intact	Intact	Intact	Intact	Intact	Intact	Intact	Intact	Intact	Intact	Intact	Intact	Intact	Intact	Intact	Intact	Intact	Intact	Intact	3'	Intact	Intact	Intact	Intact	Intact
MGG_05211	Intact	Intact	Intact	Intact	3'	Intact	Intact	Intact	Intact	Intact	Intact	Intact	Intact	Intact	Intact	Intact	Intact	Intact	Intact	Intact	Intact	Intact	Intact	Intact	Intact	Intact	Intact	Intact	Intact	3'	Intact	Intact	Intact	Intact
MGG_05212	Intact	Intact	Intact	Intact	Intact	Intact	Intact	Intact	Intact	Intact	Intact	Intact	Intact	Intact	Intact	Intact	Intact	Intact	Intact	Intact	Intact	Intact	Intact	Intact	Intact	Intact	5'	Intact	Intact	Intact	Intact	Intact	Intact	Intact
MGG_05216	Intact	Intact	Intact	5'	5'	5'	Intact	Intact	Intact	Intact	Intact	Intact	5'	Intact	Intact	Intact	Intact	5'	Intact	5'	Intact	Intact	Intact	Intact	Intact	Intact	Intact	Intact	3'	Intact	Intact	Intact	Intact	Intact
MGG_05218	Intact	Intact	Intact	Intact	5'	Intact	Intact	Intact	Intact	Intact	Intact	Intact	Intact	Intact	Intact	3'	Intact	Intact	Intact	Intact	Intact	Intact	Intact	Intact	Intact	Intact	5'	Intact	Intact	Intact	Intact	Intact	Intact	Intact
MGG_05222	Intact	Intact	Intact	Intact	Intact	Intact	Intact	Intact	Intact	5'	Intact	Intact	Intact	Intact	Intact	5'	5'	Intact	Intact	Intact	Intact	Intact	Intact	Intact	Intact	Intact	5'&3'	5'	5'	5'	5'	5'	Intact	Intact
MGG_05228	Intact	Intact	Intact	Intact	Intact	Intact	Intact	Intact	Intact	Intact	Intact	Intact	Intact	Intact	Intact	Intact	Intact	Intact	Intact	Intact	Intact	Intact	Intact	Intact	Intact	Intact	Intact	Intact	Intact	Intact	Intact	5'	5'	5'
MGG_05229	Intact	Intact	Intact	Intact	Intact	Intact	Intact	Intact	Intact	Intact	Intact	Intact	Intact	Intact	Intact	Intact	Intact	Intact	Intact	Intact	Intact	Intact	Intact	Intact	Intact	Intact	Intact	Intact	Intact	Intact	Intact	Intact	5'	5'
MGG_05233	3'	3'	3'	3'	3'	3'	3'	3'	3'	3'	Intact	Intact	Intact	Intact	3'	3'	3'	Intact	Intact	Intact	Intact	Intact	Intact	Intact	Intact	3'	3'	3'	3'	3'	3'	Intact	3'	3'
MGG_05234	Intact	Intact	Intact	Intact	Intact	Intact	Intact	Intact	Intact	Intact	Intact	Intact	Intact	Intact	Intact	Intact	Intact	Intact	Intact	Intact	Intact	Intact	Intact	Intact	Intact	Intact	Intact	Intact	Intact	Intact	Intact	Intact	Intact	Intact
MGG_05240	Intact	Intact	Intact	Intact	Intact	Intact	Intact	Intact	Intact	Intact	3'	3'	3'	3'	Intact	Intact	Intact	3'	3'	Intact	3'	Intact	3'	3'	3'	Intact	Intact	Intact	Intact	Intact	Intact	Intact	3'	3'
MGG_05250	Intact	Intact	Intact	Intact	Intact	Intact	Intact	Intact	Intact	Intact	Intact	Intact	Intact	Intact	Intact	Intact	Intact	Intact	Intact	Intact	Intact	Intact	Intact	Intact	Intact	Intact	Intact	Intact	Intact	Intact	Intact	Intact	Intact	Intact
MGG_05254	Intact	Intact	Intact	Intact	Intact	Intact	Intact	Intact	Intact	Intact	Intact	Intact	Intact	Intact	Intact	Intact	Intact	Intact	Intact	5'	Intact	Intact	Intact	Intact	Intact	Intact	3'	Intact	Intact	Intact	Intact	Intact	Intact	Intact
MGG_05266	Intact	Intact	Intact	Intact	Intact	Intact	Intact	Intact	Intact	Intact	Intact	Intact	Intact	Intact	Intact	Intact	Intact	Intact	Intact	Intact	Intact	Intact	Intact	Intact	Intact	Intact	Intact	Intact	Intact	Intact	Intact	Intact	Intact	Intact
MGG_05269	Intact	Intact	Intact	Intact	Intact	Intact	Intact	Intact	Intact	Intact	Intact	Intact	Intact	Intact	Intact	Intact	Intact	Intact	Intact	Intact	Intact	Intact	Intact	Intact	Intact	Intact	Intact	Intact	Intact	Intact	Intact	Intact	Intact	Intact
MGG_05274	Intact	Intact	Intact	Intact	Intact	Intact	Intact	Intact	Intact	Intact	Intact	Intact	Intact	Intact	Intact	Intact	Intact	Intact	Intact	Intact	Intact	Intact	Intact	Intact	Intact	Intact	Intact	Intact	Intact	Intact	5'	Intact	Intact	Intact
MGG_05275	Intact	Intact	Intact	Intact	Intact	Intact	Intact	Intact	Intact	Intact	Intact	Intact	Intact	Intact	Intact	Intact	Intact	Intact	Intact	Intact	Intact	Intact	Intact	Intact	Intact	Intact	Intact	Intact	Intact	Intact	Intact	Intact	Intact	Intact
MGG_05277	Intact	Intact	Intact	Intact	Intact	Intact	Intact	Intact	Intact	Intact	Intact	Intact	Intact	Intact	Intact	Intact	Intact	Intact	Intact	Intact	Intact	Intact	Intact	Intact	Intact	Intact	Intact	Intact	Intact	Intact	Intact	Intact	Intact	Intact
MGG_05280	Intact	Intact	Intact	Intact	Intact	Intact	Intact	Intact	Intact	Intact	Intact	Intact	Intact	Intact	Intact	Intact	Intact	Intact	Intact	5'	Intact	Intact	Intact	Intact	Intact	Intact	Intact	Intact	Intact	Intact	Intact	Intact	Intact	Intact
MGG_05283	Intact	Intact	Intact	Intact	Intact	Intact	Intact	Intact	Intact	Intact	Intact	Intact	Intact	Intact	Intact	Intact	Intact	Intact	Intact	Intact	Intact	Intact	Intact	Intact	Intact	Intact	5'	Intact	Intact	Intact	Intact	Intact	Intact	Intact
MGG_05284	Intact	Intact	Intact	Intact	Intact	Intact	Intact	Intact	Intact	Intact	Intact	Intact	Intact	Intact	Intact	Intact	Intact	Intact	Intact	Intact	Intact	Intact	Intact	Intact	Intact	Intact	5'	Intact	5'	Intact	Intact	Intact	Intact	Intact
MGG_05291	Intact	Intact	Intact	Intact	Intact	Intact	Intact	Intact	Intact	Intact	Intact	Intact	Intact	Intact	Intact	Intact	Intact	Intact	Intact	Intact	Intact	Intact	Intact	Intact	Intact	Intact	Intact	Intact	Intact	Intact	Intact	Intact	Intact	Intact
MGG_05294	5'	5'	5'	5'	5'	5'	5'	5'	5'	Intact	Intact	Intact	Intact	Intact	5'	Intact	Intact	Intact	Intact	Intact	Intact	Intact	Intact	Intact	Intact	Intact	Intact	Intact	Intact	Intact	Intact	Intact	Intact	Intact
MGG_05317	Intact	Intact	Intact	Intact	Intact	Intact	Intact	Intact	Intact	Intact	Intact	Intact	Intact	Intact	Intact	Intact	Intact	Intact	Intact	Intact	Intact	Intact	Intact	Intact	Intact	Intact	Intact	Intact	Intact	Intact	Intact	Intact	Intact	Intact
MGG_05318	Intact	Intact	Intact	Intact	Intact	Intact	Intact	Intact	Intact	Intact	Intact	Intact	Intact	Intact	Intact	Intact	Intact	Intact	Intact	Intact	Intact	Intact	Intact	Intact	Intact	Intact	5'	Intact	Intact	Intact	Intact	3'	Intact	Intact
MGG_05320	Intact	Intact	Intact	Intact	Intact	Intact	Intact	Intact	Intact	Intact	Intact	Intact	Intact	Intact	Intact	Intact	Intact	Intact	Intact	Intact	Intact	Intact	Intact	Intact	Intact	Intact	Intact	Intact	Intact	Intact	Intact	Intact	Intact	Intact
MGG_05321	Intact	Intact	Intact	Intact	Intact	Intact	Intact	Intact	Intact	Intact	Intact	Intact	Intact	Intact	Intact	Intact	Intact	Intact	Intact	Intact	Intact	Intact	Intact	Intact	Intact	Intact	Intact	Intact	Intact	Intact	Intact	Intact	Intact	Intact
MGG_05322	Intact	Intact	Intact	Intact	Intact	Intact	Intact	Intact	Intact	Intact	Intact	Intact	Intact	Intact	Intact	Intact	Intact	Intact	Intact	Intact	Intact	Intact	Intact	Intact	Intact	Intact	Intact	Intact	Intact	Intact	Intact	Intact	Intact	Intact
MGG_05324	Intact	Intact	Intact	Intact	3'	Intact	Intact	Intact	Intact	Intact	Intact	Intact	Intact	Intact	Intact	Intact	Intact	Intact	Intact	Intact	Intact	Intact	Intact	Intact	Intact	Intact	Intact	Intact	Intact	Intact	Intact	Intact	Intact	Intact
MGG_05328	Intact	Intact	Intact	Intact	Intact	Intact	Intact	Intact	Intact	Intact	Intact	Intact	Intact	Intact	Intact	Intact	Intact	Intact	Intact	Intact	Intact	Intact	Intact	Intact	Intact	Intact	Intact	Intact	Intact	Intact	Intact	Intact	Intact	Intact
MGG_05332	Intact	Intact	Intact	Intact	Intact	Intact	Intact	Intact	Intact	Intact	Intact	Intact	Intact	Intact	Intact	Intact	Intact	Intact	Intact	Intact	Intact	Intact	Intact	Intact	Intact	Intact	Intact	Intact	Intact	Intact	Intact	Intact	Intact	Intact
MGG_05336	Intact	Intact	Intact	Intact	Intact	Intact	Intact	Intact	Intact	Intact	Intact	Intact	Intact	Intact	Intact	Intact	Intact	Intact	Intact	Intact	Intact	Intact	Intact	Intact	Intact	Intact	3'	Intact	Intact	Intact	Intact	Intact	Intact	Intact
MGG_05341	Intact	Intact	Intact	Intact	Intact	Intact	Intact	Intact	Intact	3'	Intact	Intact	Intact	Intact	Intact	Intact	Intact	Intact	Intact	Intact	Intact	Intact	Intact	Intact	Intact	Intact	Intact	Intact	Intact	Intact	Intact	Intact	Intact	Intact
MGG_05343	Intact	Intact	Intact	Intact	Intact	Intact	Intact	Intact	Intact	Intact	Intact	Intact	Intact	Intact	Intact	Intact	Intact	Intact	Intact	Intact	Intact	Intact	Intact	Intact	Intact	Intact	Intact	Intact	Intact	Intact	Intact	Intact	Intact	Intact
MGG_05345	Intact	Intact	Intact	Intact	Intact	Intact	Intact	Intact	Intact	Intact	5'	5'	5'	5'	Intact	Intact	Intact	5'	5'	5'	5'	Intact	5'	5'	5'	5'	5'	Intact	Intact	Intact	Intact	Intact	Intact	Intact
MGG_05354	Intact	Intact	Intact	Intact	Intact	Intact	Intact	Intact	Intact	Intact	Intact	Intact	Intact	Intact	Intact	Intact	Intact	Intact	Intact	Intact	Intact	Intact	Intact	Intact	Intact	Intact	5'	Intact	Intact	Intact	Intact	5'	Intact	Intact
MGG_05367	Intact	Intact	Intact	Intact	Intact	Intact	Intact	Intact	Intact	Intact	Intact	Intact	Intact	Intact	Intact	Intact	Intact	Intact	Intact	Intact	Intact	Intact	Intact	Intact	Intact	Intact	3'	Intact	3'	Intact	Intact	Intact	Intact	Intact
MGG_05371	Intact	Intact	Intact	Intact	Intact	Intact	Intact	Intact	Intact	Intact	Intact	Intact	Intact	Intact	Intact	Intact	Intact	Intact	Intact	Intact	Intact	Intact	Intact	Intact	Intact	3'	5'	Intact	Intact	Intact	Intact	Intact	Intact	Intact
MGG_05378	Intact	Intact	Intact	Intact	Intact	Intact	Intact	Intact	Intact	5'	Intact	Intact	Intact	Intact	Intact	5'	Intact	Intact	Intact	Intact	Intact	Intact	Intact	Intact	Intact	5'	Intact	Intact	Intact	Intact	Intact	Intact	Intact	Intact
MGG_05434	Intact	Intact	Intact	Intact	5'	Intact	Intact	Intact	Intact	5'	Intact	Intact	Intact	Intact	Intact	Intact	Intact	Intact	Intact	5'	Intact	Intact	5'	Intact	Intact	Intact	5'	5'	5'	5'	5'	Intact	Intact	Intact
MGG_05435	Intact	Intact	Intact	Intact	Intact	Intact	Intact	Intact	Intact	Intact	Intact	Intact	Intact	Intact	Intact	Intact	Intact	Intact	Intact	Intact	Intact	Intact	Intact	Intact	Intact	Intact	5'	Intact	Intact	Intact	Intact	Intact	Intact	Intact
MGG_05436	Intact	Intact	Intact	Intact	Intact	Intact	Intact	Intact	Intact	Intact	Intact	Intact	Intact	Intact	Intact	Intact	Intact	Intact	Intact	Intact	Intact	Intact	Intact	Intact	Intact	Intact	Intact	Intact	Intact	Intact	Intact	5'	5'	5'
MGG_05439	Intact	Intact	Intact	Intact	Intact	Intact	Intact	Intact	Intact	Intact	Intact	Intact	Intact	Intact	Intact	Intact	Intact	Intact	Intact	Intact	Intact	Intact	Intact	Intact	Intact	Intact	Intact	Intact	Intact	Intact	Intact	5'	5'	5'
MGG_05446	Intact	Intact	Intact	Intact	5'	Intact	Intact	Intact	Intact	Intact	Intact	Intact	Intact	Intact	Intact	Intact	Intact	Intact	Intact	Intact	Intact	Intact	Intact	3'	Intact	Intact	Intact	Intact	Intact	Intact	Intact	Intact	Intact	Intact
MGG_05447	Intact	Intact	Intact	Intact	Intact	Intact	Intact	Intact	Intact	Intact	Intact	Intact	Intact	Intact	Intact	Intact	Intact	Intact	Intact	Intact	Intact	Intact	Intact	Intact	Intact	Intact	Intact	Intact	Intact	Intact	Intact	Intact	Intact	Intact
MGG_05448	Intact	Intact	Intact	Intact	Intact	Intact	Intact	Intact	Intact	5'	Intact	Intact	Intact	Intact	Intact	5'	5'	Intact	Intact	Intact	Intact	Intact	Intact	Intact	Intact	Intact	5'	5'	5'	5'	5'	5'	Intact	Intact
MGG_05454	Intact	Intact	Intact	Intact	Intact	Intact	Intact	Intact	Intact	Intact	Intact	Intact	Intact	Intact	Intact	Intact	Intact	Intact	Intact	Intact	Intact	Intact	Intact	Intact	Intact	Intact	5'	Intact	Intact	Intact	Intact	Intact	Intact	Intact
MGG_05459	5'	5'	5'	5'	5'	5'	5'	5'	5'	Intact	3'	3'	3'	3'	5'	Intact	Intact	3'	3'	3'	3'	Intact	3'	3'	3'	Intact	Intact	Intact	Intact	Intact	Intact	5'	5'	5'
MGG_05462	Intact	Intact	Intact	Intact	Intact	Intact	Intact	Intact	Intact	Intact	Intact	Intact	Intact	Intact	Intact	Intact	Intact	Intact	Intact	Intact	Intact	Intact	Intact	Intact	Intact	Intact	Intact	Intact	Intact	Intact	Intact	Intact	Intact	Intact
MGG_05477	Intact	Intact	Intact	Intact	3'	Intact	Intact	Intact	Intact	Intact	Intact	Intact	Intact	Intact	Intact	Intact	Intact	Intact	Intact	Intact	Intact	Intact	Intact	Intact	Intact	Intact	Intact	Intact	Intact	Intact	Intact	Intact	Intact	Intact
MGG_05478	Intact	Intact	Intact	Intact	Intact	Intact	Intact	Intact	Intact	Intact	Intact	Intact	Intact	Intact	Intact	Intact	Intact	Intact	Intact	Intact	Intact	Intact	Intact	Intact	Intact	Intact	Intact	Intact	Intact	Intact	Intact	Intact	Intact	Intact
MGG_05522	Intact	Intact	Intact	Intact	Intact	Intact	Intact	Intact	Intact	Intact	Intact	Intact	Intact	Intact	Intact	Intact	Intact	Intact	Intact	Intact	Intact	Intact	Intact	Intact	Intact	Intact	Intact	Intact	Intact	Intact	Intact	Intact	Intact	Intact
MGG_05525	Intact	Intact	Intact	Intact	Intact	Intact	Intact	Intact	Intact	Intact	Intact	Intact	Intact	Intact	Intact	Intact	Intact	Intact	Intact	Intact	Intact	Intact	Intact	Intact	Intact	Intact	5'	Intact	Intact	Intact	Intact	Intact	Intact	Intact
MGG_05534	Intact	Intact	5'	5'	5'	Intact	Intact	5'	Intact	Intact	Intact	Intact	Intact	Intact	Intact	Intact	Intact	Intact	Intact	Intact	Intact	Intact	Intact	Intact	Intact	Intact	3'	Intact	Intact	Intact	Intact	Intact	Intact	Intact
MGG_05570	Intact	Intact	Intact	Intact	Intact	Intact	Intact	Intact	Intact	Intact	Intact	Intact	Intact	Intact	Intact	Intact	Intact	Intact	Intact	Intact	Intact	Intact	Intact	Intact	Intact	Intact	Intact	Intact	Intact	Intact	Intact	5'	Intact	Intact
MGG_05584	Intact	Intact	Intact	Intact	Intact	Intact	Intact	Intact	Intact	Intact	Intact	Intact	Intact	Intact	Intact	Intact	Intact	Intact	Intact	Intact	Intact	Intact	Intact	Intact	Intact	Intact	Intact	Intact	5'	Intact	Intact	Intact	Intact	Intact
MGG_05598	Intact	Intact	Intact	Intact	Intact	Intact	Intact	Intact	Intact	5'	Intact	Intact	Intact	Intact	Intact	5'	5'	Intact	Intact	Intact	Intact	Intact	Intact	Intact	Intact	Intact	5'	5'	Intact	5'	Intact	5'	Intact	Intact
MGG_05601	Intact	Intact	Intact	Intact	Intact	Intact	Intact	Intact	Intact	Intact	Intact	Intact	Intact	Intact	Intact	3'	Intact	Intact	Intact	Intact	Intact	Intact	Intact	Intact	Intact	Intact	Intact	3'	Intact	3'	Intact	Intact	Intact	Intact
MGG_05603	Intact	Intact	Intact	Intact	Intact	Intact	Intact	Intact	Intact	Intact	Intact	Intact	Intact	Intact	Intact	Intact	Intact	Intact	Intact	Intact	Intact	Intact	Intact	Intact	Intact	Intact	Intact	Intact	Intact	Intact	Intact	Intact	Intact	Intact
MGG_05609	Intact	Intact	Intact	Intact	Intact	Intact	Intact	Intact	Intact	Intact	Intact	Intact	Intact	Intact	Intact	Intact	Intact	Intact	Intact	Intact	Intact	Intact	Intact	Intact	Intact	Intact	Intact	Intact	Intact	Intact	Intact	Intact	Intact	Intact
MGG_05624	Intact	Intact	Intact	Intact	Intact	Intact	Intact	Intact	Intact	Intact	Intact	Intact	Intact	Intact	Intact	Intact	Intact	Intact	Intact	Intact	Intact	Intact	Intact	Intact	Intact	Intact	Intact	Intact	Intact	Intact	Intact	Intact	Intact	Intact
MGG_05630	Intact	Intact	Intact	Intact	Intact	Intact	Intact	Intact	Intact	Intact	Intact	Intact	Intact	Intact	Intact	Intact	Intact	Intact	Intact	Intact	Intact	Intact	Intact	Intact	Intact	Intact	Intact	Intact	3'	Intact	Intact	Intact	Intact	Intact
MGG_05640	3'	Intact	Intact	3'	Intact	3'	3'	Intact	Intact	3'	Intact	Intact	Intact	Intact	Intact	Intact	Intact	Intact	Intact	Intact	Intact	Intact	Intact	Intact	Intact	Intact	Intact	Intact	Intact	Intact	Intact	Intact	Intact	Intact
MGG_05642	Intact	Intact	Intact	Intact	Intact	Intact	Intact	Intact	Intact	Intact	Intact	Intact	Intact	Intact	Intact	Intact	Intact	Intact	Intact	Intact	Intact	Intact	Intact	Intact	Intact	Intact	Intact	Intact	Intact	Intact	Intact	Intact	Intact	Intact
MGG_05643	Intact	Intact	Intact	Intact	Intact	Intact	Intact	Intact	Intact	Intact	Intact	Intact	Intact	Intact	Intact	Intact	Intact	Intact	Intact	Intact	Intact	Intact	Intact	Intact	Intact	Intact	Intact	Intact	5'	Intact	Intact	Intact	Intact	Intact
MGG_05647	Intact	Intact	Intact	Intact	Intact	Intact	Intact	Intact	Intact	Intact	Intact	Intact	Intact	Intact	Intact	Intact	Intact	Intact	Intact	Intact	Intact	Intact	Intact	Intact	Intact	Intact	Intact	Intact	Intact	Intact	Intact	Intact	Intact	Intact
MGG_05648	Intact	Intact	Intact	Intact	Intact	Intact	Intact	Intact	Intact	Intact	Intact	Intact	Intact	Intact	Intact	Intact	Intact	Intact	Intact	Intact	Intact	Intact	Intact	Intact	Intact	Intact	Intact	Intact	Intact	Intact	Intact	Intact	Intact	Intact
MGG_05659	Intact	Intact	Intact	Intact	Intact	Intact	Intact	Intact	Intact	Intact	3'	3'	3'	3'	Intact	Intact	Intact	3'	3'	3'	Intact	Intact	Intact	3'	3'	5'	Intact	Intact	Intact	Intact	Intact	Intact	Intact	Intact
MGG_05661	Intact	Intact	Intact	Intact	Intact	Intact	Intact	Intact	Intact	Intact	Intact	Intact	Intact	Intact	Intact	Intact	Intact	Intact	Intact	Intact	Intact	Intact	Intact	Intact	Intact	Intact	Intact	Intact	3'	Intact	Intact	Intact	5'	5'
MGG_05662	3'	Intact	Intact	3'	3'	3'	3'	3'	Intact	Intact	Intact	Intact	Intact	Intact	3'	Intact	Intact	Intact	Intact	Intact	Intact	Intact	Intact	Intact	Intact	Intact	Intact	Intact	Intact	Intact	Intact	Intact	Intact	Intact
MGG_05663	Intact	Intact	Intact	Intact	Intact	Intact	Intact	Intact	Intact	Intact	Intact	Intact	Intact	Intact	Intact	Intact	Intact	Intact	Intact	Intact	Intact	Intact	Intact	Intact	Intact	Intact	Intact	Intact	Intact	Intact	Intact	5'	5'	5'
MGG_05667	Intact	Intact	Intact	Intact	Intact	Intact	Intact	Intact	Intact	Intact	Intact	Intact	Intact	Intact	Intact	Intact	Intact	Intact	Intact	Intact	Intact	Intact	Intact	Intact	Intact	Intact	Intact	Intact	Intact	Intact	Intact	Intact	Intact	Intact
MGG_05668	Intact	Intact	Intact	Intact	Intact	Intact	Intact	Intact	Intact	Intact	Intact	Intact	Intact	Intact	Intact	Intact	Intact	Intact	Intact	Intact	Intact	Intact	Intact	Intact	Intact	Intact	Intact	Intact	Intact	Intact	Intact	Intact	Intact	Intact
MGG_05673	Intact	Intact	Intact	Intact	Intact	Intact	Intact	Intact	Intact	Intact	Intact	Intact	Intact	Intact	Intact	Intact	Intact	Intact	Intact	Intact	Intact	Intact	Intact	Intact	Intact	Intact	Intact	Intact	Intact	Intact	Intact	Intact	Intact	Intact
MGG_05678	Intact	Intact	Intact	Intact	Intact	Intact	Intact	Intact	Intact	Intact	Intact	Intact	Intact	Intact	Intact	Intact	Intact	Intact	Intact	Intact	Intact	Intact	Intact	Intact	Intact	Intact	3'	Intact	Intact	Intact	Intact	Intact	Intact	Intact
MGG_05679	Intact	Intact	Intact	Intact	Intact	Intact	Intact	Intact	Intact	Intact	Intact	Intact	Intact	Intact	Intact	Intact	Intact	Intact	Intact	Intact	Intact	Intact	Intact	Intact	Intact	Intact	Intact	Intact	Intact	Intact	Intact	Intact	Intact	Intact
MGG_05682	Intact	Intact	Intact	Intact	Intact	Intact	Intact	Intact	Intact	Intact	Intact	Intact	Intact	Intact	Intact	Intact	Intact	Intact	Intact	Intact	Intact	Intact	Intact	Intact	Intact	Intact	Intact	Intact	Intact	Intact	Intact	Intact	Intact	Intact
MGG_05683	Intact	Intact	Intact	Intact	5'	Intact	Intact	Intact	Intact	Intact	Intact	Intact	Intact	Intact	Intact	Intact	Intact	Intact	Intact	Intact	Intact	Intact	Intact	Intact	Intact	Intact	Intact	Intact	Intact	Intact	Intact	5'	5'	5'
MGG_05685	Intact	Intact	Intact	Intact	Intact	Intact	Intact	Intact	Intact	Intact	Intact	Intact	Intact	Intact	Intact	Intact	Intact	Intact	Intact	Intact	Intact	Intact	Intact	Intact	Intact	Intact	Intact	Intact	Intact	Intact	Intact	Intact	Intact	Intact
MGG_05701	Intact	Intact	Intact	Intact	Intact	Intact	Intact	Intact	Intact	3'	Intact	Intact	Intact	Intact	Intact	3'	3'	Intact	Intact	Intact	Intact	Intact	Intact	Intact	Intact	3'	5'	3'	3'	3'	3'	3'	Intact	Intact
MGG_05713	Intact	Intact	Intact	Intact	Intact	Intact	Intact	Intact	Intact	Intact	Intact	Intact	Intact	Intact	Intact	Intact	Intact	Intact	Intact	Intact	Intact	Intact	Intact	Intact	Intact	Intact	Intact	Intact	Intact	Intact	Intact	Intact	Intact	Intact
MGG_05730	Intact	Intact	Intact	Intact	Intact	Intact	Intact	Intact	Intact	Intact	Intact	Intact	Intact	Intact	Intact	Intact	Intact	Intact	Intact	Intact	Intact	Intact	Intact	Intact	Intact	Intact	Intact	Intact	Intact	Intact	Intact	Intact	Intact	3'
MGG_05739	Intact	Intact	Intact	Intact	Intact	Intact	Intact	Intact	Intact	Intact	Intact	Intact	Intact	Intact	Intact	Intact	Intact	Intact	Intact	Intact	Intact	Intact	Intact	Intact	Intact	Intact	Intact	Intact	Intact	Intact	Intact	Intact	Intact	Intact
MGG_05753	Intact	Intact	Intact	Intact	3'	Intact	Intact	Intact	Intact	Intact	Intact	Intact	Intact	Intact	Intact	Intact	Intact	Intact	Intact	Intact	Intact	Intact	Intact	Intact	Intact	Intact	Intact	Intact	Intact	Intact	Intact	Intact	Intact	Intact
MGG_05757	Intact	Intact	Intact	Intact	Intact	Intact	Intact	5'	Intact	Intact	Intact	Intact	Intact	Intact	Intact	Intact	Intact	Intact	Intact	Intact	Intact	Intact	Intact	Intact	Intact	Intact	5'	Intact	Intact	Intact	Intact	Intact	Intact	Intact
MGG_05758	Intact	3'	Intact	3'	Intact	3'	Intact	Intact	Intact	Intact	Intact	Intact	Intact	Intact	Intact	Intact	Intact	Intact	Intact	Intact	Intact	Intact	Intact	Intact	Intact	3'	Intact	Intact	Intact	Intact	Intact	Intact	Intact	Intact
MGG_05804	Intact	Intact	Intact	Intact	Intact	Intact	Intact	Intact	Intact	Intact	Intact	Intact	Intact	Intact	Intact	Intact	Intact	Intact	Intact	Intact	Intact	Intact	Intact	Intact	Intact	Intact	Intact	Intact	Intact	Intact	Intact	5'	5'	5'
MGG_05814	Intact	Intact	Intact	Intact	Intact	Intact	Intact	Intact	Intact	Intact	Intact	Intact	Intact	Intact	Intact	Intact	Intact	Intact	Intact	Intact	Intact	Intact	Intact	Intact	Intact	Intact	Intact	Intact	Intact	Intact	Intact	Intact	Intact	Intact
MGG_05815	Intact	Intact	Intact	Intact	Intact	Intact	Intact	Intact	Intact	Intact	Intact	Intact	Intact	Intact	Intact	Intact	Intact	Intact	Intact	Intact	Intact	Intact	Intact	Intact	Intact	Intact	Intact	Intact	Intact	Intact	Intact	Intact	Intact	Intact
MGG_05817	Intact	Intact	Intact	Intact	Intact	Intact	Intact	Intact	Intact	Intact	Intact	Intact	Intact	Intact	Intact	Intact	Intact	Intact	Intact	Intact	Intact	Intact	Intact	Intact	Intact	Intact	Intact	Intact	Intact	Intact	Intact	Intact	Intact	Intact
MGG_05857	5'	5'	5'	5'	Intact	5'	5'	5'&3'	5'	Intact	Intact	Intact	Intact	Intact	5'	Intact	Intact	Intact	Intact	Intact	Intact	Intact	Intact	Intact	Intact	5'	Intact	Intact	Intact	Intact	Intact	Intact	Intact	Intact
MGG_05899	Intact	Intact	Intact	Intact	Intact	Intact	Intact	Intact	Intact	Intact	Intact	Intact	Intact	Intact	Intact	Intact	Intact	Intact	Intact	Intact	Intact	Intact	Intact	Intact	Intact	Intact	Intact	Intact	Intact	Intact	Intact	Intact	Intact	Intact
MGG_05905	Intact	Intact	Intact	Intact	Intact	Intact	Intact	Intact	Intact	Intact	Intact	Intact	Intact	Intact	Intact	Intact	Intact	Intact	Intact	Intact	Intact	Intact	Intact	Intact	Intact	Intact	5'	Intact	Intact	Intact	5'	Intact	Intact	Intact
MGG_05929	Intact	Intact	Intact	Intact	Intact	Intact	Intact	Intact	Intact	Intact	Intact	Intact	Intact	Intact	Intact	Intact	Intact	Intact	Intact	Intact	Intact	Intact	Intact	Intact	Intact	Intact	Intact	Intact	Intact	Intact	Intact	Intact	Intact	Intact
MGG_05933	Intact	Intact	Intact	Intact	Intact	Intact	Intact	Intact	Intact	Intact	Intact	Intact	Intact	Intact	Intact	Intact	Intact	Intact	Intact	Intact	Intact	Intact	Intact	Intact	Intact	3'	3'	3'	3'	3'	3'	Intact	Intact	Intact
MGG_05945	Intact	Intact	Intact	Intact	Intact	Intact	Intact	Intact	Intact	Intact	Intact	Intact	Intact	Intact	Intact	Intact	Intact	Intact	Intact	Intact	Intact	Intact	Intact	Intact	Intact	Intact	Intact	Intact	5'	Intact	Intact	Intact	Intact	Intact
MGG_05957	Intact	Intact	Intact	Intact	Intact	Intact	Intact	Intact	Intact	Intact	Intact	Intact	Intact	Intact	Intact	Intact	Intact	Intact	Intact	Intact	Intact	Intact	Intact	Intact	Intact	Intact	Intact	Intact	Intact	Intact	Intact	Intact	Intact	Intact
MGG_05958	Intact	Intact	Intact	Intact	Intact	Intact	Intact	Intact	Intact	Intact	Intact	Intact	Intact	Intact	Intact	Intact	Intact	Intact	Intact	Intact	Intact	Intact	Intact	Intact	Intact	Intact	Intact	Intact	Intact	Intact	Intact	Intact	Intact	Intact
MGG_05963	Intact	Intact	Intact	Intact	Intact	Intact	Intact	Intact	Intact	Intact	Intact	Intact	Intact	Intact	Intact	Intact	Intact	Intact	Intact	3'	Intact	Intact	Intact	Intact	Intact	Intact	Intact	Intact	Intact	Intact	Intact	Intact	Intact	Intact
MGG_05964	5'	5'	5'	5'	5'	5'	5'	5'	5'	Intact	Intact	Intact	Intact	Intact	5'	Intact	Intact	Intact	Intact	Intact	Intact	Intact	Intact	Intact	Intact	Intact	Intact	Intact	Intact	Intact	Intact	Intact	Intact	Intact
MGG_05969	3'	3'	3'	3'	3'	3'	3'	3'	3'	5'&3'	3'	3'	5'&3'	3'	3'	5'&3'	5'	Intact	Intact	Intact	Intact	Intact	Intact	Intact	Intact	5'	5'	5'	5'	5'	5'	5'&3'	3'	3'
MGG_05970	Intact	Intact	Intact	Intact	Intact	Intact	Intact	Intact	3'	Intact	Intact	Intact	Intact	Intact	Intact	Intact	Intact	Intact	Intact	Intact	Intact	Intact	Intact	Intact	Intact	Intact	Intact	Intact	Intact	Intact	Intact	3'	3'	3'
MGG_05979	Intact	Intact	Intact	Intact	Intact	Intact	Intact	Intact	Intact	Intact	Intact	Intact	Intact	Intact	Intact	Intact	Intact	Intact	Intact	Intact	Intact	Intact	Intact	Intact	Intact	Intact	3'	Intact	Intact	Intact	Intact	Intact	Intact	Intact
MGG_05981	Intact	Intact	Intact	Intact	Intact	Intact	Intact	Intact	Intact	Intact	Intact	Intact	Intact	Intact	Intact	Intact	Intact	Intact	Intact	Intact	Intact	Intact	Intact	Intact	Intact	Intact	Intact	Intact	Intact	Intact	Intact	5'	5'	5'
MGG_05988	Intact	Intact	Intact	Intact	Intact	Intact	Intact	Intact	Intact	Intact	Intact	Intact	Intact	Intact	Intact	Intact	Intact	Intact	Intact	Intact	Intact	Intact	Intact	Intact	Intact	Intact	Intact	Intact	Intact	Intact	Intact	Intact	Intact	Intact
MGG_05991	Intact	Intact	Intact	Intact	Intact	Intact	Intact	Intact	Intact	Intact	Intact	Intact	Intact	Intact	Intact	Intact	Intact	Intact	Intact	Intact	Intact	Intact	Intact	Intact	Intact	Intact	Intact	Intact	Intact	Intact	Intact	Intact	Intact	Intact
MGG_05995	Intact	Intact	Intact	Intact	Intact	Intact	Intact	Intact	Intact	Intact	Intact	Intact	Intact	Intact	Intact	Intact	Intact	Intact	Intact	3'	Intact	Intact	Intact	Intact	Intact	Intact	Intact	Intact	Intact	Intact	Intact	Intact	Intact	Intact
MGG_06003	Intact	Intact	Intact	Intact	Intact	Intact	Intact	Intact	Intact	Intact	Intact	Intact	Intact	Intact	Intact	Intact	Intact	Intact	Intact	Intact	Intact	Intact	Intact	Intact	Intact	Intact	Intact	Intact	Intact	Intact	Intact	Intact	Intact	Intact
MGG_06004	Intact	Intact	Intact	Intact	Intact	Intact	Intact	Intact	Intact	Intact	Intact	Intact	Intact	Intact	Intact	Intact	Intact	Intact	Intact	Intact	Intact	Intact	Intact	Intact	Intact	Intact	Intact	Intact	3'	Intact	Intact	Intact	Intact	Intact
MGG_06005	Intact	Intact	Intact	Intact	5'	Intact	Intact	Intact	Intact	Intact	Intact	Intact	Intact	Intact	Intact	Intact	Intact	Intact	Intact	Intact	Intact	Intact	Intact	Intact	Intact	Intact	3'	Intact	Intact	Intact	Intact	Intact	Intact	Intact
MGG_06006	Intact	Intact	Intact	Intact	Intact	Intact	Intact	Intact	Intact	Intact	Intact	Intact	Intact	Intact	Intact	Intact	Intact	Intact	Intact	Intact	Intact	Intact	Intact	Intact	Intact	Intact	Intact	Intact	Intact	Intact	Intact	Intact	Intact	Intact
MGG_06011	Intact	Intact	Intact	Intact	Intact	Intact	Intact	Intact	Intact	Intact	Intact	Intact	Intact	Intact	Intact	Intact	Intact	Intact	Intact	Intact	Intact	Intact	Intact	Intact	Intact	Intact	Intact	Intact	3'	Intact	Intact	Intact	Intact	Intact
MGG_06014	Intact	Intact	Intact	Intact	Intact	Intact	Intact	Intact	Intact	Intact	Intact	Intact	Intact	Intact	Intact	Intact	Intact	Intact	Intact	Intact	Intact	Intact	Intact	Intact	Intact	Intact	5'	Intact	Intact	Intact	Intact	Intact	Intact	Intact
MGG_06016	Intact	Intact	Intact	Intact	Intact	Intact	Intact	Intact	Intact	Intact	Intact	Intact	Intact	Intact	Intact	Intact	Intact	Intact	Intact	Intact	Intact	Intact	Intact	Intact	Intact	Intact	Intact	Intact	Intact	Intact	Intact	Intact	Intact	Intact
MGG_06017	Intact	Intact	Intact	Intact	Intact	Intact	Intact	Intact	Intact	Intact	Intact	Intact	Intact	Intact	Intact	Intact	Intact	Intact	Intact	Intact	Intact	Intact	Intact	Intact	Intact	Intact	Intact	Intact	Intact	Intact	Intact	Intact	Intact	Intact
MGG_06021	Intact	Intact	Intact	Intact	Intact	Intact	Intact	Intact	Intact	Intact	Intact	Intact	Intact	Intact	Intact	Intact	Intact	Intact	Intact	Intact	Intact	Intact	Intact	Intact	Intact	Intact	3'	Intact	Intact	Intact	Intact	Intact	Intact	Intact
MGG_06025	Intact	Intact	Intact	Intact	3'	Intact	Intact	Intact	Intact	Intact	Intact	Intact	Intact	Intact	Intact	Intact	Intact	Intact	Intact	Intact	Intact	Intact	Intact	Intact	Intact	Intact	5'	Intact	Intact	Intact	Intact	Intact	Intact	Intact
MGG_06030	Intact	Intact	Intact	Intact	Intact	Intact	Intact	Intact	Intact	Intact	Intact	Intact	Intact	Intact	Intact	Intact	Intact	Intact	Intact	Intact	Intact	Intact	Intact	Intact	Intact	Intact	Intact	Intact	Intact	Intact	Intact	Intact	Intact	Intact
MGG_06031	Intact	Intact	Intact	Intact	3'	Intact	Intact	Intact	Intact	Intact	Intact	Intact	Intact	Intact	Intact	Intact	Intact	Intact	Intact	Intact	Intact	Intact	Intact	Intact	Intact	Intact	Intact	Intact	Intact	Intact	Intact	5'	5'	5'
MGG_06033	Intact	Intact	Intact	Intact	Intact	Intact	Intact	Intact	Intact	Intact	Intact	Intact	Intact	Intact	Intact	Intact	Intact	Intact	Intact	Intact	Intact	Intact	Intact	Intact	Intact	Intact	Intact	Intact	Intact	Intact	Intact	Intact	Intact	Intact
MGG_06043	5'	5'	5'	5'	5'	5'	5'	5'	5'	Intact	Intact	Intact	Intact	Intact	5'	Intact	Intact	Intact	Intact	Intact	Intact	Intact	Intact	Intact	Intact	Intact	Intact	Intact	3'	Intact	Intact	Intact	Intact	Intact
MGG_06045	Intact	Intact	Intact	Intact	Intact	Intact	Intact	Intact	Intact	Intact	Intact	Intact	Intact	Intact	Intact	Intact	Intact	Intact	Intact	Intact	Intact	Intact	Intact	Intact	Intact	Intact	Intact	Intact	Intact	Intact	Intact	Intact	Intact	Intact
MGG_06047	3'	3'	3'	3'	Intact	3'	3'	3'	3'	Intact	Intact	Intact	Intact	Intact	3'	Intact	Intact	Intact	Intact	Intact	Intact	Intact	Intact	Intact	Intact	Intact	Intact	Intact	Intact	Intact	Intact	Intact	Intact	Intact
MGG_06049	Intact	Intact	Intact	Intact	Intact	Intact	Intact	Intact	Intact	Intact	Intact	Intact	Intact	Intact	Intact	Intact	Intact	Intact	Intact	Intact	Intact	Intact	Intact	Intact	Intact	Intact	Intact	Intact	Intact	Intact	Intact	Intact	Intact	Intact
MGG_06052	Intact	Intact	Intact	Intact	Intact	Intact	Intact	Intact	Intact	Intact	Intact	Intact	Intact	Intact	Intact	Intact	Intact	Intact	Intact	Intact	Intact	Intact	Intact	Intact	Intact	Intact	Intact	Intact	5'	Intact	Intact	3'	3'	3'
MGG_06057	Intact	Intact	Intact	Intact	Intact	Intact	Intact	Intact	Intact	Intact	Intact	Intact	Intact	Intact	Intact	Intact	Intact	Intact	Intact	Intact	Intact	Intact	Intact	Intact	Intact	Intact	Intact	Intact	Intact	Intact	Intact	5'	Intact	Intact
MGG_06060	Intact	Intact	Intact	Intact	Intact	Intact	Intact	Intact	Intact	Intact	Intact	Intact	Intact	Intact	Intact	Intact	Intact	Intact	Intact	Intact	Intact	Intact	Intact	Intact	Intact	Intact	Intact	Intact	Intact	Intact	Intact	Intact	Intact	Intact
MGG_06063	Intact	Intact	Intact	Intact	Intact	Intact	3'	Intact	Intact	Intact	Intact	Intact	Intact	Intact	Intact	Intact	Intact	Intact	Intact	3'	Intact	Intact	Intact	Intact	Intact	Intact	5'	Intact	Intact	Intact	Intact	Intact	Intact	Intact
MGG_06064	Intact	Intact	Intact	Intact	Intact	Intact	Intact	Intact	Intact	Intact	Intact	Intact	Intact	Intact	Intact	Intact	Intact	Intact	Intact	Intact	Intact	Intact	Intact	Intact	Intact	Intact	Intact	Intact	3'	Intact	Intact	Intact	Intact	Intact
MGG_06066	Intact	Intact	Intact	Intact	Intact	Intact	Intact	Intact	Intact	Intact	Intact	Intact	Intact	Intact	Intact	Intact	Intact	Intact	Intact	Intact	Intact	Intact	Intact	Intact	Intact	Intact	5'	5'	5'	Intact	Intact	Intact	Intact	Intact
MGG_06070	5'	5'	5'	5'	5'	5'	5'	5'	5'	5'	5'	5'	5'	5'	5'	5'	5'	5'	5'	5'	5'	Intact	5'	5'	5'	5'	5'	5'	5'	5'	5'	5'	5'	5'
MGG_06072	Intact	Intact	Intact	Intact	Intact	Intact	Intact	Intact	Intact	Intact	Intact	Intact	Intact	Intact	Intact	Intact	Intact	Intact	Intact	Intact	Intact	Intact	Intact	Intact	Intact	Intact	Intact	Intact	Intact	Intact	Intact	Intact	Intact	Intact
MGG_06076	Intact	Intact	Intact	Intact	Intact	Intact	Intact	Intact	Intact	Intact	Intact	Intact	Intact	Intact	Intact	Intact	Intact	Intact	Intact	Intact	Intact	Intact	Intact	Intact	Intact	Intact	Intact	Intact	Intact	Intact	Intact	Intact	Intact	Intact
MGG_06077	3'	3'	3'	3'	3'	3'	3'	3'	3'	3'	Intact	Intact	Intact	Intact	3'	3'	3'	Intact	Intact	Intact	Intact	Intact	Intact	Intact	Intact	3'	3'	3'	3'	3'	3'	5'	Intact	Intact
MGG_06078	Intact	Intact	Intact	Intact	Intact	Intact	Intact	Intact	Intact	Intact	Intact	Intact	Intact	Intact	Intact	Intact	Intact	Intact	Intact	Intact	Intact	Intact	Intact	Intact	Intact	Intact	Intact	Intact	Intact	Intact	Intact	3'	3'	3'
MGG_06082	Intact	Intact	Intact	Intact	Intact	Intact	Intact	Intact	Intact	Intact	Intact	Intact	Intact	Intact	Intact	Intact	Intact	Intact	Intact	Intact	Intact	Intact	Intact	Intact	Intact	Intact	Intact	Intact	Intact	Intact	Intact	Intact	Intact	Intact
MGG_06083	Intact	Intact	Intact	Intact	Intact	Intact	Intact	Intact	Intact	Intact	Intact	Intact	Intact	Intact	Intact	Intact	Intact	Intact	Intact	Intact	Intact	Intact	Intact	Intact	Intact	Intact	Intact	Intact	Intact	Intact	Intact	Intact	Intact	Intact
MGG_06087	Intact	Intact	Intact	Intact	Intact	Intact	Intact	Intact	Intact	Intact	Intact	Intact	Intact	Intact	Intact	Intact	Intact	Intact	Intact	Intact	Intact	Intact	Intact	Intact	Intact	Intact	3'	Intact	Intact	Intact	Intact	Intact	Intact	Intact
MGG_06090	Intact	Intact	Intact	Intact	Intact	Intact	Intact	Intact	Intact	Intact	Intact	Intact	Intact	Intact	Intact	Intact	Intact	Intact	Intact	Intact	Intact	Intact	Intact	Intact	Intact	Intact	Intact	Intact	Intact	Intact	Intact	Intact	Intact	Intact
MGG_06096	Intact	Intact	Intact	Intact	Intact	Intact	Intact	Intact	Intact	3'	Intact	Intact	Intact	Intact	Intact	Intact	Intact	Intact	Intact	Intact	Intact	Intact	Intact	Intact	Intact	Intact	Intact	Intact	Intact	Intact	Intact	Intact	Intact	Intact
MGG_06097	Intact	Intact	Intact	Intact	Intact	Intact	Intact	Intact	Intact	Intact	Intact	Intact	Intact	Intact	Intact	Intact	Intact	Intact	Intact	Intact	Intact	Intact	Intact	Intact	Intact	Intact	Intact	Intact	Intact	Intact	Intact	Intact	Intact	Intact
MGG_06098	Intact	Intact	Intact	Intact	Intact	Intact	Intact	Intact	Intact	Intact	Intact	Intact	Intact	Intact	Intact	Intact	Intact	Intact	Intact	Intact	Intact	Intact	Intact	Intact	Intact	Intact	Intact	Intact	Intact	Intact	Intact	Intact	Intact	Intact
MGG_06101	5'	5'	5'	5'	5'	5'	5'	5'	5'	Intact	5'	5'	5'	5'	5'	Intact	Intact	Intact	Intact	Intact	Intact	Intact	Intact	Intact	Intact	Intact	3'	Intact	Intact	Intact	Intact	Intact	Intact	Intact
MGG_06105	Intact	Intact	Intact	Intact	Intact	Intact	Intact	Intact	Intact	Intact	Intact	Intact	Intact	Intact	Intact	Intact	Intact	Intact	Intact	Intact	Intact	Intact	Intact	Intact	Intact	Intact	Intact	Intact	Intact	Intact	Intact	Intact	Intact	Intact
MGG_06107	Intact	Intact	Intact	Intact	Intact	Intact	Intact	Intact	Intact	Intact	Intact	Intact	Intact	Intact	Intact	Intact	Intact	Intact	Intact	Intact	Intact	Intact	Intact	Intact	Intact	Intact	Intact	Intact	Intact	Intact	Intact	Intact	Intact	Intact
MGG_06108	Intact	Intact	Intact	Intact	Intact	Intact	Intact	Intact	Intact	Intact	Intact	Intact	Intact	Intact	Intact	Intact	Intact	Intact	Intact	Intact	Intact	Intact	Intact	Intact	Intact	Intact	Intact	Intact	Intact	Intact	Intact	Intact	Intact	Intact
MGG_06110	Intact	Intact	Intact	Intact	Intact	Intact	Intact	Intact	Intact	Intact	Intact	Intact	Intact	Intact	Intact	Intact	Intact	Intact	Intact	Intact	Intact	Intact	Intact	Intact	Intact	Intact	Intact	Intact	Intact	Intact	Intact	Intact	Intact	Intact
MGG_06111	Intact	Intact	Intact	Intact	Intact	Intact	Intact	Intact	Intact	Intact	Intact	Intact	Intact	Intact	Intact	Intact	Intact	Intact	Intact	Intact	Intact	Intact	Intact	Intact	Intact	Intact	Intact	Intact	Intact	Intact	Intact	Intact	Intact	Intact
MGG_06114	Intact	Intact	Intact	Intact	Intact	Intact	Intact	Intact	Intact	Intact	Intact	Intact	Intact	Intact	Intact	Intact	Intact	Intact	Intact	Intact	Intact	Intact	Intact	Intact	Intact	Intact	Intact	Intact	Intact	Intact	Intact	Intact	Intact	Intact
MGG_06118	Intact	Intact	Intact	Intact	Intact	Intact	Intact	Intact	Intact	5'	Intact	Intact	Intact	Intact	Intact	Intact	Intact	Intact	Intact	Intact	Intact	Intact	Intact	Intact	Intact	Intact	5'	Intact	5'	Intact	Intact	Intact	Intact	Intact
MGG_06119	Intact	Intact	Intact	Intact	Intact	Intact	Intact	Intact	Intact	Intact	Intact	Intact	Intact	Intact	Intact	Intact	Intact	Intact	Intact	Intact	Intact	Intact	Intact	Intact	Intact	Intact	Intact	Intact	Intact	Intact	Intact	Intact	Intact	Intact
MGG_06125	Intact	Intact	Intact	Intact	3'	Intact	Intact	Intact	Intact	Intact	Intact	Intact	Intact	Intact	Intact	Intact	Intact	Intact	Intact	Intact	Intact	Intact	Intact	Intact	Intact	Intact	Intact	Intact	5'&3'	Intact	Intact	Intact	Intact	Intact
MGG_06136	Intact	Intact	Intact	Intact	Intact	Intact	Intact	Intact	Intact	Intact	Intact	Intact	Intact	Intact	Intact	Intact	Intact	Intact	Intact	Intact	Intact	Intact	Intact	Intact	Intact	Intact	3'	Intact	Intact	Intact	Intact	Intact	Intact	Intact
MGG_06140	Intact	Intact	Intact	Intact	Intact	Intact	Intact	Intact	Intact	Intact	Intact	Intact	Intact	Intact	Intact	Intact	Intact	Intact	Intact	Intact	Intact	Intact	Intact	Intact	Intact	Intact	5'	Intact	Intact	Intact	Intact	3'	3'	3'
MGG_06141	Intact	Intact	Intact	Intact	Intact	Intact	Intact	Intact	Intact	Intact	Intact	Intact	Intact	Intact	Intact	Intact	Intact	Intact	Intact	Intact	Intact	Intact	Intact	Intact	Intact	Intact	3'	Intact	Intact	Intact	Intact	Intact	Intact	Intact
MGG_06143	Intact	Intact	Intact	Intact	Intact	Intact	Intact	Intact	Intact	Intact	Intact	Intact	Intact	Intact	Intact	Intact	Intact	Intact	Intact	Intact	Intact	Intact	Intact	Intact	Intact	Intact	5'	Intact	Intact	Intact	Intact	Intact	Intact	Intact
MGG_06145	Intact	Intact	Intact	Intact	Intact	Intact	Intact	Intact	Intact	Intact	Intact	Intact	Intact	Intact	Intact	Intact	Intact	Intact	Intact	Intact	Intact	Intact	Intact	Intact	Intact	Intact	Intact	Intact	Intact	Intact	Intact	Intact	Intact	Intact
MGG_06146	Intact	Intact	Intact	Intact	Intact	Intact	Intact	Intact	Intact	Intact	Intact	Intact	Intact	Intact	Intact	Intact	5'	Intact	Intact	Intact	Intact	Intact	Intact	Intact	Intact	Intact	5'	5'	5'	5'	5'	5'	Intact	Intact
MGG_06147	Intact	Intact	Intact	Intact	Intact	Intact	Intact	Intact	Intact	Intact	Intact	Intact	Intact	Intact	Intact	Intact	Intact	Intact	Intact	Intact	Intact	Intact	Intact	Intact	Intact	Intact	Intact	Intact	Intact	Intact	Intact	Intact	Intact	Intact
MGG_06148	Intact	Intact	Intact	Intact	Intact	Intact	Intact	Intact	Intact	Intact	Intact	Intact	Intact	Intact	Intact	Intact	Intact	Intact	Intact	Intact	Intact	Intact	Intact	Intact	Intact	Intact	Intact	Intact	Intact	Intact	Intact	Intact	Intact	Intact
MGG_06150	Intact	Intact	Intact	Intact	Intact	Intact	Intact	Intact	Intact	Intact	Intact	Intact	Intact	Intact	Intact	Intact	Intact	Intact	Intact	Intact	Intact	Intact	Intact	Intact	Intact	Intact	3'	Intact	Intact	Intact	Intact	Intact	Intact	Intact
MGG_06151	Intact	Intact	Intact	Intact	Intact	Intact	Intact	Intact	Intact	Intact	Intact	Intact	Intact	Intact	Intact	Intact	Intact	Intact	Intact	Intact	Intact	Intact	Intact	Intact	Intact	Intact	Intact	Intact	Intact	Intact	Intact	5'	5'	5'
MGG_06153	Intact	Intact	Intact	Intact	Intact	Intact	Intact	Intact	Intact	Intact	Intact	Intact	Intact	Intact	Intact	Intact	Intact	Intact	Intact	Intact	Intact	Intact	Intact	Intact	Intact	Intact	Intact	Intact	Intact	Intact	Intact	Intact	Intact	Intact
MGG_06154	Intact	Intact	Intact	Intact	Intact	Intact	Intact	Intact	Intact	Intact	Intact	Intact	5'	Intact	Intact	Intact	Intact	Intact	Intact	Intact	Intact	Intact	Intact	Intact	Intact	Intact	Intact	Intact	Intact	Intact	Intact	Intact	Intact	Intact
MGG_06155	Intact	Intact	Intact	Intact	Intact	Intact	Intact	Intact	Intact	Intact	Intact	Intact	Intact	Intact	Intact	Intact	Intact	Intact	Intact	Intact	Intact	Intact	Intact	Intact	Intact	Intact	Intact	Intact	Intact	Intact	Intact	Intact	Intact	Intact
MGG_06157	Intact	Intact	Intact	Intact	Intact	Intact	Intact	Intact	Intact	Intact	Intact	Intact	Intact	Intact	Intact	Intact	Intact	Intact	Intact	Intact	Intact	Intact	Intact	Intact	Intact	Intact	Intact	Intact	Intact	Intact	Intact	Intact	Intact	Intact
MGG_06158	Intact	Intact	Intact	Intact	Intact	Intact	Intact	Intact	Intact	Intact	Intact	Intact	Intact	Intact	Intact	Intact	Intact	Intact	Intact	Intact	Intact	Intact	Intact	Intact	Intact	Intact	Intact	Intact	Intact	Intact	Intact	Intact	Intact	Intact
MGG_06159	Intact	Intact	Intact	Intact	Intact	Intact	Intact	Intact	Intact	Intact	Intact	Intact	Intact	Intact	Intact	Intact	Intact	Intact	Intact	Intact	Intact	Intact	Intact	Intact	Intact	Intact	Intact	Intact	Intact	Intact	Intact	3'	3'	3'
MGG_06174	Intact	Intact	Intact	Intact	Intact	Intact	Intact	Intact	Intact	5'	Intact	Intact	Intact	5'&3'	5'	5'	Intact	Intact	Intact	Intact	Intact	Intact	Intact	Intact	Intact	Intact	Intact	Intact	Intact	5'	Intact	Intact	Intact	Intact
MGG_06175	Intact	Intact	Intact	Intact	Intact	Intact	Intact	Intact	Intact	Intact	Intact	Intact	Intact	Intact	Intact	Intact	Intact	Intact	Intact	Intact	Intact	Intact	Intact	Intact	Intact	Intact	Intact	Intact	Intact	Intact	Intact	Intact	Intact	Intact
MGG_06177	Intact	Intact	Intact	Intact	Intact	Intact	Intact	Intact	Intact	Intact	Intact	Intact	Intact	Intact	Intact	Intact	Intact	Intact	Intact	Intact	Intact	Intact	Intact	Intact	Intact	Intact	Intact	Intact	Intact	Intact	Intact	Intact	Intact	Intact
MGG_06183	Intact	Intact	Intact	Intact	Intact	Intact	Intact	Intact	Intact	Intact	Intact	3'	Intact	Intact	Intact	Intact	Intact	Intact	Intact	Intact	Intact	Intact	Intact	Intact	Intact	Intact	Intact	Intact	Intact	Intact	Intact	Intact	Intact	Intact
MGG_06188	5'	5'	5'	5'	5'	5'	5'	5'	5'	5'	5'	5'	5'	5'	5'	5'	5'	5'	5'	5'	5'	Intact	5'	5'	5'	5'	5'	5'	5'	5'	5'	5'	5'	5'
MGG_06191	Intact	Intact	Intact	Intact	Intact	Intact	Intact	Intact	Intact	Intact	Intact	Intact	Intact	Intact	Intact	Intact	Intact	Intact	Intact	Intact	Intact	Intact	Intact	Intact	Intact	Intact	Intact	Intact	Intact	Intact	3'	Intact	Intact	Intact
MGG_06192	Intact	Intact	Intact	Intact	Intact	Intact	Intact	Intact	Intact	Intact	Intact	Intact	Intact	Intact	Intact	Intact	Intact	Intact	Intact	Intact	Intact	Intact	Intact	Intact	Intact	Intact	Intact	Intact	Intact	Intact	Intact	Intact	Intact	Intact
MGG_06197	Intact	Intact	Intact	Intact	Intact	Intact	Intact	Intact	Intact	Intact	Intact	Intact	Intact	Intact	Intact	Intact	Intact	Intact	5'	5'	5'	Intact	5'	5'	5'	Intact	Intact	Intact	Intact	Intact	Intact	Intact	Intact	Intact
MGG_06198	Intact	Intact	Intact	Intact	Intact	Intact	Intact	Intact	Intact	Intact	Intact	Intact	Intact	Intact	Intact	Intact	5'	Intact	Intact	Intact	Intact	Intact	Intact	Intact	Intact	Intact	Intact	Intact	Intact	Intact	Intact	Intact	Intact	Intact
MGG_06199	Intact	Intact	Intact	Intact	3'	Intact	Intact	Intact	Intact	3'	Intact	Intact	Intact	Intact	Intact	Intact	Intact	Intact	Intact	Intact	Intact	Intact	Intact	Intact	Intact	Intact	Intact	Intact	Intact	Intact	Intact	Intact	Intact	Intact
MGG_06202	Intact	Intact	Intact	Intact	Intact	Intact	Intact	Intact	Intact	Intact	Intact	Intact	Intact	Intact	Intact	Intact	Intact	Intact	Intact	Intact	Intact	Intact	Intact	Intact	Intact	Intact	3'	Intact	5'	Intact	Intact	Intact	Intact	Intact
MGG_06204	Intact	Intact	Intact	Intact	3'	Intact	Intact	Intact	Intact	Intact	Intact	Intact	Intact	Intact	Intact	Intact	Intact	Intact	Intact	Intact	Intact	Intact	Intact	Intact	Intact	Intact	Intact	Intact	Intact	Intact	Intact	Intact	Intact	Intact
MGG_06205	3'	3'	3'	3'	3'	3'	3'	3'	3'	Intact	Intact	Intact	Intact	Intact	3'	Intact	5'&3'	Intact	Intact	Intact	Intact	Intact	Intact	Intact	Intact	3'	Intact	Intact	Intact	Intact	Intact	Intact	Intact	Intact
MGG_06214	Intact	Intact	Intact	Intact	Intact	Intact	Intact	Intact	Intact	Intact	Intact	Intact	Intact	Intact	Intact	Intact	5'	Intact	Intact	Intact	Intact	Intact	Intact	Intact	Intact	Intact	Intact	Intact	3'	Intact	Intact	Intact	Intact	Intact
MGG_06219	3'	3'	3'	3'	3'	3'	3'	3'	3'	3'	Intact	5'	5'	5'	3'	3'	3'	5'	5'	Intact	5'	Intact	5'	5'	5'	3'	3'	3'	3'	3'	3'	5'&3'	3'	3'
MGG_06238	Intact	Intact	Intact	Intact	5'	Intact	Intact	Intact	Intact	Intact	Intact	Intact	Intact	Intact	5'	Intact	Intact	Intact	Intact	Intact	Intact	Intact	Intact	Intact	Intact	Intact	Intact	Intact	Intact	Intact	Intact	3'	3'	3'
MGG_06247	Intact	Intact	Intact	Intact	Intact	Intact	Intact	Intact	Intact	5'	Intact	Intact	Intact	Intact	Intact	5'	5'	Intact	Intact	Intact	Intact	Intact	Intact	Intact	Intact	Intact	5'	5'	5'	5'	5'	5'	5'	5'
MGG_06249	Intact	Intact	Intact	Intact	Intact	Intact	Intact	Intact	Intact	Intact	Intact	Intact	Intact	Intact	Intact	Intact	Intact	Intact	Intact	Intact	Intact	Intact	Intact	Intact	Intact	Intact	Intact	Intact	Intact	Intact	Intact	Intact	Intact	Intact
MGG_06250	Intact	Intact	Intact	Intact	Intact	Intact	Intact	Intact	Intact	Intact	Intact	Intact	Intact	Intact	Intact	Intact	Intact	Intact	Intact	Intact	Intact	Intact	Intact	Intact	Intact	Intact	Intact	Intact	Intact	Intact	Intact	5'	5'	5'
MGG_06258	Intact	Intact	Intact	Intact	Intact	Intact	Intact	Intact	Intact	Intact	Intact	Intact	Intact	Intact	Intact	Intact	Intact	Intact	Intact	Intact	Intact	Intact	Intact	Intact	Intact	Intact	Intact	Intact	Intact	Intact	Intact	Intact	Intact	Intact
MGG_06259	Intact	Intact	Intact	Intact	Intact	Intact	Intact	Intact	Intact	Intact	Intact	Intact	Intact	Intact	Intact	Intact	Intact	Intact	Intact	Intact	Intact	Intact	Intact	Intact	Intact	Intact	Intact	Intact	Intact	Intact	Intact	Intact	Intact	Intact
MGG_06260	3'	Intact	Intact	3'	3'	Intact	3'	Intact	Intact	3'	Intact	Intact	Intact	Intact	3'	3'	3'	Intact	Intact	Intact	Intact	Intact	Intact	Intact	Intact	Intact	3'	3'	3'	3'	3'	Intact	Intact	Intact
MGG_06266	Intact	Intact	Intact	Intact	Intact	Intact	Intact	Intact	Intact	Intact	Intact	Intact	Intact	Intact	Intact	Intact	Intact	Intact	Intact	Intact	Intact	Intact	Intact	Intact	Intact	Intact	3'	Intact	Intact	Intact	Intact	Intact	Intact	Intact
MGG_06267	Intact	Intact	Intact	Intact	Intact	Intact	Intact	Intact	Intact	Intact	Intact	Intact	Intact	Intact	Intact	Intact	Intact	Intact	Intact	Intact	Intact	Intact	Intact	Intact	Intact	Intact	Intact	Intact	Intact	Intact	Intact	Intact	Intact	Intact
MGG_06268	Intact	Intact	Intact	Intact	Intact	Intact	Intact	Intact	Intact	Intact	Intact	Intact	Intact	Intact	Intact	Intact	Intact	Intact	Intact	Intact	Intact	Intact	Intact	Intact	Intact	Intact	Intact	Intact	Intact	Intact	Intact	Intact	Intact	Intact
MGG_06270	Intact	Intact	Intact	Intact	Intact	Intact	Intact	Intact	Intact	Intact	Intact	Intact	Intact	Intact	Intact	Intact	Intact	Intact	Intact	Intact	3'	Intact	Intact	Intact	Intact	Intact	Intact	Intact	Intact	Intact	Intact	Intact	Intact	Intact
MGG_06274	Intact	Intact	Intact	Intact	Intact	Intact	Intact	Intact	Intact	Intact	Intact	Intact	Intact	Intact	Intact	Intact	Intact	Intact	Intact	Intact	Intact	Intact	Intact	Intact	Intact	Intact	3'	Intact	Intact	Intact	Intact	Intact	Intact	Intact
MGG_06288	Intact	Intact	Intact	Intact	Intact	Intact	Intact	Intact	Intact	Intact	Intact	Intact	Intact	Intact	Intact	Intact	Intact	Intact	Intact	Intact	Intact	Intact	Intact	Intact	Intact	Intact	Intact	Intact	Intact	Intact	Intact	Intact	Intact	Intact
MGG_06289	Intact	Intact	Intact	Intact	Intact	Intact	Intact	Intact	Intact	Intact	Intact	Intact	Intact	Intact	Intact	Intact	Intact	Intact	Intact	Intact	Intact	Intact	Intact	Intact	Intact	Intact	Intact	Intact	Intact	Intact	Intact	Intact	Intact	Intact
MGG_06294	Intact	Intact	Intact	Intact	Intact	Intact	Intact	Intact	Intact	Intact	Intact	Intact	Intact	Intact	Intact	Intact	Intact	Intact	Intact	Intact	Intact	Intact	Intact	Intact	Intact	Intact	Intact	Intact	Intact	Intact	Intact	Intact	Intact	Intact
MGG_06296	Intact	Intact	Intact	Intact	Intact	Intact	Intact	Intact	Intact	Intact	Intact	Intact	Intact	Intact	Intact	Intact	Intact	Intact	Intact	Intact	Intact	Intact	Intact	Intact	Intact	Intact	Intact	Intact	Intact	Intact	Intact	Intact	Intact	Intact
MGG_06297	Intact	Intact	Intact	Intact	Intact	Intact	Intact	Intact	Intact	Intact	Intact	Intact	Intact	Intact	Intact	Intact	Intact	Intact	Intact	Intact	Intact	Intact	Intact	Intact	Intact	Intact	5'	Intact	Intact	5'	Intact	Intact	Intact	Intact
MGG_06304	Intact	Intact	Intact	Intact	Intact	Intact	Intact	Intact	Intact	Intact	Intact	Intact	Intact	Intact	Intact	Intact	Intact	Intact	Intact	Intact	Intact	Intact	Intact	Intact	Intact	Intact	Intact	Intact	Intact	Intact	Intact	Intact	Intact	Intact
MGG_06305	Intact	Intact	Intact	Intact	Intact	Intact	Intact	Intact	Intact	Intact	Intact	Intact	Intact	Intact	Intact	Intact	Intact	Intact	Intact	Intact	Intact	Intact	Intact	Intact	Intact	Intact	Intact	Intact	Intact	Intact	Intact	Intact	Intact	Intact
MGG_06307	Intact	Intact	Intact	Intact	Intact	Intact	Intact	Intact	Intact	Intact	Intact	Intact	Intact	Intact	Intact	Intact	Intact	Intact	Intact	Intact	Intact	Intact	Intact	Intact	Intact	Intact	3'	Intact	Intact	Intact	Intact	Intact	Intact	Intact
MGG_06310	Intact	Intact	Intact	Intact	Intact	Intact	Intact	Intact	Intact	Intact	Intact	Intact	Intact	Intact	Intact	Intact	Intact	Intact	Intact	Intact	Intact	Intact	Intact	Intact	Intact	Intact	5'	Intact	Intact	Intact	Intact	Intact	Intact	Intact
MGG_06311	Intact	Intact	Intact	Intact	Intact	Intact	Intact	Intact	Intact	Intact	Intact	Intact	Intact	Intact	Intact	Intact	Intact	Intact	Intact	Intact	Intact	Intact	Intact	Intact	Intact	Intact	Intact	Intact	Intact	Intact	Intact	Intact	Intact	Intact
MGG_06312	5'	5'	5'	5'	5'	5'	5'	5'	5'	Intact	Intact	Intact	Intact	Intact	5'	Intact	Intact	Intact	Intact	Intact	Intact	Intact	Intact	Intact	Intact	Intact	Intact	Intact	Intact	Intact	Intact	Intact	5'	5'
MGG_06313	Intact	Intact	Intact	Intact	Intact	Intact	Intact	Intact	Intact	Intact	Intact	Intact	Intact	Intact	Intact	Intact	Intact	Intact	Intact	Intact	Intact	Intact	Intact	Intact	Intact	5'	Intact	Intact	Intact	Intact	Intact	Intact	Intact	Intact
MGG_06314	Intact	Intact	Intact	Intact	Intact	Intact	Intact	Intact	Intact	Intact	Intact	Intact	Intact	Intact	Intact	Intact	Intact	Intact	Intact	Intact	Intact	Intact	Intact	Intact	Intact	Intact	Intact	Intact	3'	Intact	Intact	Intact	Intact	Intact
MGG_06322	Intact	Intact	Intact	Intact	5'	Intact	Intact	Intact	Intact	Intact	Intact	Intact	Intact	Intact	Intact	Intact	Intact	Intact	Intact	Intact	Intact	Intact	Intact	Intact	Intact	Intact	3'	Intact	Intact	Intact	Intact	Intact	Intact	Intact
MGG_06325	Intact	Intact	Intact	Intact	Intact	Intact	Intact	Intact	Intact	Intact	Intact	Intact	Intact	Intact	Intact	Intact	Intact	Intact	Intact	Intact	Intact	Intact	Intact	Intact	Intact	Intact	Intact	Intact	Intact	Intact	Intact	Intact	Intact	Intact
MGG_06327	Intact	Intact	Intact	Intact	Intact	Intact	Intact	Intact	Intact	Intact	Intact	Intact	Intact	Intact	Intact	Intact	Intact	Intact	Intact	Intact	Intact	Intact	Intact	Intact	Intact	Intact	Intact	Intact	Intact	Intact	Intact	Intact	Intact	Intact
MGG_06331	Intact	Intact	Intact	Intact	Intact	Intact	Intact	Intact	Intact	Intact	Intact	Intact	Intact	Intact	Intact	Intact	Intact	Intact	Intact	Intact	Intact	Intact	Intact	Intact	Intact	Intact	Intact	Intact	Intact	Intact	Intact	Intact	Intact	Intact
MGG_06332	Intact	Intact	Intact	Intact	Intact	Intact	Intact	Intact	Intact	Intact	Intact	Intact	Intact	Intact	Intact	Intact	Intact	Intact	Intact	Intact	Intact	Intact	Intact	Intact	Intact	Intact	Intact	Intact	Intact	Intact	Intact	Intact	Intact	Intact
MGG_06336	Intact	Intact	Intact	Intact	Intact	Intact	Intact	Intact	Intact	Intact	Intact	Intact	Intact	Intact	Intact	Intact	Intact	Intact	Intact	Intact	Intact	Intact	Intact	Intact	Intact	Intact	Intact	5'	Intact	Intact	Intact	Intact	Intact	Intact
MGG_06337	Intact	Intact	Intact	Intact	Intact	Intact	Intact	Intact	Intact	Intact	Intact	Intact	Intact	Intact	Intact	Intact	Intact	Intact	Intact	Intact	Intact	Intact	Intact	Intact	Intact	Intact	Intact	Intact	Intact	Intact	Intact	Intact	Intact	Intact
MGG_06345	5'	5'	5'	Intact	Intact	Intact	Intact	Intact	Intact	Intact	Intact	Intact	Intact	5'	Intact	Intact	Intact	Intact	Intact	Intact	Intact	Intact	Intact	Intact	Intact	Intact	Intact	Intact	Intact	Intact	Intact	Intact	Intact	Intact
MGG_06349	Intact	Intact	Intact	Intact	Intact	Intact	Intact	Intact	Intact	Intact	Intact	Intact	Intact	Intact	Intact	Intact	Intact	Intact	Intact	Intact	Intact	Intact	Intact	Intact	Intact	Intact	Intact	Intact	Intact	Intact	Intact	Intact	Intact	Intact
MGG_06360	Intact	Intact	Intact	Intact	5'	Intact	Intact	Intact	Intact	Intact	Intact	Intact	Intact	Intact	Intact	Intact	Intact	Intact	Intact	Intact	Intact	Intact	Intact	Intact	Intact	Intact	Intact	Intact	Intact	Intact	Intact	3'	3'	3'
MGG_06361	Intact	Intact	Intact	Intact	Intact	Intact	Intact	Intact	Intact	Intact	Intact	Intact	Intact	Intact	Intact	Intact	Intact	Intact	Intact	Intact	Intact	Intact	Intact	Intact	Intact	Intact	5'	Intact	Intact	Intact	Intact	Intact	Intact	Intact
MGG_06366	Intact	Intact	Intact	Intact	Intact	Intact	Intact	Intact	Intact	Intact	Intact	Intact	Intact	Intact	Intact	Intact	Intact	Intact	Intact	Intact	Intact	Intact	Intact	Intact	Intact	Intact	Intact	Intact	Intact	Intact	Intact	Intact	Intact	Intact
MGG_06367	Intact	Intact	Intact	5'	Intact	Intact	Intact	5'	5'	Intact	Intact	Intact	Intact	Intact	Intact	Intact	Intact	Intact	Intact	Intact	Intact	Intact	Intact	Intact	Intact	Intact	Intact	Intact	Intact	Intact	Intact	Intact	Intact	Intact
MGG_06368	3'	3'	3'	3'	3'	3'	3'	3'	3'	3'	3'	3'	3'	3'	3'	3'	5'&3'	3'	3'	3'	3'	Intact	3'	3'	3'	3'	3'	3'	3'	3'	3'	3'	3'	3'
MGG_06370	Intact	Intact	Intact	Intact	Intact	Intact	Intact	Intact	Intact	Intact	Intact	Intact	Intact	Intact	Intact	Intact	Intact	Intact	Intact	Intact	Intact	Intact	Intact	Intact	Intact	Intact	3'	Intact	Intact	Intact	Intact	Intact	Intact	Intact
MGG_06374	Intact	Intact	Intact	Intact	Intact	Intact	Intact	5'	Intact	Intact	Intact	Intact	Intact	Intact	Intact	Intact	Intact	Intact	Intact	Intact	Intact	Intact	Intact	Intact	Intact	Intact	Intact	Intact	5'	Intact	Intact	Intact	Intact	Intact
MGG_06375	Intact	Intact	Intact	Intact	Intact	Intact	Intact	Intact	Intact	Intact	5'	Intact	Intact	Intact	Intact	Intact	Intact	Intact	Intact	Intact	Intact	Intact	Intact	5'	Intact	Intact	Intact	Intact	Intact	Intact	Intact	Intact	Intact	Intact
MGG_06376	Intact	Intact	Intact	Intact	Intact	Intact	Intact	Intact	Intact	Intact	Intact	Intact	Intact	Intact	Intact	Intact	Intact	Intact	Intact	Intact	Intact	Intact	Intact	Intact	Intact	Intact	Intact	Intact	Intact	Intact	Intact	Intact	Intact	Intact
MGG_06378	Intact	Intact	Intact	Intact	5'	Intact	Intact	Intact	Intact	Intact	Intact	Intact	Intact	Intact	Intact	Intact	Intact	Intact	Intact	Intact	Intact	Intact	Intact	Intact	Intact	Intact	3'	Intact	Intact	Intact	Intact	Intact	Intact	Intact
MGG_06381	Intact	Intact	Intact	Intact	Intact	Intact	Intact	Intact	Intact	Intact	Intact	Intact	Intact	Intact	Intact	Intact	Intact	Intact	Intact	Intact	Intact	Intact	Intact	Intact	Intact	Intact	Intact	Intact	Intact	Intact	Intact	Intact	Intact	Intact
MGG_06384	Intact	Intact	Intact	Intact	Intact	Intact	Intact	Intact	Intact	Intact	Intact	Intact	Intact	Intact	Intact	Intact	Intact	Intact	Intact	Intact	Intact	Intact	Intact	Intact	Intact	Intact	Intact	Intact	Intact	Intact	Intact	Intact	Intact	Intact
MGG_06385	Intact	Intact	Intact	Intact	Intact	Intact	Intact	Intact	Intact	Intact	Intact	Intact	Intact	Intact	Intact	Intact	Intact	Intact	Intact	Intact	Intact	Intact	Intact	Intact	Intact	Intact	Intact	Intact	Intact	Intact	Intact	Intact	Intact	Intact
MGG_06388	Intact	Intact	Intact	Intact	Intact	Intact	Intact	Intact	Intact	Intact	Intact	Intact	Intact	Intact	Intact	Intact	Intact	Intact	Intact	Intact	Intact	Intact	Intact	Intact	Intact	Intact	3'	Intact	Intact	Intact	Intact	Intact	Intact	Intact
MGG_06391	Intact	Intact	Intact	Intact	5'	Intact	Intact	3'	Intact	Intact	Intact	Intact	Intact	Intact	Intact	Intact	Intact	Intact	Intact	Intact	Intact	Intact	Intact	Intact	Intact	5'	Intact	Intact	Intact	Intact	Intact	Intact	Intact	Intact
MGG_06393	Intact	Intact	Intact	Intact	Intact	Intact	Intact	Intact	Intact	5'	Intact	Intact	Intact	Intact	Intact	Intact	Intact	Intact	Intact	Intact	Intact	Intact	Intact	Intact	Intact	Intact	5'	Intact	Intact	Intact	Intact	Intact	Intact	Intact
MGG_06398	Intact	Intact	Intact	Intact	Intact	Intact	Intact	Intact	Intact	Intact	Intact	Intact	Intact	Intact	Intact	Intact	Intact	Intact	Intact	Intact	Intact	Intact	Intact	Intact	Intact	Intact	Intact	Intact	Intact	Intact	Intact	3'	3'	3'
MGG_06399	Intact	Intact	Intact	Intact	Intact	Intact	Intact	Intact	Intact	Intact	Intact	Intact	Intact	Intact	Intact	3'	Intact	Intact	Intact	Intact	Intact	Intact	Intact	Intact	Intact	Intact	5'&3'	3'	5'	5'	Intact	Intact	Intact	Intact
MGG_06404	Intact	Intact	Intact	Intact	Intact	Intact	Intact	Intact	Intact	Intact	Intact	Intact	Intact	Intact	Intact	Intact	Intact	Intact	Intact	Intact	Intact	Intact	Intact	Intact	Intact	Intact	Intact	Intact	Intact	Intact	Intact	Intact	Intact	Intact
MGG_06405	Intact	5'	Intact	5'	5'	5'	5'	5'	Intact	5'	5'	5'	5'	Intact	Intact	Intact	Intact	Intact	Intact	5'	Intact	Intact	Intact	5'	Intact	5'	Intact	Intact	5'	Intact	5'	Intact	Intact	5'
MGG_06406	Intact	Intact	Intact	Intact	Intact	Intact	Intact	Intact	Intact	Intact	Intact	Intact	Intact	Intact	Intact	Intact	Intact	Intact	Intact	Intact	Intact	Intact	Intact	Intact	Intact	Intact	Intact	Intact	Intact	Intact	Intact	Intact	Intact	Intact
MGG_06408	Intact	Intact	Intact	Intact	Intact	Intact	Intact	Intact	Intact	Intact	Intact	Intact	Intact	Intact	Intact	Intact	Intact	Intact	Intact	Intact	Intact	Intact	Intact	Intact	Intact	Intact	Intact	5'	Intact	Intact	Intact	Intact	Intact	Intact
MGG_06411	Intact	Intact	Intact	Intact	Intact	Intact	Intact	Intact	Intact	Intact	Intact	Intact	Intact	Intact	Intact	Intact	Intact	Intact	Intact	Intact	Intact	Intact	Intact	Intact	Intact	Intact	3'	Intact	Intact	Intact	Intact	Intact	Intact	Intact
MGG_06412	Intact	Intact	Intact	Intact	Intact	Intact	Intact	Intact	Intact	Intact	Intact	Intact	Intact	Intact	Intact	Intact	Intact	Intact	Intact	Intact	Intact	Intact	Intact	Intact	Intact	Intact	Intact	Intact	Intact	Intact	Intact	Intact	Intact	Intact
MGG_06413	Intact	Intact	Intact	Intact	Intact	Intact	Intact	Intact	Intact	Intact	Intact	Intact	Intact	Intact	Intact	Intact	Intact	Intact	Intact	Intact	Intact	Intact	Intact	Intact	Intact	Intact	Intact	Intact	Intact	Intact	Intact	Intact	Intact	Intact
MGG_06414	Intact	Intact	Intact	Intact	Intact	Intact	Intact	Intact	Intact	Intact	Intact	Intact	Intact	Intact	Intact	Intact	Intact	Intact	Intact	Intact	Intact	Intact	Intact	Intact	Intact	Intact	3'	Intact	Intact	Intact	Intact	Intact	Intact	Intact
MGG_06418	Intact	Intact	Intact	Intact	Intact	Intact	Intact	Intact	Intact	Intact	Intact	Intact	Intact	Intact	Intact	Intact	Intact	Intact	Intact	Intact	Intact	Intact	Intact	Intact	Intact	Intact	3'	Intact	Intact	Intact	Intact	Intact	Intact	Intact
MGG_06423	Intact	Intact	Intact	Intact	Intact	Intact	Intact	Intact	Intact	Intact	Intact	Intact	Intact	Intact	Intact	Intact	Intact	Intact	Intact	Intact	Intact	Intact	Intact	Intact	Intact	Intact	Intact	Intact	Intact	Intact	Intact	Intact	Intact	Intact
MGG_06424	Intact	Intact	Intact	Intact	Intact	Intact	Intact	Intact	Intact	Intact	Intact	Intact	Intact	Intact	Intact	Intact	Intact	Intact	Intact	Intact	Intact	Intact	Intact	Intact	Intact	Intact	Intact	Intact	Intact	Intact	Intact	Intact	Intact	Intact
MGG_06437	Intact	Intact	Intact	Intact	Intact	Intact	Intact	Intact	Intact	Intact	Intact	Intact	Intact	Intact	Intact	Intact	Intact	Intact	Intact	Intact	Intact	Intact	Intact	Intact	Intact	Intact	Intact	Intact	Intact	Intact	Intact	5'	Intact	Intact
MGG_06440	Intact	Intact	Intact	Intact	Intact	Intact	Intact	Intact	Intact	Intact	Intact	Intact	Intact	Intact	Intact	Intact	Intact	Intact	Intact	Intact	Intact	Intact	Intact	Intact	Intact	Intact	Intact	Intact	5'	Intact	Intact	Intact	Intact	Intact
MGG_06441	Intact	Intact	Intact	Intact	Intact	Intact	Intact	Intact	Intact	Intact	Intact	Intact	Intact	Intact	Intact	Intact	Intact	Intact	Intact	Intact	Intact	Intact	Intact	Intact	Intact	Intact	Intact	5'	3'	Intact	Intact	Intact	Intact	Intact
MGG_06443	Intact	Intact	Intact	Intact	Intact	Intact	Intact	Intact	Intact	Intact	Intact	Intact	Intact	Intact	Intact	Intact	Intact	Intact	Intact	Intact	Intact	Intact	Intact	Intact	Intact	Intact	Intact	Intact	Intact	Intact	Intact	Intact	Intact	Intact
MGG_06446	Intact	Intact	Intact	Intact	Intact	Intact	Intact	Intact	Intact	Intact	Intact	Intact	Intact	Intact	Intact	Intact	Intact	Intact	Intact	Intact	Intact	Intact	Intact	Intact	Intact	Intact	Intact	Intact	Intact	Intact	5'&3'	Intact	Intact	Intact
MGG_06447	Intact	Intact	Intact	Intact	Intact	Intact	Intact	Intact	Intact	Intact	Intact	Intact	Intact	Intact	Intact	Intact	Intact	Intact	Intact	Intact	Intact	Intact	Intact	Intact	Intact	Intact	Intact	Intact	Intact	Intact	Intact	Intact	Intact	Intact
MGG_06448	Intact	Intact	Intact	Intact	Intact	Intact	Intact	Intact	Intact	Intact	Intact	Intact	Intact	Intact	Intact	Intact	Intact	Intact	Intact	Intact	Intact	Intact	Intact	Intact	Intact	Intact	Intact	Intact	Intact	Intact	Intact	Intact	Intact	Intact
MGG_06459	Intact	Intact	Intact	Intact	Intact	Intact	Intact	Intact	Intact	Intact	Intact	Intact	Intact	Intact	Intact	Intact	Intact	Intact	Intact	Intact	Intact	Intact	Intact	Intact	Intact	Intact	Intact	Intact	Intact	Intact	Intact	Intact	Intact	Intact
MGG_06460	Intact	Intact	Intact	Intact	Intact	Intact	Intact	Intact	Intact	Intact	Intact	Intact	Intact	Intact	Intact	Intact	Intact	Intact	Intact	Intact	Intact	Intact	Intact	Intact	Intact	Intact	Intact	Intact	Intact	Intact	Intact	3'	3'	3'
MGG_06461	Intact	Intact	Intact	Intact	Intact	Intact	Intact	Intact	Intact	Intact	Intact	Intact	Intact	Intact	Intact	Intact	Intact	Intact	Intact	Intact	Intact	Intact	Intact	Intact	Intact	Intact	Intact	Intact	Intact	Intact	Intact	Intact	Intact	Intact
MGG_06462	Intact	Intact	Intact	Intact	Intact	Intact	Intact	Intact	Intact	Intact	Intact	Intact	Intact	Intact	Intact	Intact	Intact	Intact	Intact	Intact	Intact	Intact	Intact	Intact	Intact	Intact	3'	Intact	Intact	Intact	Intact	Intact	Intact	Intact
MGG_06465	Intact	Intact	Intact	Intact	Intact	Intact	Intact	Intact	Intact	Intact	Intact	Intact	Intact	Intact	Intact	Intact	Intact	Intact	Intact	Intact	Intact	Intact	Intact	Intact	3'	3'	5'&3'	Intact	Intact	Intact	Intact	Intact	Intact	Intact
MGG_06467	Intact	Intact	Intact	Intact	Intact	Intact	Intact	Intact	Intact	Intact	Intact	Intact	Intact	Intact	Intact	Intact	Intact	Intact	Intact	Intact	Intact	Intact	Intact	Intact	Intact	Intact	Intact	Intact	Intact	Intact	Intact	Intact	Intact	Intact
MGG_06468	Intact	Intact	Intact	Intact	Intact	Intact	Intact	Intact	Intact	Intact	Intact	Intact	Intact	Intact	Intact	Intact	Intact	Intact	Intact	Intact	Intact	Intact	Intact	Intact	Intact	Intact	Intact	Intact	Intact	Intact	Intact	Intact	Intact	Intact
MGG_06475	Intact	Intact	Intact	Intact	Intact	Intact	Intact	Intact	Intact	Intact	Intact	Intact	Intact	Intact	Intact	Intact	Intact	Intact	Intact	Intact	Intact	Intact	Intact	Intact	Intact	Intact	Intact	Intact	Intact	Intact	Intact	Intact	Intact	Intact
MGG_06480	Intact	Intact	Intact	Intact	Intact	Intact	Intact	Intact	Intact	Intact	Intact	Intact	Intact	Intact	Intact	Intact	Intact	Intact	Intact	Intact	Intact	Intact	Intact	Intact	Intact	Intact	Intact	Intact	Intact	Intact	Intact	Intact	Intact	Intact
MGG_06483	Intact	Intact	Intact	Intact	Intact	Intact	Intact	Intact	Intact	Intact	Intact	Intact	Intact	Intact	Intact	Intact	Intact	Intact	Intact	Intact	Intact	Intact	Intact	Intact	Intact	Intact	3'	Intact	Intact	Intact	3'	Intact	5'	5'
MGG_06487	Intact	Intact	Intact	Intact	Intact	Intact	Intact	Intact	Intact	Intact	Intact	Intact	Intact	Intact	Intact	Intact	Intact	Intact	Intact	Intact	Intact	Intact	Intact	Intact	Intact	Intact	5'	Intact	Intact	Intact	Intact	Intact	Intact	Intact
MGG_06488	Intact	Intact	Intact	Intact	Intact	Intact	Intact	Intact	Intact	Intact	Intact	Intact	Intact	Intact	Intact	Intact	Intact	Intact	Intact	Intact	Intact	Intact	Intact	Intact	Intact	Intact	5'	Intact	Intact	Intact	Intact	Intact	Intact	Intact
MGG_06494	Intact	Intact	Intact	Intact	Intact	Intact	Intact	Intact	Intact	Intact	Intact	Intact	Intact	Intact	Intact	Intact	Intact	Intact	Intact	Intact	Intact	Intact	Intact	Intact	Intact	Intact	Intact	Intact	Intact	Intact	Intact	Intact	Intact	Intact
MGG_06498	Intact	Intact	Intact	Intact	Intact	Intact	Intact	Intact	Intact	Intact	Intact	Intact	Intact	Intact	Intact	Intact	Intact	Intact	Intact	Intact	Intact	Intact	Intact	Intact	Intact	Intact	Intact	Intact	Intact	Intact	Intact	Intact	Intact	Intact
MGG_06499	Intact	Intact	Intact	Intact	Intact	Intact	Intact	Intact	Intact	Intact	Intact	Intact	Intact	Intact	Intact	Intact	Intact	Intact	Intact	Intact	Intact	Intact	Intact	Intact	Intact	Intact	Intact	Intact	Intact	Intact	Intact	Intact	Intact	Intact
MGG_06500	Intact	Intact	Intact	Intact	Intact	Intact	Intact	Intact	Intact	Intact	Intact	Intact	Intact	Intact	Intact	Intact	Intact	Intact	Intact	Intact	Intact	Intact	Intact	Intact	Intact	Intact	Intact	Intact	Intact	Intact	Intact	Intact	Intact	Intact
MGG_06505	Intact	Intact	Intact	Intact	Intact	Intact	Intact	Intact	Intact	Intact	Intact	Intact	Intact	Intact	Intact	Intact	Intact	Intact	Intact	Intact	Intact	Intact	Intact	Intact	Intact	Intact	Intact	Intact	Intact	Intact	Intact	Intact	Intact	Intact
MGG_06510	Intact	Intact	Intact	Intact	Intact	Intact	Intact	Intact	Intact	Intact	Intact	Intact	Intact	Intact	Intact	Intact	Intact	Intact	Intact	Intact	Intact	Intact	Intact	Intact	Intact	Intact	Intact	Intact	Intact	Intact	Intact	Intact	Intact	Intact
MGG_06514	Intact	Intact	5'	Intact	3'	Intact	Intact	Intact	Intact	Intact	Intact	Intact	Intact	Intact	Intact	Intact	Intact	Intact	Intact	Intact	Intact	Intact	Intact	Intact	Intact	Intact	Intact	Intact	Intact	Intact	Intact	Intact	Intact	Intact
MGG_06516	Intact	Intact	Intact	Intact	Intact	Intact	Intact	Intact	Intact	Intact	Intact	Intact	Intact	Intact	Intact	Intact	Intact	Intact	Intact	Intact	Intact	Intact	Intact	Intact	Intact	Intact	Intact	Intact	Intact	Intact	Intact	Intact	Intact	Intact
MGG_06522	Intact	Intact	Intact	Intact	Intact	Intact	Intact	Intact	Intact	Intact	Intact	Intact	Intact	Intact	Intact	Intact	Intact	Intact	Intact	Intact	Intact	Intact	Intact	Intact	Intact	Intact	5'	Intact	Intact	Intact	Intact	Intact	Intact	Intact
MGG_06524	Intact	Intact	Intact	Intact	Intact	Intact	Intact	Intact	Intact	Intact	Intact	Intact	Intact	Intact	Intact	Intact	Intact	Intact	Intact	Intact	Intact	Intact	Intact	Intact	Intact	Intact	Intact	Intact	5'	Intact	Intact	5'	5'	5'
MGG_06542	Intact	Intact	Intact	Intact	Intact	Intact	Intact	Intact	Intact	Intact	Intact	Intact	Intact	Intact	Intact	Intact	Intact	Intact	Intact	Intact	Intact	Intact	Intact	Intact	Intact	Intact	Intact	Intact	Intact	Intact	Intact	Intact	Intact	Intact
MGG_06553	Intact	Intact	Intact	Intact	Intact	Intact	Intact	Intact	Intact	Intact	Intact	Intact	Intact	Intact	Intact	Intact	Intact	Intact	Intact	Intact	Intact	Intact	Intact	Intact	Intact	Intact	Intact	Intact	Intact	Intact	Intact	Intact	Intact	Intact
MGG_06562	Intact	Intact	Intact	Intact	Intact	Intact	Intact	Intact	Intact	Intact	Intact	Intact	Intact	Intact	Intact	Intact	Intact	Intact	Intact	Intact	Intact	Intact	Intact	Intact	Intact	Intact	Intact	Intact	Intact	Intact	Intact	Intact	Intact	Intact
MGG_06564	Intact	Intact	Intact	Intact	Intact	Intact	Intact	Intact	Intact	Intact	Intact	Intact	Intact	Intact	Intact	Intact	Intact	Intact	Intact	Intact	Intact	Intact	Intact	Intact	Intact	Intact	Intact	Intact	Intact	Intact	Intact	Intact	Intact	Intact
MGG_06566	3'	3'	3'	3'	Intact	3'	3'	3'	3'	Intact	Intact	Intact	Intact	Intact	Intact	Intact	Intact	Intact	Intact	Intact	Intact	Intact	Intact	Intact	Intact	3'	Intact	Intact	Intact	Intact	Intact	Intact	Intact	Intact
MGG_06569	Intact	Intact	Intact	Intact	Intact	Intact	Intact	Intact	Intact	Intact	Intact	Intact	Intact	Intact	Intact	Intact	Intact	Intact	Intact	Intact	Intact	Intact	Intact	Intact	Intact	Intact	Intact	Intact	Intact	Intact	Intact	3'	3'	3'
MGG_06572	Intact	Intact	Intact	Intact	Intact	Intact	Intact	Intact	Intact	3'	Intact	Intact	Intact	Intact	Intact	Intact	Intact	Intact	5'	Intact	Intact	Intact	Intact	Intact	Intact	Intact	3'	Intact	Intact	3'	5'	Intact	Intact	Intact
MGG_06574	Intact	Intact	Intact	Intact	Intact	Intact	Intact	Intact	Intact	Intact	Intact	Intact	Intact	Intact	Intact	Intact	Intact	Intact	Intact	Intact	Intact	Intact	Intact	Intact	Intact	Intact	Intact	Intact	Intact	Intact	Intact	Intact	Intact	Intact
MGG_06586	Intact	Intact	Intact	Intact	Intact	Intact	Intact	Intact	Intact	Intact	Intact	Intact	Intact	Intact	Intact	Intact	Intact	Intact	Intact	Intact	Intact	Intact	Intact	Intact	Intact	Intact	Intact	Intact	Intact	Intact	Intact	Intact	Intact	Intact
[truncated: 907 more rows]
