# Supplementary material for: Evolution of the Genes Encoding Effector Candidates Within Multiple Pathotypes of Magnaporthe oryzae
Source: Front Microbiol. 2019 Nov 6;10:2575. doi: 10.3389/fmicb.2019.02575 (PMC6851232; doi:10.3389/fmicb.2019.02575)
Supplement: Supplementary file 6 [file Table_5.xlsx]

## Sheet: flanking_elements
70-15 EFC genes	PGKY		PY86.1		PY5010		PY6045		PY5003		PY6017		PY5033		PY36.1		PY0925		BR32		BdMeh16-1		B71		EI9411		EI9604		BR62		CD156		US71		SV9610		SV9623		MG01		HN19311		70-15		FJ81278		KJ201		98-06
flanking region	5'	3'	5'	3'	5'	3'	5'	3'	5'	3'	5'	3'	5'	3'	5'	3'	5'	3'	5'	3'	5'	3'	5'	3'	5'	3'	5'	3'	5'	3'	5'	3'	5'	3'	5'	3'	5'	3'	5'	3'	5'	3'	5'	3'	5'	3'	5'	3'	5'
MGG_00043	g6356	g6354	g4030	g4032	g741	g739	g6533	g6535	g314	g312	g9607	g9609	g4732	g4734	g4479	g4477	g10250	g10248	M_BR32_EuGene_00016491	M_BR32_EuGene_00016461	maker-LXOP01000244.1-augustus-gene-0.40	augustus-LXOP01000244.1-processed-gene-0.72	maker-LXOQ01000053.1-augustus-gene-0.136	augustus-LXOQ01000053.1-processed-gene-0.30	maker-LOFC01001147.1-augustus-gene-0.12	maker-LOFC01001147.1-augustus-gene-0.14	maker-LOFD01000411.1-snap-gene-0.60	maker-LOFD01000411.1-snap-gene-0.56	g5234	g5232	M_CD156_EuGene_00025921	M_CD156_EuGene_00025921	M_US71_EuGene_00112161	M_US71_EuGene_00112161	maker-LOFE01000085.1-augustus-gene-1.6	maker-LOFE01000085.1-augustus-gene-1.15	maker-LOFF01000140.1-snap-gene-1.101	maker-LOFF01000140.1-snap-gene-1.111	maker-AYPX01007070.1-snap-gene-0.2	maker-AYPX01007070.1-snap-gene-0.6	maker-ATNT01001226.1-augustus-gene-0.40	maker-ATNT01001226.1-augustus-gene-0.47	Motif:Mariner-1_SS	MGG_00042	maker-ATNU01001545.1-augustus-gene-0.143	maker-ATNU01001545.1-augustus-gene-0.157	maker-KK214815.1-augustus-gene-43.83	maker-KK214815.1-augustus-gene-43.93	maker-KN711264.1-augustus-gene-1.55
MGG_00148	Missing	g6206	g5973	g5974	g5345	g5346	g2794	g2795	g7490	g7491	g3045	g3046	Missing	g5109	g5154	g5155	g3918	g3919	M_BR32_EuGene_00017831	M_BR32_EuGene_00017851	Missing	maker-LXOP01000061.1-augustus-gene-0.48	maker-LXOQ01000049.1-snap-gene-0.114	maker-LXOQ01000049.1-augustus-gene-0.104	Missing	maker-LOFC01000621.1-augustus-gene-0.10	maker-LOFD01000446.1-augustus-gene-0.89	maker-LOFD01000446.1-snap-gene-0.82	g10514	g10513	M_CD156_EuGene_00024661	M_CD156_EuGene_00024641	M_US71_EuGene_00089631	M_US71_EuGene_00089621	maker-LOFE01000155.1-snap-gene-2.140	maker-LOFE01000155.1-augustus-gene-2.64	maker-LOFF01000040.1-snap-gene-1.51	maker-LOFF01000040.1-snap-gene-1.50	Missing	maker-AYPX01007109.1-snap-gene-0.9	Missing	maker-ATNT01001221.1-augustus-gene-0.33	MGG_11654	MGG_00149	Missing	maker-ATNU01001541.1-augustus-gene-0.63	maker-KK214815.1-augustus-gene-39.123	maker-KK214815.1-augustus-gene-39.122	maker-KN711255.1-augustus-gene-2.139
MGG_00225	Motif:GYMAG2_LTR	g5095	Motif:GYMAG2_LTR	g10416	Motif:GYMAG2_LTR	g4715	Motif:GYMAG2_LTR	g7720	Motif:GYMAG2_LTR	g2086	Motif:GYMAG2_LTR	g8848	Motif:GYMAG2_LTR	g6649	Motif:GYMAG2_LTR	g686	Motif:GYMAG2_LTR	g3257	M_BR32_EuGene_00018911	M_BR32_EuGene_00018881	Motif:GYMAG2_LTR	augustus-LXOP01000257.1-processed-gene-0.12	Motif:GYMAG2_LTR	augustus-LXOQ01000340.1-processed-gene-0.9	Motif:GYMAG2_LTR	maker-LOFC01001121.1-augustus-gene-0.1	Motif:GYMAG2_LTR	snap-LOFD01000043.1-processed-gene-1.89	Motif:GYMAG2_LTR	g4021	Motif:GYMAG2_LTR	M_CD156_EuGene_00023641	M_US71_EuGene_00029861	M_US71_EuGene_00029861	Motif:GYMAG2_LTR	augustus-LOFE01000114.1-processed-gene-0.151	Motif:GYMAG2_LTR	maker-LOFF01000213.1-exonerate_protein2genome-gene-4.102	Motif:GYMAG2_LTR	maker-AYPX01000520.1-augustus-gene-0.25	Motif:GYMAG2_LTR	augustus-ATNT01001211.1-processed-gene-0.15	Motif:GYMAG2_LTR	MGG_00226	Motif:GYMAG2_LTR	augustus-ATNU01001530.1-processed-gene-0.11	Motif:GYMAG2_LTR	augustus-KK214815.1-processed-gene-36.25	augustus-KN711236.1-processed-gene-34.206
MGG_00380	g4409	g4410	g9860	g9859	g1592	g1590	g6709	g6708	g1910	g1908	g8999	g9001	g4444	g4442	g2562	g2561	g8897	g8896	M_BR32_EuGene_00020881	M_BR32_EuGene_00020901	maker-LXOP01000563.1-augustus-gene-0.24	maker-LXOP01000563.1-augustus-gene-0.22	maker-LXOQ01000001.1-augustus-gene-0.15	maker-LXOQ01000001.1-augustus-gene-0.17	maker-LOFC01000062.1-augustus-gene-0.105	maker-LOFC01000062.1-augustus-gene-0.104	maker-LOFD01000389.1-snap-gene-0.267	maker-LOFD01000389.1-snap-gene-0.268	g3142	g3141	M_CD156_EuGene_00021741	M_CD156_EuGene_00021721	M_US71_EuGene_00028141	M_US71_EuGene_00028121	maker-LOFE01000059.1-augustus-gene-0.128	maker-LOFE01000059.1-augustus-gene-0.126	maker-LOFF01000023.1-snap-gene-3.9	maker-LOFF01000023.1-snap-gene-3.10	maker-AYPX01004645.1-snap-gene-0.18	maker-AYPX01004645.1-snap-gene-0.17	maker-ATNT01001194.1-augustus-gene-0.114	maker-ATNT01001194.1-augustus-gene-0.112	MGG_00379	MGG_14689	maker-ATNU01001516.1-augustus-gene-0.39	maker-ATNU01001516.1-augustus-gene-0.37	maker-KK214815.1-augustus-gene-30.45	maker-KK214815.1-augustus-gene-30.43	maker-KN711236.1-augustus-gene-29.146
MGG_00511	Motif:Copia-2_GDe-I	g7953	Motif:Copia-2_GDe-I	g9733	g7161	g7163	Motif:Copia-2_GDe-I	g6582	g1761	g1759	Motif:Copia-2_GDe-I	g4310	Motif:Copia-2_GDe-I	g5884	Motif:Copia-2_GDe-I	g1353	Motif:Copia-2_GDe-I	g8770	M_BR32_EuGene_00022551	M_BR32_EuGene_00022531	Motif:Copia-2_GDe-I	augustus-LXOP01000028.1-processed-gene-0.31	Motif:Copia-2_GDe-I	augustus-LXOQ01000001.1-processed-gene-4.124	Motif:Copia-2_GDe-I	augustus-LOFC01000565.1-processed-gene-1.28	Motif:Copia-2_GDe-I	snap-LOFD01000522.1-processed-gene-0.86	Motif:Copia-2_GDe-I	g6091	M_CD156_EuGene_00020201	M_CD156_EuGene_00020221	M_US71_EuGene_00026561	M_US71_EuGene_00026581	maker-LOFE01000088.1-exonerate_protein2genome-gene-0.69	augustus-LOFE01000088.1-processed-gene-0.152	maker-LOFF01000367.1-snap-gene-0.114	snap-LOFF01000367.1-processed-gene-0.40	maker-AYPX01005928.1-exonerate_protein2genome-gene-0.37	snap-AYPX01005928.1-processed-gene-0.58	maker-ATNT01001188.1-snap-gene-4.20	augustus-ATNT01001188.1-processed-gene-4.91	MGG_00512	MGG_00510	maker-ATNU01001510.1-exonerate_protein2genome-gene-0.151	augustus-ATNU01001510.1-processed-gene-0.76	maker-KK214815.1-exonerate_protein2genome-gene-26.92	augustus-KK214815.1-processed-gene-26.48	maker-KN711236.1-exonerate_protein2genome-gene-25.111
MGG_00614	Missing	g6282	g9635	g9636	g7065	g7066	g10340	g10340	g9192	g9192	g540	g540	g8738	g8738	g7686	g7686	g8672	g8673	M_BR32_EuGene_00023821	M_BR32_EuGene_00023801	Missing	maker-LXOP01000003.1-augustus-gene-0.101	Missing	augustus-LXOQ01000001.1-processed-gene-7.71	Missing	maker-LOFC01000166.1-augustus-gene-0.74	snap-LOFD01000405.1-processed-gene-0.174	maker-LOFD01000405.1-augustus-gene-0.110	Missing	g7476	M_CD156_EuGene_00018961	M_CD156_EuGene_00018981	M_US71_EuGene_00025301	M_US71_EuGene_00025321	genemark-LOFE01000131.1-processed-gene-0.110	maker-LOFE01000131.1-augustus-gene-0.263	genemark-LOFF01000058.1-processed-gene-0.87	maker-LOFF01000058.1-augustus-gene-1.10	Missing	Missing	genemark-ATNT01001188.1-processed-gene-1.80	maker-ATNT01001188.1-augustus-gene-1.12	MGG_17411	MGG_11541	genemark-ATNU01001507.1-processed-gene-0.96	maker-ATNU01001507.1-augustus-gene-0.10	maker-KK214815.1-exonerate_protein2genome-gene-22.74	maker-KK214815.1-augustus-gene-22.66	genemark-KN711236.1-processed-gene-21.74
MGG_00627	g2751	g2749	g9627	g9625	g7057	g7055	g10349	g10351	g9201	g9203	g549	g551	g8747	g8749	g7695	g7697	g8664	g8662	M_BR32_EuGene_00023971	M_BR32_EuGene_00023991	maker-LXOP01000077.1-exonerate_protein2genome-gene-0.34	augustus-LXOP01000077.1-processed-gene-0.21	maker-LXOQ01000099.1-exonerate_protein2genome-gene-0.162	augustus-LXOQ01000099.1-processed-gene-0.66	maker-LOFC01000323.1-exonerate_protein2genome-gene-0.60	genemark-LOFC01000323.1-processed-gene-0.67	maker-LOFD01000316.1-exonerate_protein2genome-gene-1.57	genemark-LOFD01000316.1-processed-gene-1.110	g1360	g1362	M_CD156_EuGene_00018801	M_CD156_EuGene_00018781	M_US71_EuGene_00025151	M_US71_EuGene_00025131	maker-LOFE01000131.1-exonerate_protein2genome-gene-0.40	augustus-LOFE01000131.1-processed-gene-0.190	maker-LOFF01000058.1-exonerate_protein2genome-gene-0.55	genemark-LOFF01000058.1-processed-gene-0.82	Missing	augustus-AYPX01000933.1-processed-gene-0.1	maker-ATNT01001188.1-exonerate_protein2genome-gene-0.24	augustus-ATNT01001188.1-processed-gene-0.79	MGG_17404	MGG_00628	maker-ATNU01001506.1-exonerate_protein2genome-gene-1.36	augustus-ATNU01001506.1-processed-gene-1.89	maker-KK214815.1-exonerate_protein2genome-gene-21.57	augustus-KK214815.1-processed-gene-21.97	augustus-KN711236.1-processed-gene-21.22
MGG_00629	g2749	g2747	g9625	g9623	g7055	g7053	g10351	g10353	g9203	g9205	g551	g553	g8749	g8751	g7697	g7699	g8662	g8660	M_BR32_EuGene_00023991	M_BR32_EuGene_00024011	augustus-LXOP01000077.1-processed-gene-0.21	augustus-LXOP01000077.1-processed-gene-0.6	augustus-LXOQ01000099.1-processed-gene-0.66	augustus-LXOQ01000099.1-processed-gene-0.88	genemark-LOFC01000323.1-processed-gene-0.67	Motif:Copia-54_BG-I	genemark-LOFD01000316.1-processed-gene-1.110	maker-LOFD01000316.1-snap-gene-0.106	g1362	g1364	M_CD156_EuGene_00018781	M_CD156_EuGene_00018761	M_US71_EuGene_00025131	M_US71_EuGene_00025111	augustus-LOFE01000131.1-processed-gene-0.190	maker-LOFE01000131.1-augustus-gene-0.254	genemark-LOFF01000058.1-processed-gene-0.82	maker-LOFF01000058.1-augustus-gene-0.108	augustus-AYPX01000933.1-processed-gene-0.1	maker-AYPX01000933.1-snap-gene-0.9	augustus-ATNT01001188.1-processed-gene-0.79	augustus-ATNT01001188.1-processed-gene-0.89	MGG_00628	MGG_11537	augustus-ATNU01001506.1-processed-gene-1.89	maker-ATNU01001506.1-augustus-gene-1.137	augustus-KK214815.1-processed-gene-21.97	maker-KK214815.1-augustus-gene-21.22	maker-KN711236.1-augustus-gene-21.141
MGG_00821	g8191	Motif:5SrRNA-1_BG	g3577	Motif:5SrRNA-1_BG	g5079	Motif:5SrRNA-1_BG	g10548	Motif:5SrRNA-1_BG	g6714	Motif:5SrRNA-1_BG	g3219	Motif:5SrRNA-1_BG	g1141	Motif:5SrRNA-1_BG	g7893	Motif:5SrRNA-1_BG	g8466	Motif:5SrRNA-1_BG	M_BR32_EuGene_00026451	M_BR32_EuGene_00026471	maker-LXOP01000002.1-snap-gene-0.27	Motif:5SrRNA-1_BG	maker-LXOQ01000090.1-snap-gene-0.179	Missing	maker-LOFC01000465.1-snap-gene-0.1	maker-LOFC01000465.1-augustus-gene-0.85	maker-LOFD01000652.1-snap-gene-0.24	maker-LOFD01000652.1-snap-gene-0.23	g7867	Motif:5SrRNA-1_BG	M_CD156_EuGene_00030211	M_CD156_EuGene_00030191	M_US71_EuGene_00022731	M_US71_EuGene_00022711	augustus-LOFE01000409.1-processed-gene-0.28	maker-LOFE01000409.1-augustus-gene-0.1	augustus-LOFF01000302.1-processed-gene-0.112	maker-LOFF01000302.1-snap-gene-0.44	augustus-AYPX01000611.1-processed-gene-0.6	Motif:5SrRNA-1_BG	augustus-ATNT01001181.1-processed-gene-0.63	Missing	MGG_00820	Motif:5SrRNA-1_BG	augustus-ATNU01001503.1-processed-gene-0.1	Motif:5SrRNA-1_BG	augustus-KK214815.1-processed-gene-14.57	Motif:5SrRNA-1_BG	augustus-KN711236.1-processed-gene-13.113
MGG_00825	g8196	g8194	g3582	g3580	g5084	g5082	g10553	g10551	g6708	g6710	g3224	g3222	g1136	g1138	g7898	g7896	g8461	g8463	M_BR32_EuGene_00026511	M_BR32_EuGene_00026491	maker-LXOP01000002.1-augustus-gene-0.77	augustus-LXOP01000002.1-processed-gene-0.14	maker-LXOQ01000389.1-augustus-gene-0.4	augustus-LXOQ01000389.1-processed-gene-0.7	maker-LOFC01000465.1-augustus-gene-0.97	augustus-LOFC01000465.1-processed-gene-0.39	maker-LOFD01000652.1-snap-gene-0.36	maker-LOFD01000652.1-snap-gene-0.37	g7862	g7864	M_CD156_EuGene_00030151	M_CD156_EuGene_00030171	Absent	Absent	maker-LOFE01000409.1-augustus-gene-0.14	augustus-LOFE01000409.1-processed-gene-0.42	Absent	Absent	maker-AYPX01001556.1-snap-gene-0.13	Missing	maker-ATNT01001180.1-augustus-gene-0.16	augustus-ATNT01001180.1-processed-gene-0.14	MGG_00826	MGG_00824	maker-ATNU01001502.1-augustus-gene-0.9	Motif:POT2	maker-KK214815.1-augustus-gene-14.43	Motif:POT2	Motif:POT2
MGG_01188	g841	g839	g8150	g8148	g7588	g7586	g6882	g6884	g4472	g4470	g8436	g8438	g7991	g7989	g5038	g5040	g9135	g9133	M_BR32_EuGene_00007131	M_BR32_EuGene_00007151	maker-LXOP01000074.1-augustus-gene-0.87	genemark-LXOP01000074.1-processed-gene-0.123	maker-LXOQ01000015.1-augustus-gene-3.172	augustus-LXOQ01000015.1-processed-gene-3.43	maker-LOFC01000269.1-snap-gene-0.55	genemark-LOFC01000269.1-processed-gene-0.5	maker-LOFD01000425.1-snap-gene-0.129	augustus-LOFD01000425.1-processed-gene-0.55	g2479	g2477	M_CD156_EuGene_00085861	M_CD156_EuGene_00085841	M_US71_EuGene_00013101	M_US71_EuGene_00013081	maker-LOFE01000082.1-augustus-gene-2.151	augustus-LOFE01000082.1-processed-gene-2.110	maker-LOFF01000298.1-augustus-gene-1.214	augustus-LOFF01000298.1-processed-gene-1.149	maker-AYPX01002563.1-augustus-gene-0.8	augustus-AYPX01002563.1-processed-gene-0.10	maker-ATNT01000580.1-augustus-gene-0.113	genemark-ATNT01000580.1-processed-gene-0.30	MGG_15634	MGG_01189	maker-ATNU01000708.1-augustus-gene-0.138	genemark-ATNU01000708.1-processed-gene-0.31	maker-KK214910.1-augustus-gene-15.18	augustus-KK214910.1-processed-gene-15.122	genemark-KN711243.1-processed-gene-1.88
MGG_01366	g3563	g3561	g7209	g7211	g3576	g3578	g7274	g7276	g10135	g10137	g10406	g10404	g10405	g10403	g10229	g10231	g6806	g6808	M_BR32_EuGene_00009451	M_BR32_EuGene_00009471	maker-LXOP01000867.1-augustus-gene-0.10	Missing	maker-LXOQ01000039.1-augustus-gene-1.201	Missing	maker-LOFC01000266.1-augustus-gene-0.92	maker-LOFC01000266.1-augustus-gene-0.94	maker-LOFD01000274.1-snap-gene-0.141	snap-LOFD01000274.1-processed-gene-0.2	g4143	g4145	M_CD156_EuGene_00083691	M_CD156_EuGene_00083671	M_US71_EuGene_00010871	M_US71_EuGene_00010851	maker-LOFE01000038.1-augustus-gene-0.94	maker-LOFE01000038.1-snap-gene-0.33	genemark-LOFF01000093.1-processed-gene-2.218	maker-LOFF01000093.1-snap-gene-2.52	maker-AYPX01005771.1-snap-gene-0.8	Missing	maker-ATNT01000586.1-augustus-gene-1.114	maker-ATNT01000586.1-snap-gene-1.96	MGG_15682	MGG_15683	maker-ATNU01000713.1-augustus-gene-1.111	maker-ATNU01000713.1-snap-gene-1.161	maker-KK214910.1-augustus-gene-8.45	maker-KK214910.1-snap-gene-8.60	maker-KN711243.1-augustus-gene-8.117
MGG_01455	g9598	g9599	g10355	g10354	g4640	g4641	g394	g395	g1025	g1024	g9913	g9914	g682	g683	g2263	g2262	g4024	g4025	M_BR32_EuGene_00010571	M_BR32_EuGene_00010551	snap-LXOP01000234.1-processed-gene-0.32	maker-LXOP01000234.1-augustus-gene-0.7	snap-LXOQ01000144.1-processed-gene-0.52	maker-LXOQ01000144.1-augustus-gene-0.96	augustus-LOFC01000263.1-processed-gene-0.37	maker-LOFC01000263.1-augustus-gene-0.0	snap-LOFD01000329.1-processed-gene-0.26	maker-LOFD01000329.1-augustus-gene-0.66	g731	g732	M_CD156_EuGene_00032851	M_CD156_EuGene_00032831	M_US71_EuGene_00035531	M_US71_EuGene_00035551	augustus-LOFE01000596.1-processed-gene-0.63	maker-LOFE01000596.1-augustus-gene-0.50	snap-LOFF01000473.1-processed-gene-0.10	maker-LOFF01000473.1-augustus-gene-0.58	snap-AYPX01007547.1-processed-gene-0.4	maker-AYPX01007547.1-augustus-gene-0.10	genemark-ATNT01000586.1-processed-gene-4.94	maker-ATNT01000586.1-augustus-gene-4.1	MGG_01456	MGG_01454	genemark-ATNU01000714.1-processed-gene-0.3	maker-ATNU01000714.1-augustus-gene-0.88	snap-KK214910.1-processed-gene-4.40	maker-KK214910.1-augustus-gene-4.97	snap-KN711243.1-processed-gene-11.8
MGG_01953	g7795	Motif:GYPSY1_MG	g9371	Motif:GYPSY1_MG	g4205	Motif:GYPSY1_MG	g5649	Motif:GYPSY1_MG	g6106	Motif:GYPSY1_MG	g9890	Motif:GYPSY1_MG	g1437	Motif:GYPSY1_MG	g2870	Motif:GYPSY1_MG	g4239	Motif:GYPSY1_MG	M_BR32_EuGene_00141821	Motif:GYPSY1_MG	maker-LXOP01000417.1-snap-gene-0.46	Motif:GYPSY1_MG	maker-LXOQ01000195.1-snap-gene-0.50	Motif:GYPSY1_MG	maker-LOFC01000493.1-snap-gene-0.43	Motif:GYPSY1_MG	maker-LOFD01000859.1-snap-gene-0.39	Motif:GYPSY1_MG	g3223	Motif:GYPSY1_MG	M_CD156_EuGene_00140311	Motif:GYPSY1_MG	M_US71_EuGene_00126501	M_US71_EuGene_00126521	maker-LOFE01000370.1-snap-gene-0.44	Motif:GYPSY1_MG	maker-LOFF01000829.1-exonerate_protein2genome-gene-0.5	Missing	maker-AYPX01001416.1-exonerate_protein2genome-gene-0.2	Missing	maker-ATNT01001283.1-exonerate_protein2genome-gene-0.24	Motif:GYPSY1_MG	MGG_15366	Motif:GYPSY1_MG	maker-ATNU01001622.1-exonerate_protein2genome-gene-0.6	Motif:GYPSY1_MG	maker-KK214824.1-exonerate_protein2genome-gene-0.38	Motif:GYPSY1_MG	maker-KN711279.1-exonerate_protein2genome-gene-0.155
MGG_01964	Motif:PYRET_LTR	g10234	Motif:PYRET_LTR	g216	Motif:PYRET_LTR	g2715	Motif:PYRET_LTR	g6863	Motif:PYRET_LTR	g3770	Motif:PYRET_LTR	g7286	Motif:PYRET_LTR	g657	Motif:PYRET_LTR	g1983	g289	g291	Motif:PYRET_LTR	M_BR32_EuGene_00106241	Motif:PYRET_LTR	augustus-LXOP01000726.1-processed-gene-0.1	Motif:PYRET_LTR	augustus-LXOQ01000036.1-processed-gene-1.140	Missing	augustus-LOFC01001371.1-processed-gene-0.2	genemark-LOFD01000472.1-processed-gene-0.114	snap-LOFD01000472.1-processed-gene-0.95	Missing	g5635	M_CD156_EuGene_00099971	M_CD156_EuGene_00099951	M_US71_EuGene_00097801	M_US71_EuGene_00097821	snap-LOFE01000310.1-processed-gene-0.140	augustus-LOFE01000310.1-processed-gene-0.97	Absent	Absent	Missing	snap-AYPX01005962.1-processed-gene-0.7	Missing	augustus-ATNT01000018.1-processed-gene-0.4	Motif:Mariner-1_SS	MGG_01963	snap-ATNU01000017.1-processed-gene-0.2	augustus-ATNU01000017.1-processed-gene-0.7	snap-KK214867.1-processed-gene-7.106	augustus-KK214867.1-processed-gene-7.77	augustus-JRBC01000726.1-processed-gene-0.50
MGG_02073	g10218	g10220	g260	g262	g2759	g2761	g6818	g6816	g8979	g8981	g7241	g7239	g612	g610	g1938	g1936	g247	g245	M_BR32_EuGene_00105651	M_BR32_EuGene_00105631	maker-LXOP01000025.1-augustus-gene-0.129	maker-LXOP01000025.1-augustus-gene-0.145	maker-LXOQ01000010.1-augustus-gene-2.2	maker-LXOQ01000010.1-augustus-gene-2.7	maker-LOFC01000200.1-augustus-gene-0.75	maker-LOFC01000200.1-augustus-gene-0.63	Missing	maker-LOFD01000241.1-snap-gene-0.98	g3718	g3720	M_CD156_EuGene_00100531	M_CD156_EuGene_00100551	M_US71_EuGene_00097251	M_US71_EuGene_00097221	maker-LOFE01000310.1-augustus-gene-1.140	maker-LOFE01000310.1-augustus-gene-1.147	maker-LOFF01000048.1-augustus-gene-0.106	maker-LOFF01000048.1-snap-gene-0.6	maker-AYPX01007142.1-snap-gene-0.37	maker-AYPX01007142.1-snap-gene-0.40	maker-ATNT01000096.1-augustus-gene-0.1	maker-ATNT01000096.1-augustus-gene-0.5	MGG_02072	MGG_02074	maker-ATNU01000046.1-augustus-gene-0.1	maker-ATNU01000046.1-augustus-gene-0.5	maker-KK214867.1-augustus-gene-5.129	maker-KK214867.1-snap-gene-5.3	maker-KN711300.1-augustus-gene-0.120
MGG_02090	g8787	g8789	g275	g277	g2774	g2776	g6803	g6801	g3057	g3055	g7226	g7224	g597	g595	g10270	g10272	g1291	g1293	M_BR32_EuGene_00105461	M_BR32_EuGene_00105441	augustus-LXOP01000903.1-processed-gene-0.1	maker-LXOP01000903.1-snap-gene-0.14	maker-LXOQ01000010.1-augustus-gene-2.12	maker-LXOQ01000010.1-snap-gene-2.28	maker-LOFC01000200.1-snap-gene-0.169	maker-LOFC01000200.1-augustus-gene-0.59	maker-LOFD01000241.1-snap-gene-0.95	maker-LOFD01000241.1-augustus-gene-0.4	g3733	g3735	M_CD156_EuGene_00100711	M_CD156_EuGene_00100731	M_US71_EuGene_00097061	M_US71_EuGene_00097041	maker-LOFE01000310.1-augustus-gene-1.152	snap-LOFE01000310.1-processed-gene-2.2	maker-LOFF01000048.1-augustus-gene-0.115	maker-LOFF01000048.1-augustus-gene-0.117	maker-AYPX01007144.1-snap-gene-0.11	maker-AYPX01007144.1-snap-gene-0.12	maker-ATNT01000096.1-augustus-gene-0.10	maker-ATNT01000096.1-snap-gene-0.57	MGG_02089	MGG_02091	maker-ATNU01000046.1-snap-gene-0.42	maker-ATNU01000046.1-snap-gene-0.43	maker-KK214867.1-snap-gene-4.4	maker-KK214867.1-snap-gene-4.3	maker-KN711300.1-snap-gene-0.123
MGG_02166	g10502	g10503	g5884	g5883	g8000	g8001	g8748	g8747	g4903	g4902	g7164	g7163	g4385	g4386	g10331	g10332	g1352	g1353	M_BR32_EuGene_00104581	M_BR32_EuGene_00104561	augustus-LXOP01000104.1-processed-gene-0.16	maker-LXOP01000104.1-augustus-gene-0.53	augustus-LXOQ01000010.1-processed-gene-3.106	maker-LXOQ01000010.1-augustus-gene-3.297	augustus-LOFC01000463.1-processed-gene-0.23	maker-LOFC01000463.1-augustus-gene-0.53	snap-LOFD01000672.1-processed-gene-0.21	maker-LOFD01000672.1-snap-gene-0.82	g2597	g2598	M_CD156_EuGene_00101491	M_CD156_EuGene_00101511	M_US71_EuGene_00122061	M_US71_EuGene_00122081	augustus-LOFE01000319.1-processed-gene-0.82	augustus-LOFE01000319.1-processed-gene-0.83	snap-LOFF01000182.1-processed-gene-0.60	maker-LOFF01000182.1-snap-gene-0.17	Motif:MGR583	maker-AYPX01006822.1-snap-gene-0.1	Motif:MGR583	maker-ATNT01000112.1-augustus-gene-0.14	Motif:MGR583	MGG_02167	Motif:MGR583	maker-ATNU01000060.1-augustus-gene-0.1	Motif:MGR583	maker-KK214867.1-augustus-gene-1.123	maker-KN711260.1-augustus-gene-2.48
MGG_02207	Motif:GYPSY1_MG	g9749	Motif:GYPSY1_MG	g9343	Motif:GYPSY1_MG	g2499	Motif:GYPSY1_MG	g7543	Motif:GYPSY1_MG	g5397	Motif:GYPSY1_MG	g7690	Motif:GYPSY1_MG	g1522	Motif:GYPSY1_MG	g3424	Motif:GYPSY1_MG	g9605	Motif:GYPSY1_MG	M_BR32_EuGene_00136851	Motif:GYPSY1_MG	genemark-LXOP01000735.1-processed-gene-0.3	Motif:GYPSY1_MG	genemark-LXOQ01000307.1-processed-gene-0.6	Motif:GYPSY1_MG	maker-LOFC01000079.1-augustus-gene-0.4	Motif:GYPSY1_MG	genemark-LOFD01000909.1-processed-gene-0.4	Motif:GYPSY1_MG	g7011	Absent	Absent	Motif:MGR583	M_US71_EuGene_00073391	Missing	augustus-LOFE01000928.1-processed-gene-0.0	Missing	augustus-LOFF01000096.1-processed-gene-0.9	Missing	maker-AYPX01001538.1-augustus-gene-0.1	Motif:GYPSY1_MG	augustus-ATNT01000121.1-processed-gene-0.24	Motif:GYPSY1_MG	MGG_02208	Missing	augustus-ATNU01000093.1-processed-gene-0.6	Motif:GYPSY1_MG	augustus-KK214844.1-processed-gene-4.11	augustus-KN711245.1-processed-gene-14.0
MGG_02220	g5191	Motif:PYRET_LTR	g2631	Motif:PYRET_LTR	g304	Motif:PYRET_LTR	g2775	Motif:PYRET_LTR	Missing	Motif:PYRET_LTR	g1028	Motif:PYRET_LTR	g1300	Motif:PYRET_LTR	g628	Motif:PYRET_LTR	g2385	Motif:PYRET_LTR	M_BR32_EuGene_00136991	M_BR32_EuGene_00136971	maker-LXOP01000420.1-augustus-gene-0.17	maker-LXOP01000420.1-exonerate_protein2genome-gene-0.36	maker-LXOQ01000263.1-augustus-gene-0.55	maker-LXOQ01000263.1-exonerate_protein2genome-gene-0.35	maker-LOFC01000080.1-augustus-gene-0.92	maker-LOFC01000080.1-exonerate_protein2genome-gene-0.62	maker-LOFD01000238.1-snap-gene-0.46	maker-LOFD01000238.1-exonerate_protein2genome-gene-0.36	g10609	Motif:PYRET_LTR	M_CD156_EuGene_00132181	M_CD156_EuGene_00132161	M_US71_EuGene_00073231	M_US71_EuGene_00073251	maker-LOFE01000486.1-augustus-gene-0.44	maker-LOFE01000486.1-snap-gene-0.12	maker-LOFF01000416.1-snap-gene-0.25	maker-LOFF01000416.1-snap-gene-0.26	Motif:PYRET_LTR	maker-AYPX01001887.1-snap-gene-0.1	Motif:PYRET_LTR	maker-ATNT01000131.1-snap-gene-0.3	Motif:PYRET_LTR	MGG_16066	Motif:PYRET_LTR	augustus-ATNU01000114.1-processed-gene-0.1	Motif:PYRET_LTR	maker-KK214844.1-snap-gene-4.37	Motif:PYRET_LTR
MGG_02232	g6613	g6611	g1363	g1365	g9464	g9462	g1186	g1188	g4189	g4188	g6256	g6254	g964	g962	g6517	g6515	g3053	g3051	M_BR32_EuGene_00137111	M_BR32_EuGene_00137091	maker-LXOP01000918.1-exonerate_protein2genome-gene-0.1	augustus-LXOP01000918.1-processed-gene-0.7	maker-LXOQ01000501.1-exonerate_protein2genome-gene-0.6	augustus-LXOQ01000501.1-processed-gene-0.1	maker-LOFC01000079.1-augustus-gene-0.4	augustus-LOFC01000079.1-processed-gene-0.56	maker-LOFD01000611.1-exonerate_protein2genome-gene-0.14	snap-LOFD01000611.1-processed-gene-0.3	g720	g718	M_CD156_EuGene_00132291	M_CD156_EuGene_00132271	Motif:PYRET_I-int	M_US71_EuGene_00073141	Motif:PYRET_LTR	augustus-LOFE01001282.1-processed-gene-0.7	Motif:PYRET_LTR	snap-LOFF01000582.1-processed-gene-0.2	maker-AYPX01002218.1-exonerate_protein2genome-gene-0.2	Motif:MGR583	Motif:MGRL3_LTR	Missing	MGG_16072	MGG_02231	maker-ATNU01000140.1-exonerate_protein2genome-gene-0.7	augustus-ATNU01000140.1-processed-gene-0.0	Motif:POT2	augustus-KK214844.1-processed-gene-3.15	maker-KN711245.1-snap-gene-14.29
MGG_02546	g10289	g10291	g1712	g1714	g2094	g2096	g5502	g5504	g4798	Missing	g1812	g1810	g1742	g1740	g8520	g8518	g6283	g6285	M_BR32_EuGene_00061361	M_BR32_EuGene_00061381	maker-LXOP01000068.1-augustus-gene-0.109	snap-LXOP01000068.1-processed-gene-0.12	maker-LXOQ01000077.1-augustus-gene-0.16	augustus-LXOQ01000077.1-processed-gene-0.257	maker-LOFC01000887.1-augustus-gene-0.41	genemark-LOFC01000887.1-processed-gene-0.66	maker-LOFD01000041.1-augustus-gene-0.40	snap-LOFD01000041.1-processed-gene-0.75	g10181	g10179	M_CD156_EuGene_00127341	M_CD156_EuGene_00127321	M_US71_EuGene_00109001	M_US71_EuGene_00108981	maker-LOFE01000081.1-augustus-gene-0.147	augustus-LOFE01000081.1-processed-gene-0.121	maker-LOFF01000131.1-augustus-gene-0.57	Motif:PYRET_LTR	Missing	snap-AYPX01000635.1-processed-gene-0.17	Motif:POT2	genemark-ATNT01001496.1-processed-gene-0.124	Motif:POT2	MGG_02545	maker-ATNU01000899.1-snap-gene-0.52	genemark-ATNU01000899.1-processed-gene-0.128	maker-KK214906.1-snap-gene-22.180	snap-KK214906.1-processed-gene-22.120	maker-KN711239.1-augustus-gene-1.65
MGG_02635	g1354	g1353	g7961	g7960	g8324	g8325	g84	Missing	g2649	Missing	g291	Missing	g168	Missing	g437	Missing	g8335	g8336	M_BR32_EuGene_00060041	M_BR32_EuGene_00060021	maker-LXOP01000035.1-snap-gene-0.191	maker-LXOP01000035.1-snap-gene-0.210	maker-LXOQ01000184.1-snap-gene-0.0	maker-LXOQ01000184.1-snap-gene-0.10	genemark-LOFC01000468.1-processed-gene-1.175	maker-LOFC01000468.1-snap-gene-1.55	maker-LOFD01000318.1-snap-gene-1.16	maker-LOFD01000318.1-snap-gene-1.3	g9051	g9052	M_CD156_EuGene_00096811	M_CD156_EuGene_00096791	M_US71_EuGene_00049151	M_US71_EuGene_00049171	genemark-LOFE01000040.1-processed-gene-1.71	maker-LOFE01000040.1-augustus-gene-1.100	maker-LOFF01000017.1-snap-gene-1.39	maker-LOFF01000017.1-snap-gene-1.25	maker-AYPX01006044.1-snap-gene-0.8	maker-AYPX01006044.1-augustus-gene-0.13	genemark-ATNT01001481.1-processed-gene-0.197	maker-ATNT01001481.1-snap-gene-0.268	MGG_02634	MGG_18010	genemark-ATNU01001880.1-processed-gene-1.73	maker-ATNU01001880.1-snap-gene-1.228	maker-KK214906.1-snap-gene-19.0	maker-KK214906.1-snap-gene-18.140	maker-KN711239.1-snap-gene-4.25
MGG_02638	g1353	g1351	g7960	g7958	g8325	g8327	g4784	g4786	g4649	g4651	g1710	g1708	g5387	g5389	g6813	g6815	g8336	g8338	M_BR32_EuGene_00060001	M_BR32_EuGene_00059981	maker-LXOP01000035.1-augustus-gene-0.175	maker-LXOP01000035.1-exonerate_protein2genome-gene-0.50	maker-LXOQ01000184.1-augustus-gene-0.21	maker-LXOQ01000184.1-exonerate_protein2genome-gene-0.39	maker-LOFC01000468.1-augustus-gene-1.194	maker-LOFC01000468.1-snap-gene-1.58	maker-LOFD01000318.1-snap-gene-1.4	maker-LOFD01000318.1-exonerate_protein2genome-gene-1.30	g9052	g9054	M_CD156_EuGene_00096771	M_CD156_EuGene_00096751	M_US71_EuGene_00049191	M_US71_EuGene_00049211	maker-LOFE01000040.1-augustus-gene-1.101	maker-LOFE01000040.1-snap-gene-1.4	maker-LOFF01000017.1-snap-gene-1.26	maker-LOFF01000017.1-snap-gene-1.28	maker-AYPX01006043.1-snap-gene-0.24	maker-AYPX01006043.1-snap-gene-0.23	maker-ATNT01001481.1-augustus-gene-0.23	maker-ATNT01001481.1-snap-gene-0.266	MGG_02637	MGG_18008	maker-ATNU01001880.1-augustus-gene-1.143	maker-ATNU01001880.1-snap-gene-1.226	maker-KK214906.1-augustus-gene-18.60	maker-KK214906.1-snap-gene-18.138	maker-KN711239.1-augustus-gene-4.75
MGG_02645	g4782	g4783	g7953	g7955	g8333	g8331	g4792	g4790	g1719	g1721	g1702	g1704	g5395	g5393	g6821	g6819	g8344	g8342	M_BR32_EuGene_00059871	M_BR32_EuGene_00059891	maker-LXOP01000035.1-augustus-gene-0.171	augustus-LXOP01000035.1-processed-gene-0.249	maker-LXOQ01000184.1-augustus-gene-0.17	augustus-LXOQ01000184.1-processed-gene-0.72	maker-LOFC01000468.1-augustus-gene-1.199	augustus-LOFC01000468.1-processed-gene-1.106	maker-LOFD01000318.1-augustus-gene-2.79	snap-LOFD01000318.1-processed-gene-2.190	g9060	g9058	M_CD156_EuGene_00096641	M_CD156_EuGene_00096661	M_US71_EuGene_00049311	M_US71_EuGene_00049291	maker-LOFE01000040.1-augustus-gene-1.105	augustus-LOFE01000040.1-processed-gene-1.126	maker-LOFF01000017.1-augustus-gene-1.135	snap-LOFF01000017.1-processed-gene-1.90	Missing	augustus-AYPX01005295.1-processed-gene-0.0	maker-ATNT01001481.1-augustus-gene-0.19	augustus-ATNT01001481.1-processed-gene-0.172	MGG_02646	MGG_02644	maker-ATNU01001880.1-augustus-gene-0.47	augustus-ATNU01001880.1-processed-gene-0.93	maker-KK214906.1-augustus-gene-18.55	maker-KK214906.1-snap-gene-18.135	augustus-KN711239.1-processed-gene-4.7
MGG_02926	g7990	g7991	g4330	g4329	g10319	g10320	g8248	g8247	g10834	g10833	g8024	g8025	g10063	g10064	g10465	g10466	g10404	g10405	M_BR32_EuGene_00056031	M_BR32_EuGene_00056011	maker-LXOP01000013.1-augustus-gene-0.13	maker-LXOP01000013.1-augustus-gene-0.12	maker-LXOQ01000002.1-augustus-gene-2.120	maker-LXOQ01000002.1-augustus-gene-2.119	maker-LOFC01000030.1-augustus-gene-2.14	maker-LOFC01000030.1-augustus-gene-2.13	maker-LOFD01000086.1-snap-gene-1.49	maker-LOFD01000086.1-snap-gene-1.51	g9356	g9355	M_CD156_EuGene_00049871	M_CD156_EuGene_00049891	M_US71_EuGene_00053001	M_US71_EuGene_00053021	augustus-LOFE01000022.1-processed-gene-7.28	maker-LOFE01000022.1-augustus-gene-7.51	maker-LOFF01000193.1-snap-gene-0.10	maker-LOFF01000193.1-snap-gene-0.8	maker-AYPX01001743.1-snap-gene-0.17	maker-AYPX01001743.1-snap-gene-0.19	maker-ATNT01001474.1-augustus-gene-2.150	maker-ATNT01001474.1-augustus-gene-1.77	MGG_02925	MGG_02927	maker-ATNU01001871.1-augustus-gene-1.35	maker-ATNU01001871.1-augustus-gene-1.34	maker-KK214906.1-augustus-gene-7.56	maker-KK214906.1-augustus-gene-7.55	augustus-KN711239.1-processed-gene-15.92
MGG_02990	g4034	g4032	g6315	g6313	g2873	g2871	g9321	g9319	g4510	g4510	g5955	g5953	g216	g216	g10525	g10523	g5947	g5947	M_BR32_EuGene_00054941	M_BR32_EuGene_00054941	maker-LXOP01000469.1-snap-gene-0.22	augustus-LXOP01000469.1-processed-gene-0.47	maker-LXOQ01000275.1-snap-gene-0.58	maker-LXOQ01000275.1-snap-gene-0.58	maker-LOFC01000030.1-snap-gene-0.57	maker-LOFC01000030.1-snap-gene-0.57	maker-LOFD01000781.1-snap-gene-0.79	snap-LOFD01000781.1-processed-gene-0.20	g2283	g2283	M_CD156_EuGene_00050961	M_CD156_EuGene_00050931	M_US71_EuGene_00054061	M_US71_EuGene_00054031	maker-LOFE01000147.1-snap-gene-1.228	augustus-LOFE01000147.1-processed-gene-1.105	maker-LOFF01000234.1-snap-gene-0.163	snap-LOFF01000234.1-processed-gene-0.77	maker-AYPX01002168.1-snap-gene-0.19	snap-AYPX01002168.1-processed-gene-0.24	maker-ATNT01001471.1-snap-gene-0.44	maker-ATNT01001471.1-snap-gene-0.44	MGG_02991	MGG_02991	maker-ATNU01001867.1-snap-gene-0.19	maker-ATNU01001867.1-snap-gene-0.19	maker-KK214906.1-snap-gene-4.59	maker-KK214906.1-snap-gene-4.59	augustus-KN711239.1-processed-gene-18.125
MGG_04259	g3478	g3476	g3130	g3128	g3374	g3372	g3650	g3648	g8873	g8871	g2172	g2174	g2205	g2207	g493	g491	g4830	g4832	M_BR32_EuGene_00074361	M_BR32_EuGene_00074381	maker-LXOP01000306.1-snap-gene-0.40	maker-LXOP01000306.1-augustus-gene-0.20	maker-LXOQ01000106.1-snap-gene-0.34	maker-LXOQ01000106.1-augustus-gene-0.7	Missing	augustus-LOFC01000542.1-processed-gene-0.8	maker-LOFD01000064.1-snap-gene-0.194	maker-LOFD01000064.1-snap-gene-0.206	g7499	g7497	M_CD156_EuGene_00065661	M_CD156_EuGene_00065681	M_US71_EuGene_00042921	M_US71_EuGene_00042901	maker-LOFE01000039.1-snap-gene-0.35	maker-LOFE01000039.1-augustus-gene-0.25	maker-LOFF01000169.1-snap-gene-0.155	maker-LOFF01000169.1-snap-gene-0.138	Motif:POT2	Motif:POT2	Motif:MGR583	maker-ATNT01001358.1-augustus-gene-0.22	Motif:MGR583	MGG_04258	Motif:POT2	maker-ATNU01001729.1-augustus-gene-0.7	Motif:POT2	Motif:POT2	maker-KN711242.1-augustus-gene-16.32
MGG_04291	Missing	Missing	Missing	g6356	Missing	Motif:MGR583	Missing	g471	Missing	g37	Missing	g43	Missing	Missing	Motif:GYMAG1_LTR	Motif:GYMAG2_LTR	Missing	g380	M_BR32_EuGene_00102361	M_BR32_EuGene_00102351	Missing	maker-LXOP01000888.1-exonerate_protein2genome-gene-0.6	Missing	maker-LXOQ01000487.1-exonerate_protein2genome-gene-0.0	Missing	augustus-LOFC01001242.1-processed-gene-0.2	Motif:GYMAG2_LTR	maker-LOFD01000475.1-snap-gene-0.12	Motif:GYMAG2_LTR	g4489	M_CD156_EuGene_00098601	M_CD156_EuGene_00098621	M_US71_EuGene_00116481	Missing	Motif:Mariner-13_SS	maker-LOFE01000287.1-snap-gene-0.8	Missing	Missing	Missing	Missing	Missing	Missing	MGG_17643	MGG_17642	Missing	maker-ATNU01001686.1-snap-gene-0.2	Motif:MGR583	augustus-KK214860.1-processed-gene-0.135	Missing
MGG_04384	g4463	g4465	g6664	g6666	g8223	g8221	g8390	g8392	g10492	g10494	g4639	g4637	g10712	g10714	g5478	g5476	g5745	g5743	M_BR32_EuGene_00000931	M_BR32_EuGene_00000951	augustus-LXOP01000064.1-processed-gene-0.201	maker-LXOP01000064.1-augustus-gene-0.47	augustus-LXOQ01000003.1-processed-gene-5.41	maker-LXOQ01000003.1-augustus-gene-5.251	augustus-LOFC01000290.1-processed-gene-0.89	maker-LOFC01000290.1-augustus-gene-0.221	snap-LOFD01000422.1-processed-gene-0.93	maker-LOFD01000422.1-snap-gene-0.181	g5576	g5578	M_CD156_EuGene_00042671	M_CD156_EuGene_00042651	M_US71_EuGene_00018871	M_US71_EuGene_00018851	augustus-LOFE01000238.1-processed-gene-0.4	maker-LOFE01000238.1-augustus-gene-0.1	snap-LOFF01000022.1-processed-gene-0.2	maker-LOFF01000022.1-snap-gene-0.165	snap-AYPX01000975.1-processed-gene-0.2	maker-AYPX01000975.1-snap-gene-0.25	augustus-ATNT01000566.1-processed-gene-0.92	maker-ATNT01000566.1-augustus-gene-0.40	MGG_04383	MGG_04385	augustus-ATNU01000678.1-processed-gene-0.2	maker-ATNU01000678.1-augustus-gene-0.79	augustus-KK214875.1-processed-gene-17.94	maker-KK214875.1-augustus-gene-17.6	augustus-KN711238.1-processed-gene-6.106
MGG_04451	g6273	g6273	g6709	g6709	g8175	g8175	g8435	g8435	g3450	g3450	g4591	g4591	g10757	g10757	g5430	g5430	g5697	g5697	M_BR32_EuGene_00001421	M_BR32_EuGene_00001421	maker-LXOP01000237.1-augustus-gene-0.49	maker-LXOP01000237.1-augustus-gene-0.49	maker-LXOQ01000003.1-augustus-gene-4.178	maker-LXOQ01000003.1-augustus-gene-4.178	augustus-LOFC01000529.1-processed-gene-0.57	augustus-LOFC01000529.1-processed-gene-0.57	genemark-LOFD01000552.1-processed-gene-0.54	genemark-LOFD01000552.1-processed-gene-0.54	g4480	g4480	M_CD156_EuGene_00042161	M_CD156_EuGene_00042161	M_US71_EuGene_00018361	M_US71_EuGene_00018361	augustus-LOFE01000389.1-processed-gene-0.221	augustus-LOFE01000389.1-processed-gene-0.221	genemark-LOFF01000022.1-processed-gene-0.346	genemark-LOFF01000022.1-processed-gene-0.346	augustus-AYPX01007420.1-processed-gene-0.31	augustus-AYPX01007420.1-processed-gene-0.31	augustus-ATNT01000566.1-processed-gene-1.145	augustus-ATNT01000566.1-processed-gene-1.145	MGG_04450	MGG_04450	augustus-ATNU01000678.1-processed-gene-1.40	augustus-ATNU01000678.1-processed-gene-1.40	maker-KK214875.1-augustus-gene-16.61	maker-KK214875.1-augustus-gene-16.61	maker-KN711238.1-snap-gene-7.18
MGG_04452	g6276	g6273	g6712	g6709	g8175	g8175	g8438	g8435	g3450	g3450	g4591	g4591	g10760	g10757	g5430	g5430	g5697	g5697	M_BR32_EuGene_00001451	M_BR32_EuGene_00001421	maker-LXOP01000237.1-augustus-gene-0.49	maker-LXOP01000237.1-augustus-gene-0.49	maker-LXOQ01000003.1-augustus-gene-4.178	maker-LXOQ01000003.1-augustus-gene-4.178	maker-LOFC01000529.1-augustus-gene-0.14	augustus-LOFC01000529.1-processed-gene-0.57	snap-LOFD01000552.1-processed-gene-0.26	genemark-LOFD01000552.1-processed-gene-0.54	g4480	g4480	M_CD156_EuGene_00042161	M_CD156_EuGene_00042161	M_US71_EuGene_00018361	M_US71_EuGene_00018361	augustus-LOFE01000389.1-processed-gene-0.221	augustus-LOFE01000389.1-processed-gene-0.221	maker-LOFF01000022.1-snap-gene-0.158	genemark-LOFF01000022.1-processed-gene-0.346	maker-AYPX01007420.1-snap-gene-0.5	augustus-AYPX01007420.1-processed-gene-0.31	maker-ATNT01000566.1-augustus-gene-1.44	augustus-ATNT01000566.1-processed-gene-1.145	MGG_04453	MGG_04450	maker-ATNU01000678.1-augustus-gene-1.65	augustus-ATNU01000678.1-processed-gene-1.40	maker-KK214875.1-augustus-gene-16.61	maker-KK214875.1-augustus-gene-16.61	maker-KN711238.1-augustus-gene-7.99
MGG_04546	g6480	g6478	g10653	g10655	g9092	g9090	g9461	g9459	g9123	g9121	g3901	g3899	g6010	g6008	g8586	g8584	g8204	g8202	M_BR32_EuGene_00088111	M_BR32_EuGene_00088131	maker-LXOP01000087.1-snap-gene-0.98	Missing	maker-LXOQ01000014.1-snap-gene-1.139	maker-LXOQ01000014.1-augustus-gene-1.166	maker-LOFC01000097.1-snap-gene-1.6	maker-LOFC01000097.1-augustus-gene-1.116	maker-LOFD01000076.1-snap-gene-1.47	maker-LOFD01000076.1-snap-gene-1.38	g8627	g8629	M_CD156_EuGene_00068161	M_CD156_EuGene_00068141	M_US71_EuGene_00075871	M_US71_EuGene_00075851	maker-LOFE01000092.1-augustus-gene-1.124	maker-LOFE01000092.1-augustus-gene-1.115	Missing	maker-LOFF01000670.1-snap-gene-0.20	Missing	Motif:POT2	maker-ATNT01000438.1-snap-gene-0.151	maker-ATNT01000438.1-augustus-gene-0.53	Motif:POT2	MGG_04547	maker-ATNU01000520.1-snap-gene-1.331	maker-ATNU01000520.1-augustus-gene-1.304	maker-KK214814.1-snap-gene-5.91	maker-KK214814.1-augustus-gene-5.149	maker-KN711251.1-snap-gene-4.183
MGG_04579	g6454	g6451	g10679	g10679	g9066	g9063	g9435	g9432	Missing	g6810	g3875	g3872	g5983	g5980	g8560	g8557	g8178	g8175	M_BR32_EuGene_00088391	M_BR32_EuGene_00088391	augustus-LXOP01000108.1-processed-gene-0.127	Missing	augustus-LXOQ01000014.1-processed-gene-1.3	maker-LXOQ01000014.1-exonerate_protein2genome-gene-0.54	Missing	maker-LOFC01000199.1-augustus-gene-0.53	snap-LOFD01000076.1-processed-gene-1.127	snap-LOFD01000076.1-processed-gene-1.127	g8653	g8653	M_CD156_EuGene_00067891	M_CD156_EuGene_00067861	M_US71_EuGene_00075581	M_US71_EuGene_00075551	augustus-LOFE01000092.1-processed-gene-1.158	augustus-LOFE01000092.1-processed-gene-1.158	snap-LOFF01000117.1-processed-gene-1.66	maker-LOFF01000117.1-exonerate_protein2genome-gene-1.11	snap-AYPX01004951.1-processed-gene-0.3	snap-AYPX01004951.1-processed-gene-0.3	augustus-ATNT01000437.1-processed-gene-0.68	maker-ATNT01000437.1-exonerate_protein2genome-gene-0.5	MGG_04578	MGG_16514	augustus-ATNU01000520.1-processed-gene-0.78	maker-ATNU01000520.1-exonerate_protein2genome-gene-0.34	augustus-KK214814.1-processed-gene-6.6	augustus-KK214814.1-processed-gene-6.6	augustus-KN711251.1-processed-gene-3.43
MGG_04580	g6451	g6451	g10679	g10682	g9063	g9063	g9432	g9432	g6810	g6810	g3872	g3872	g5980	g5980	g8557	g8557	g8175	g8175	M_BR32_EuGene_00088391	M_BR32_EuGene_00088421	Missing	maker-LXOP01000397.1-exonerate_protein2genome-gene-0.14	maker-LXOQ01000014.1-exonerate_protein2genome-gene-0.54	maker-LXOQ01000014.1-exonerate_protein2genome-gene-0.54	maker-LOFC01000199.1-augustus-gene-0.53	maker-LOFC01000199.1-augustus-gene-0.53	snap-LOFD01000076.1-processed-gene-1.127	maker-LOFD01000076.1-exonerate_protein2genome-gene-1.36	g8653	g8656	M_CD156_EuGene_00067861	M_CD156_EuGene_00067861	M_US71_EuGene_00075551	M_US71_EuGene_00075551	augustus-LOFE01000092.1-processed-gene-1.158	maker-LOFE01000092.1-exonerate_protein2genome-gene-1.79	maker-LOFF01000117.1-exonerate_protein2genome-gene-1.11	maker-LOFF01000117.1-exonerate_protein2genome-gene-1.11	snap-AYPX01004951.1-processed-gene-0.3	maker-AYPX01004951.1-exonerate_protein2genome-gene-0.21	maker-ATNT01000437.1-exonerate_protein2genome-gene-0.5	maker-ATNT01000437.1-exonerate_protein2genome-gene-0.5	MGG_16514	MGG_16514	maker-ATNU01000520.1-exonerate_protein2genome-gene-0.34	maker-ATNU01000520.1-exonerate_protein2genome-gene-0.34	augustus-KK214814.1-processed-gene-6.6	maker-KK214814.1-exonerate_protein2genome-gene-6.87	maker-KN711251.1-exonerate_protein2genome-gene-3.75
MGG_04734	g2727	g2727	g8213	g8213	g7266	g7269	g5289	g5291	g3622	g3624	g6215	g6217	g8558	g8558	g4969	g4971	g3608	g3610	M_BR32_EuGene_00089481	M_BR32_EuGene_00089481	maker-LXOP01000054.1-augustus-gene-0.77	maker-LXOP01000054.1-augustus-gene-0.77	augustus-LXOQ01000094.1-processed-gene-0.154	maker-LXOQ01000094.1-augustus-gene-0.184	augustus-LOFC01000380.1-processed-gene-0.10	maker-LOFC01000380.1-augustus-gene-0.37	snap-LOFD01000250.1-processed-gene-0.129	maker-LOFD01000250.1-snap-gene-0.7	g1529	g1529	M_CD156_EuGene_00066721	M_CD156_EuGene_00066751	M_US71_EuGene_00074431	M_US71_EuGene_00074461	augustus-LOFE01000116.1-processed-gene-0.191	augustus-LOFE01000116.1-processed-gene-0.191	Missing	maker-LOFF01000532.1-snap-gene-0.45	snap-AYPX01005483.1-processed-gene-0.14	augustus-AYPX01005483.1-processed-gene-0.20	augustus-ATNT01000436.1-processed-gene-0.61	augustus-ATNT01000436.1-processed-gene-0.62	MGG_04736	MGG_04733	augustus-ATNU01000517.1-processed-gene-0.61	augustus-ATNU01000517.1-processed-gene-0.62	augustus-KK214814.1-processed-gene-9.40	augustus-KK214814.1-processed-gene-9.40	augustus-KN711251.1-processed-gene-0.18
MGG_04735	g2727	g2729	g8213	g8215	g7266	g7266	g5289	g5289	g3622	g3622	g6215	g6215	g8558	g8560	g4969	g4969	g3608	g3608	M_BR32_EuGene_00089481	M_BR32_EuGene_00089511	maker-LXOP01000054.1-augustus-gene-0.77	augustus-LXOP01000054.1-processed-gene-0.200	augustus-LXOQ01000094.1-processed-gene-0.154	augustus-LXOQ01000094.1-processed-gene-0.154	augustus-LOFC01000380.1-processed-gene-0.10	augustus-LOFC01000380.1-processed-gene-0.10	snap-LOFD01000250.1-processed-gene-0.129	snap-LOFD01000250.1-processed-gene-0.129	g1529	g1531	M_CD156_EuGene_00066721	M_CD156_EuGene_00066721	M_US71_EuGene_00074431	M_US71_EuGene_00074431	augustus-LOFE01000116.1-processed-gene-0.191	augustus-LOFE01000116.1-processed-gene-0.192	Missing	snap-LOFF01000911.1-processed-gene-0.2	snap-AYPX01005483.1-processed-gene-0.14	snap-AYPX01005483.1-processed-gene-0.14	augustus-ATNT01000436.1-processed-gene-0.61	augustus-ATNT01000436.1-processed-gene-0.61	MGG_04736	MGG_04736	augustus-ATNU01000517.1-processed-gene-0.61	augustus-ATNU01000517.1-processed-gene-0.61	augustus-KK214814.1-processed-gene-9.40	augustus-KK214814.1-processed-gene-9.41	augustus-KN711251.1-processed-gene-0.17
MGG_04776	g10857	g10859	g1648	g1650	g7245	g7243	g2500	g2502	g10326	g10324	g6196	g6194	g2894	g2892	g4950	g4948	g6086	g6084	M_BR32_EuGene_00089801	M_BR32_EuGene_00089821	snap-LXOP01000131.1-processed-gene-0.73	maker-LXOP01000131.1-augustus-gene-0.109	snap-LXOQ01000145.1-processed-gene-0.9	maker-LXOQ01000145.1-augustus-gene-0.119	genemark-LOFC01000015.1-processed-gene-0.268	maker-LOFC01000015.1-augustus-gene-0.201	snap-LOFD01000336.1-processed-gene-0.17	maker-LOFD01000336.1-augustus-gene-0.77	g1549	g1551	M_CD156_EuGene_00066441	M_CD156_EuGene_00066411	M_US71_EuGene_00123591	M_US71_EuGene_00123611	genemark-LOFE01000284.1-processed-gene-0.121	maker-LOFE01000284.1-augustus-gene-0.66	snap-LOFF01000595.1-processed-gene-0.13	maker-LOFF01000595.1-augustus-gene-0.94	Missing	maker-AYPX01000660.1-augustus-gene-0.23	genemark-ATNT01000427.1-processed-gene-0.90	maker-ATNT01000427.1-augustus-gene-0.28	MGG_04775	MGG_04778	Missing	maker-ATNU01000503.1-augustus-gene-0.14	snap-KK214891.1-processed-gene-0.77	maker-KK214891.1-augustus-gene-0.90	maker-KN711281.1-augustus-gene-0.123
MGG_04795	Motif:GYMAG2_LTR	Motif:GYMAG1_LTR	g1312	Motif:MGR583	Motif:GYMAG2_LTR	Motif:GYMAG1_LTR	g1723	Motif:MGR583	Motif:MGR583	Motif:MGR583	g6343	Motif:MGR583	g3452	Motif:MGR583	g6604	Motif:MGR583	g2043	Motif:MGR583	M_BR32_EuGene_00103361	M_BR32_EuGene_00103381	Motif:GYMAG2_LTR	Motif:GYMAG1_LTR	Motif:GYMAG2_LTR	Missing	Absent	Absent	Absent	Absent	Motif:MGR583	Motif:MGR583	Motif:MGR583	Motif:MGR583	Absent	Absent	Motif:MGR583	Motif:MGR583	Motif:MGR583	Motif:MGR583	Motif:GYMAG2_LTR	Motif:GYMAG1_LTR	Missing	Motif:GYMAG1_LTR	Motif:GYMAG2_LTR	Motif:GYMAG1_LTR	Motif:GYMAG2_LTR	Motif:GYMAG1_LTR	Motif:GYMAG2_LTR	maker-KK214876.1-exonerate_protein2genome-gene-0.77	maker-JRBC01001074.1-exonerate_protein2genome-gene-0.4
MGG_04892	g6643	g6641	g6054	g6052	g8672	g8670	g10071	g10069	g3514	g3516	g6042	g6040	g10333	g10335	g7193	g7191	g9957	g9959	M_BR32_EuGene_00046931	M_BR32_EuGene_00046941	maker-LXOP01000026.1-augustus-gene-0.133	maker-LXOP01000026.1-exonerate_protein2genome-gene-0.8	maker-LXOQ01000117.1-augustus-gene-0.191	maker-LXOQ01000117.1-exonerate_protein2genome-gene-0.52	maker-LOFC01000183.1-augustus-gene-0.168	maker-LOFC01000183.1-exonerate_protein2genome-gene-0.149	maker-LOFD01000115.1-snap-gene-1.94	maker-LOFD01000115.1-exonerate_protein2genome-gene-1.141	g8195	g8193	M_CD156_EuGene_00000631	M_CD156_EuGene_00000651	M_US71_EuGene_00007021	M_US71_EuGene_00007031	maker-LOFE01000136.1-augustus-gene-1.125	maker-LOFE01000136.1-exonerate_protein2genome-gene-1.34	maker-LOFF01000216.1-snap-gene-4.276	maker-LOFF01000216.1-exonerate_protein2genome-gene-4.120	maker-AYPX01003502.1-snap-gene-0.16	maker-AYPX01003502.1-exonerate_protein2genome-gene-0.8	maker-ATNT01000908.1-augustus-gene-0.1	maker-ATNT01000908.1-exonerate_protein2genome-gene-0.39	MGG_04891	MGG_16821	maker-ATNU01001130.1-augustus-gene-1.113	maker-ATNU01001130.1-exonerate_protein2genome-gene-1.213	maker-KK214908.1-augustus-gene-19.13	maker-KK214908.1-exonerate_protein2genome-gene-19.25	maker-KN711244.1-augustus-gene-15.132
MGG_04925	g1583	g1585	g7044	g7042	g8636	g8638	g10035	g10037	g10086	g10084	g8600	g8602	g10370	g10368	g7157	g7159	g9994	g9992	M_BR32_EuGene_00047311	M_BR32_EuGene_00047291	maker-LXOP01000372.1-augustus-gene-0.42	maker-LXOP01000372.1-augustus-gene-0.41	maker-LXOQ01000041.1-augustus-gene-0.136	maker-LXOQ01000041.1-augustus-gene-0.135	maker-LOFC01000101.1-augustus-gene-0.56	maker-LOFC01000101.1-augustus-gene-0.55	maker-LOFD01000115.1-snap-gene-2.64	maker-LOFD01000115.1-snap-gene-2.63	g8159	g8161	M_CD156_EuGene_00001031	M_CD156_EuGene_00001011	M_US71_EuGene_00007371	M_US71_EuGene_00007351	maker-LOFE01000226.1-augustus-gene-0.139	maker-LOFE01000226.1-augustus-gene-0.140	maker-LOFF01000216.1-snap-gene-3.19	maker-LOFF01000216.1-snap-gene-3.20	maker-AYPX01003508.1-snap-gene-0.49	maker-AYPX01003508.1-snap-gene-0.48	maker-ATNT01000908.1-augustus-gene-1.4	maker-ATNT01000908.1-augustus-gene-1.3	MGG_04926	MGG_04924	maker-ATNU01001131.1-augustus-gene-0.35	maker-ATNU01001131.1-augustus-gene-0.34	maker-KK214875.1-augustus-gene-19.126	maker-KK214875.1-augustus-gene-19.125	maker-KN711244.1-augustus-gene-15.119
MGG_05119	g7090	g7092	g10857	g10855	g10511	g10513	g9299	g9297	g10387	g10385	g1481	g1483	g4467	g4469	g5694	g5692	g5850	g5848	M_BR32_EuGene_00049711	M_BR32_EuGene_00049731	maker-LXOP01000001.1-exonerate_protein2genome-gene-0.26	maker-LXOP01000001.1-augustus-gene-0.101	maker-LXOQ01000033.1-exonerate_protein2genome-gene-0.113	maker-LXOQ01000033.1-augustus-gene-0.139	maker-LOFC01000592.1-exonerate_protein2genome-gene-0.59	maker-LOFC01000592.1-augustus-gene-0.87	maker-LOFD01000082.1-exonerate_protein2genome-gene-2.216	maker-LOFD01000082.1-snap-gene-2.176	g9754	g9752	M_CD156_EuGene_00003411	M_CD156_EuGene_00003431	M_US71_EuGene_00009661	M_US71_EuGene_00009681	maker-LOFE01000052.1-exonerate_protein2genome-gene-1.27	augustus-LOFE01000052.1-processed-gene-1.155	maker-LOFF01000116.1-exonerate_protein2genome-gene-1.231	snap-LOFF01000116.1-processed-gene-1.302	maker-AYPX01003996.1-exonerate_protein2genome-gene-0.5	Missing	maker-ATNT01000913.1-exonerate_protein2genome-gene-0.53	augustus-ATNT01000913.1-processed-gene-0.139	MGG_16874	MGG_05120	maker-ATNU01001133.1-exonerate_protein2genome-gene-0.63	augustus-ATNU01001133.1-processed-gene-0.94	maker-KK214875.1-exonerate_protein2genome-gene-26.144	augustus-KK214875.1-processed-gene-26.57	augustus-KN711244.1-processed-gene-8.4
MGG_05389	g6537	Missing	g6016	Motif:PYRET_LTR	g4389	Motif:PYRET_LTR	g4657	Motif:PYRET_LTR	Missing	Motif:OCCAN_MG	g3678	Motif:PYRET_LTR	g3966	Motif:PYRET_LTR	g6672	Motif:PYRET_LTR	g9550	Motif:PYRET_LTR	M_BR32_EuGene_00117451	M_BR32_EuGene_00117431	augustus-LXOP01000166.1-processed-gene-0.78	Missing	augustus-LXOQ01000046.1-processed-gene-1.194	Motif:PYRET_LTR	Missing	Missing	snap-LOFD01000118.1-processed-gene-1.153	Missing	g5935	Missing	M_CD156_EuGene_00106631	Motif:PYRET_I-int	M_US71_EuGene_00077721	M_US71_EuGene_00077741	Missing	maker-LOFE01000891.1-exonerate_protein2genome-gene-0.0	Missing	maker-LOFF01000320.1-exonerate_protein2genome-gene-0.4	Motif:POT2	Missing	Missing	maker-ATNT01000301.1-exonerate_protein2genome-gene-0.3	Motif:POT2	MGG_16346	Missing	maker-ATNU01000328.1-exonerate_protein2genome-gene-0.2	Motif:PYRET_LTR	maker-KK214822.1-exonerate_protein2genome-gene-4.33	Motif:MGR583
MGG_05410	g589	g591	g3936	g3938	g753	g751	g262	g264	g370	g368	g68	g66	g2681	g2683	g8	g10	g4425	g4427	M_BR32_EuGene_00117151	M_BR32_EuGene_00117171	Missing	Missing	maker-LXOQ01000451.1-snap-gene-0.10	Missing	genemark-LOFC01000102.1-processed-gene-0.16	Missing	genemark-LOFD01000944.1-processed-gene-0.3	Missing	g4661	g4663	M_CD156_EuGene_00099511	M_CD156_EuGene_00099531	M_US71_EuGene_00102451	M_US71_EuGene_00102431	genemark-LOFE01000813.1-processed-gene-0.2	augustus-LOFE01000813.1-processed-gene-0.33	genemark-LOFF01000254.1-processed-gene-0.5	snap-LOFF01000254.1-processed-gene-0.20	genemark-AYPX01000286.1-processed-gene-0.6	Missing	genemark-ATNT01000312.1-processed-gene-0.13	maker-ATNT01000312.1-exonerate_protein2genome-gene-0.3	MGG_05411	Motif:PYRET_LTR	genemark-ATNU01000055.1-processed-gene-0.16	Missing	maker-KK214822.1-augustus-gene-5.58	maker-KK214822.1-exonerate_protein2genome-gene-5.87	maker-KN711261.1-exonerate_protein2genome-gene-0.82
MGG_05416	Motif:OCCAN_MG	g3958	Motif:OCCAN_MG	g4435	Motif:OCCAN_MG	g389	Motif:OCCAN_MG	g9578	Motif:OCCAN_MG	g7082	Motif:OCCAN_MG	g7649	Motif:OCCAN_MG	g4160	Motif:OCCAN_MG	g4708	Motif:OCCAN_MG	g4424	Motif:OCCAN_MG	M_BR32_EuGene_00117121	Motif:OCCAN_MG	maker-LXOP01000415.1-exonerate_protein2genome-gene-0.3	Motif:OCCAN_MG	maker-LXOQ01000286.1-exonerate_protein2genome-gene-0.7	Motif:OCCAN_MG	maker-LOFC01000102.1-exonerate_protein2genome-gene-0.4	Motif:OCCAN_MG	maker-LOFD01000396.1-exonerate_protein2genome-gene-0.14	Motif:OCCAN_MG	g4660	Motif:OCCAN_MG	M_CD156_EuGene_00099481	Motif:OCCAN_MG	M_US71_EuGene_00102481	Motif:OCCAN_MG	maker-LOFE01000813.1-exonerate_protein2genome-gene-0.19	Motif:OCCAN_MG	maker-LOFF01000254.1-exonerate_protein2genome-gene-0.18	Motif:OCCAN_MG	maker-AYPX01000285.1-exonerate_protein2genome-gene-0.4	Motif:OCCAN_MG	maker-ATNT01000315.1-exonerate_protein2genome-gene-0.2	Motif:OCCAN_MG	MGG_16356	Motif:OCCAN_MG	maker-ATNU01001955.1-exonerate_protein2genome-gene-0.6	Motif:OCCAN_MG	maker-KK214822.1-exonerate_protein2genome-gene-5.89	maker-KN711261.1-exonerate_protein2genome-gene-0.84
MGG_05424	Motif:OCCAN_MG	g3962	Motif:OCCAN_MG	g4439	Motif:OCCAN_MG	g393	Motif:OCCAN_MG	g9574	Motif:GYMAG2_LTR	g7075	Motif:OCCAN_MG	g7645	Motif:OCCAN_MG	g4164	Motif:OCCAN_MG	g4704	Motif:OCCAN_MG	g4420	M_BR32_EuGene_00117031	M_BR32_EuGene_00117051	Motif:OCCAN_MG	maker-LXOP01000415.1-snap-gene-0.20	Motif:OCCAN_MG	maker-LXOQ01000286.1-augustus-gene-0.35	Absent	Absent	Missing	maker-LOFD01000396.1-snap-gene-0.22	Motif:OCCAN_MG	g4656	M_CD156_EuGene_00099401	M_CD156_EuGene_00099421	Motif:GYMAG2_LTR	M_US71_EuGene_00102541	Motif:GYMAG2_LTR	maker-LOFE01000135.1-snap-gene-0.199	Motif:GYMAG2_LTR	maker-LOFF01000082.1-augustus-gene-0.2	Motif:GYMAG2_LTR	maker-AYPX01003733.1-snap-gene-0.13	Motif:GYMAG2_LTR	maker-ATNT01000319.1-augustus-gene-0.30	Motif:GYMAG2_LTR	MGG_05423	Motif:GYMAG2_LTR	maker-ATNU01000355.1-snap-gene-0.16	Motif:POT2	maker-KK214822.1-augustus-gene-5.61	Motif:GYMAG2_LTR
MGG_05429	g6162	g6163	g839	g838	g797	g796	g3582	g3581	g7070	g7071	g880	g881	g452	g453	g2604	g2603	g4984	g4985	M_BR32_EuGene_00116961	M_BR32_EuGene_00116981	augustus-LXOP01000280.1-processed-gene-0.14	augustus-LXOP01000280.1-processed-gene-0.15	augustus-LXOQ01000062.1-processed-gene-0.196	augustus-LXOQ01000062.1-processed-gene-0.197	augustus-LOFC01000164.1-processed-gene-0.114	augustus-LOFC01000164.1-processed-gene-0.113	snap-LOFD01000105.1-processed-gene-0.211	snap-LOFD01000105.1-processed-gene-0.212	g6117	g6116	M_CD156_EuGene_00099341	M_CD156_EuGene_00099361	M_US71_EuGene_00102611	M_US71_EuGene_00102591	augustus-LOFE01000135.1-processed-gene-0.302	augustus-LOFE01000135.1-processed-gene-0.303	genemark-LOFF01000082.1-processed-gene-0.29	snap-LOFF01000082.1-processed-gene-0.128	augustus-AYPX01000044.1-processed-gene-0.1	Missing	augustus-ATNT01000319.1-processed-gene-0.26	augustus-ATNT01000319.1-processed-gene-0.25	MGG_13058	MGG_05428	augustus-ATNU01000355.1-processed-gene-0.25	augustus-ATNU01000355.1-processed-gene-0.24	augustus-KK214822.1-processed-gene-6.78	augustus-KK214822.1-processed-gene-5.48	augustus-KN711261.1-processed-gene-1.28
MGG_05518	g1317	g1319	g4272	g4270	g871	g869	g516	g514	g8658	g8660	g999	g1001	g378	g380	g3293	g3291	g1469	g1471	M_BR32_EuGene_00115981	M_BR32_EuGene_00116001	augustus-LXOP01000091.1-processed-gene-0.189	genemark-LXOP01000091.1-processed-gene-0.2	augustus-LXOQ01000114.1-processed-gene-0.137	genemark-LXOQ01000114.1-processed-gene-0.3	augustus-LOFC01000407.1-processed-gene-0.62	maker-LOFC01000407.1-exonerate_protein2genome-gene-0.16	snap-LOFD01000021.1-processed-gene-1.198	maker-LOFD01000021.1-exonerate_protein2genome-gene-1.29	g5359	g5361	M_CD156_EuGene_00097951	M_CD156_EuGene_00097971	M_US71_EuGene_00123691	M_US71_EuGene_00123671	augustus-LOFE01000126.1-processed-gene-0.37	snap-LOFE01000126.1-processed-gene-0.3	snap-LOFF01000235.1-processed-gene-0.117	snap-LOFF01000235.1-processed-gene-0.115	Missing	Motif:PYRET_LTR	augustus-ATNT01000336.1-processed-gene-0.0	Motif:PYRET_LTR	MGG_05519	Motif:PYRET_LTR	augustus-ATNU01000373.1-processed-gene-0.0	Motif:PYRET_LTR	maker-KK214822.1-snap-gene-8.9	Motif:PYRET_LTR	Motif:PYRET_LTR
MGG_05538	g1297	g1295	g4292	g4294	g891	g893	g536	g538	g1703	g1701	g979	g977	g357	g355	g3313	g3315	g1449	g1447	M_BR32_EuGene_00115751	M_BR32_EuGene_00115731	maker-LXOP01000091.1-augustus-gene-0.44	maker-LXOP01000091.1-augustus-gene-0.61	maker-LXOQ01000114.1-augustus-gene-0.177	maker-LXOQ01000114.1-augustus-gene-0.194	maker-LOFC01000126.1-augustus-gene-0.43	maker-LOFC01000126.1-augustus-gene-0.38	maker-LOFD01000021.1-snap-gene-1.6	maker-LOFD01000021.1-augustus-gene-1.101	g5338	g5336	M_CD156_EuGene_00097701	M_CD156_EuGene_00097681	M_US71_EuGene_00123921	M_US71_EuGene_00123941	maker-LOFE01000126.1-snap-gene-0.86	snap-LOFE01000126.1-processed-gene-0.33	snap-LOFF01000235.1-processed-gene-0.124	maker-LOFF01000235.1-augustus-gene-0.205	Motif:MGR583	maker-AYPX01000499.1-augustus-gene-0.5	maker-ATNT01000336.1-augustus-gene-0.102	maker-ATNT01000336.1-augustus-gene-0.112	MGG_16395	MGG_13108	Motif:MGR583	maker-ATNU01000374.1-augustus-gene-0.11	Motif:MGR583	maker-KK214822.1-snap-gene-8.16	maker-KN711289.1-augustus-gene-0.55
MGG_05747	g7922	Missing	g2861	g2863	g9958	g9956	g2871	g2873	g422	g420	g1591	g1593	g132	g130	g4085	g4083	g6573	g6571	M_BR32_EuGene_00095061	M_BR32_EuGene_00095041	maker-LXOP01000124.1-augustus-gene-0.38	maker-LXOP01000124.1-snap-gene-0.73	augustus-LXOQ01000080.1-processed-gene-0.53	maker-LXOQ01000080.1-snap-gene-0.15	maker-LOFC01000203.1-augustus-gene-0.84	maker-LOFC01000203.1-snap-gene-0.215	maker-LOFD01000280.1-snap-gene-1.86	maker-LOFD01000280.1-snap-gene-1.70	g9484	g9482	M_CD156_EuGene_00077091	M_CD156_EuGene_00077071	M_US71_EuGene_00084461	M_US71_EuGene_00084481	maker-LOFE01000062.1-augustus-gene-1.38	maker-LOFE01000062.1-snap-gene-0.45	maker-LOFF01000255.1-snap-gene-0.20	maker-LOFF01000255.1-snap-gene-0.9	maker-AYPX01006537.1-snap-gene-0.29	maker-AYPX01006537.1-snap-gene-0.32	augustus-ATNT01000366.1-processed-gene-3.28	maker-ATNT01000366.1-snap-gene-3.14	MGG_05746	MGG_16463	augustus-ATNU01000407.1-processed-gene-5.147	maker-ATNU01000407.1-snap-gene-5.68	maker-KK214876.1-augustus-gene-3.48	maker-KK214876.1-snap-gene-2.121	maker-KN711250.1-snap-gene-1.101
MGG_05818	g8090	g8092	g3173	g3171	g10374	g10372	g3003	g3001	g5832	g5834	g5699	g5697	g4290	g4292	Motif:Copia-9_ADe-I	g6504	g5569	g5571	M_BR32_EuGene_00127461	M_BR32_EuGene_00127481	maker-LXOP01000146.1-augustus-gene-0.64	augustus-LXOP01000146.1-processed-gene-0.103	augustus-LXOQ01000110.1-processed-gene-0.5	augustus-LXOQ01000110.1-processed-gene-0.21	maker-LOFC01000582.1-augustus-gene-0.81	augustus-LOFC01000582.1-processed-gene-0.118	maker-LOFD01000387.1-snap-gene-0.93	snap-LOFD01000387.1-processed-gene-0.47	g2667	g2665	M_CD156_EuGene_00131331	M_CD156_EuGene_00131311	M_US71_EuGene_00118391	Motif:PYRET_LTR	augustus-LOFE01000358.1-processed-gene-0.33	Motif:PYRET_LTR	maker-LOFF01000054.1-snap-gene-0.94	Missing	maker-AYPX01007590.1-snap-gene-0.25	Motif:PYRET_LTR	maker-ATNT01000863.1-augustus-gene-0.9	Motif:PYRET_LTR	MGG_05817	Motif:PYRET_LTR	maker-ATNU01001076.1-augustus-gene-0.81	Motif:PYRET_LTR	maker-KK214905.1-augustus-gene-3.4	Motif:PYRET_LTR	maker-KN711258.1-augustus-gene-1.127
MGG_05831	g8095	g8093	g3168	g3170	g10369	g10371	g2998	g3000	Missing	g5835	g5694	g5696	g4295	g4293	g6507	g6505	g5574	g5572	M_BR32_EuGene_00127511	M_BR32_EuGene_00127491	maker-LXOP01000146.1-augustus-gene-0.65	augustus-LXOP01000146.1-processed-gene-0.104	maker-LXOQ01000110.1-augustus-gene-0.149	augustus-LXOQ01000110.1-processed-gene-0.20	maker-LOFC01000582.1-augustus-gene-0.82	augustus-LOFC01000582.1-processed-gene-0.119	maker-LOFD01000387.1-snap-gene-0.92	snap-LOFD01000387.1-processed-gene-0.46	g2662	g2664	M_CD156_EuGene_00131281	M_CD156_EuGene_00131301	M_US71_EuGene_00124331	M_US71_EuGene_00124351	maker-LOFE01000501.1-augustus-gene-0.39	augustus-LOFE01000501.1-processed-gene-0.53	snap-LOFF01000498.1-processed-gene-0.14	snap-LOFF01000498.1-processed-gene-0.10	maker-AYPX01004399.1-augustus-gene-0.0	Missing	maker-ATNT01000833.1-augustus-gene-0.29	augustus-ATNT01000833.1-processed-gene-0.19	MGG_05830	MGG_05832	maker-ATNU01001028.1-augustus-gene-0.6	augustus-ATNU01001028.1-processed-gene-0.4	snap-KK214905.1-processed-gene-3.66	maker-KK214905.1-augustus-gene-3.0	augustus-KN711258.1-processed-gene-1.148
MGG_05896	Missing	Motif:MGRL3_LTR	g3312	Motif:MGRL3_LTR	g6562	Motif:MGRL3_LTR	g8092	Motif:MGRL3_LTR	g1513	Motif:MGRL3_LTR	g4801	Motif:MGRL3_LTR	g7740	Motif:MGRL3_LTR	g9313	Motif:MGRL3_LTR	g7774	Motif:MGRL3_LTR	M_BR32_EuGene_00075521	Motif:MGRL3_LTR	maker-LXOP01000184.1-augustus-gene-0.57	Motif:MGRL3_LTR	maker-LXOQ01000107.1-augustus-gene-0.22	Motif:MGRL3_LTR	maker-LOFC01000206.1-augustus-gene-0.2	Motif:MGRL3_LTR	maker-LOFD01000371.1-snap-gene-0.24	Motif:MGRL3_LTR	Missing	Motif:MGRL3_LTR	M_CD156_EuGene_00076651	Motif:MGRL3_LTR	M_US71_EuGene_00000871	Motif:MGRL3_LTR	maker-LOFE01000621.1-augustus-gene-0.10	Motif:MGRL3_LTR	maker-LOFF01000146.1-snap-gene-1.274	Motif:MGRL3_LTR	Missing	Motif:MGR583	Motif:PYRET_LTR	Motif:MGR583	Motif:PYRET_LTR	Motif:MGR583	Motif:PYRET_LTR	Missing	Motif:MAGGY_LTR	Motif:MGR583	Motif:PYRET_LTR
MGG_06224	g3395	g3397	g5648	g5646	g3854	g3852	g9707	g9709	g8512	g8514	g7485	g7483	g7039	g7041	g8365	g8363	g10516	g10514	M_BR32_EuGene_00134671	M_BR32_EuGene_00134651	maker-LXOP01000017.1-augustus-gene-0.70	augustus-LXOP01000017.1-processed-gene-0.291	maker-LXOQ01000025.1-snap-gene-2.3	augustus-LXOQ01000025.1-processed-gene-2.23	maker-LOFC01000510.1-snap-gene-0.38	Missing	maker-LOFD01000179.1-snap-gene-0.51	Missing	g6556	g6558	M_CD156_EuGene_00129361	M_CD156_EuGene_00129341	M_US71_EuGene_00126351	M_US71_EuGene_00126371	maker-LOFE01000037.1-snap-gene-0.3	Motif:MGR583	maker-LOFF01000540.1-snap-gene-0.31	Missing	Missing	Motif:MGR583	maker-ATNT01001034.1-snap-gene-0.6	Motif:MGR583	MGG_06223	Motif:MGR583	maker-ATNU01001317.1-snap-gene-0.14	Motif:MGR583	maker-KK214907.1-snap-gene-6.2	Motif:MGR583	maker-KN711237.1-snap-gene-26.80
MGG_06231	g3406	g3404	g5638	g5640	g3843	g3845	g9718	g9716	g8522	g8520	g7474	g7476	g7050	g7048	g8354	g8356	g10505	g10507	M_BR32_EuGene_00134541	M_BR32_EuGene_00134561	augustus-LXOP01000017.1-processed-gene-0.268	augustus-LXOP01000017.1-processed-gene-0.268	maker-LXOQ01000025.1-augustus-gene-1.8	augustus-LXOQ01000025.1-processed-gene-1.99	Missing	Missing	Motif:OCCAN_MG	snap-LOFD01000565.1-processed-gene-0.2	g6567	g6565	M_CD156_EuGene_00129251	M_CD156_EuGene_00129271	Missing	M_US71_EuGene_00126451	Missing	augustus-LOFE01000507.1-processed-gene-0.5	Missing	snap-LOFF01000112.1-processed-gene-0.2	Motif:MGR583	Missing	Motif:MGR583	Missing	Motif:MGR583	MGG_12880	Motif:MGR583	augustus-ATNU01001316.1-processed-gene-0.16	Motif:MGR583	maker-KK214907.1-augustus-gene-6.139	Motif:Mariner-1_SS
MGG_06234	g3409	g3407	g5635	g5635	g3840	g3840	g9721	g9719	g8525	g8523	g7471	g7471	g7053	g7051	g8351	g8351	g10502	g10502	M_BR32_EuGene_00134511	M_BR32_EuGene_00134511	maker-LXOP01000017.1-augustus-gene-0.88	augustus-LXOP01000017.1-processed-gene-0.268	maker-LXOQ01000025.1-augustus-gene-1.8	maker-LXOQ01000025.1-augustus-gene-1.8	maker-LOFC01000674.1-augustus-gene-0.53	genemark-LOFC01000673.1-processed-gene-0.0	maker-LOFD01000680.1-snap-gene-0.59	maker-LOFD01000680.1-snap-gene-0.59	g6570	g6568	M_CD156_EuGene_00009681	M_CD156_EuGene_00009661	M_US71_EuGene_00058451	M_US71_EuGene_00058451	Motif:PYRET_LTR	Motif:PYRET_LTR	Motif:PYRET_LTR	Motif:PYRET_LTR	maker-AYPX01003493.1-snap-gene-0.7	Motif:MGR583	Motif:POT2	Motif:MGR583	Motif:POT2	Motif:MGR583	Motif:POT2	maker-ATNU01001313.1-snap-gene-0.37	Motif:POT2	snap-KK214907.1-processed-gene-6.34	Motif:MGR583
MGG_06846	g10870	g10868	g2584	g2585	g3976	g3978	g3405	g3407	g5134	g5136	g2538	g2536	g1978	g1976	g3777	g3779	g3903	g3905	M_BR32_EuGene_00094261	M_BR32_EuGene_00094281	maker-LXOP01000355.1-augustus-gene-0.19	augustus-LXOP01000355.1-processed-gene-0.53	maker-LXOQ01000244.1-augustus-gene-0.51	augustus-LXOQ01000244.1-processed-gene-0.30	maker-LOFC01000011.1-augustus-gene-2.44	augustus-LOFC01000011.1-processed-gene-2.229	genemark-LOFD01000933.1-processed-gene-0.22	snap-LOFD01000933.1-processed-gene-0.8	g6454	g6452	M_CD156_EuGene_00109771	M_CD156_EuGene_00109751	M_US71_EuGene_00085331	M_US71_EuGene_00085311	maker-LOFE01000112.1-augustus-gene-1.92	augustus-LOFE01000112.1-processed-gene-1.115	genemark-LOFF01000645.1-processed-gene-0.8	snap-LOFF01000645.1-processed-gene-0.22	maker-AYPX01000652.1-augustus-gene-0.16	snap-AYPX01000652.1-processed-gene-0.28	maker-ATNT01000252.1-augustus-gene-0.1	augustus-ATNT01000252.1-processed-gene-0.41	MGG_06847	MGG_06845	maker-ATNU01000265.1-augustus-gene-0.27	augustus-ATNU01000265.1-processed-gene-0.14	maker-KK214844.1-augustus-gene-23.47	augustus-KK214844.1-processed-gene-23.124	augustus-KN711241.1-processed-gene-17.57
MGG_07348	g5687	g5689	g4111	g4109	g3006	g3004	g256	g254	g5114	g5114	g3540	g3538	g30	g33	g190	g193	g365	g368	M_BR32_EuGene_00068421	M_BR32_EuGene_00068401	snap-LXOP01000529.1-processed-gene-0.39	augustus-LXOP01000529.1-processed-gene-0.5	augustus-LXOQ01000235.1-processed-gene-0.36	augustus-LXOQ01000235.1-processed-gene-0.32	augustus-LOFC01000520.1-processed-gene-0.57	augustus-LOFC01000520.1-processed-gene-0.53	snap-LOFD01000055.1-processed-gene-0.105	augustus-LOFD01000055.1-processed-gene-0.123	g272	g270	M_CD156_EuGene_00101781	M_CD156_EuGene_00101801	M_US71_EuGene_00114781	M_US71_EuGene_00114761	augustus-LOFE01000009.1-processed-gene-4.127	augustus-LOFE01000009.1-processed-gene-4.110	snap-LOFF01000169.1-processed-gene-0.5	augustus-LOFF01000169.1-processed-gene-0.188	snap-AYPX01000362.1-processed-gene-0.22	augustus-AYPX01000362.1-processed-gene-0.1	Missing	augustus-ATNT01000658.1-processed-gene-0.9	MGG_07349	MGG_07347	augustus-ATNU01000781.1-processed-gene-0.76	augustus-ATNU01000781.1-processed-gene-0.70	augustus-KK214845.1-processed-gene-2.84	augustus-KK214845.1-processed-gene-2.92	augustus-KN711240.1-processed-gene-1.143
MGG_07350	g5685	g5687	g4113	g4111	g3010	g3006	g258	g256	g5117	g5114	g3542	g3540	g30	g30	g190	g190	g365	g365	M_BR32_EuGene_00068441	M_BR32_EuGene_00068421	maker-LXOP01000529.1-augustus-gene-0.19	snap-LXOP01000529.1-processed-gene-0.39	maker-LXOQ01000235.1-augustus-gene-0.22	augustus-LXOQ01000235.1-processed-gene-0.36	Missing	augustus-LOFC01000520.1-processed-gene-0.57	maker-LOFD01000055.1-snap-gene-0.44	snap-LOFD01000055.1-processed-gene-0.105	g275	g272	M_CD156_EuGene_00101751	M_CD156_EuGene_00101781	M_US71_EuGene_00114811	M_US71_EuGene_00114781	augustus-LOFE01000009.1-processed-gene-4.129	augustus-LOFE01000009.1-processed-gene-4.127	snap-LOFF01000169.1-processed-gene-0.3	snap-LOFF01000169.1-processed-gene-0.5	Missing	snap-AYPX01000362.1-processed-gene-0.22	maker-ATNT01000848.1-augustus-gene-0.122	augustus-ATNT01000848.1-processed-gene-0.62	Motif:POT2	MGG_07349	maker-ATNU01000781.1-augustus-gene-0.56	augustus-ATNU01000781.1-processed-gene-0.76	maker-KK214845.1-snap-gene-2.140	augustus-KK214845.1-processed-gene-2.84	maker-KN711240.1-augustus-gene-1.58
MGG_07363	g7345	g7347	g2257	g2259	g3018	g3016	g724	g726	g332	g334	g10001	g9999	g526	g524	g749	g747	g135	g133	M_BR32_EuGene_00141911	M_BR32_EuGene_00141891	maker-LXOP01000369.1-exonerate_protein2genome-gene-0.34	augustus-LXOP01000369.1-processed-gene-0.2	maker-LXOQ01000058.1-exonerate_protein2genome-gene-0.75	augustus-LXOQ01000058.1-processed-gene-0.37	Missing	augustus-LOFC01000303.1-processed-gene-0.1	maker-LOFD01000055.1-exonerate_protein2genome-gene-0.17	snap-LOFD01000055.1-processed-gene-0.111	g2386	Motif:PYRET_LTR	M_CD156_EuGene_00141301	Motif:PYRET_LTR	M_US71_EuGene_00115021	M_US71_EuGene_00115001	maker-LOFE01000488.1-exonerate_protein2genome-gene-0.44	augustus-LOFE01000488.1-processed-gene-0.4	maker-LOFF01000585.1-exonerate_protein2genome-gene-0.9	snap-LOFF01000585.1-processed-gene-0.5	Missing	snap-AYPX01002370.1-processed-gene-0.1	Missing	augustus-ATNT01000661.1-processed-gene-0.1	Motif:PYRET_LTR	MGG_07362	Missing	augustus-ATNU01000785.1-processed-gene-0.6	Motif:PYRET_LTR	Motif:POT2	Motif:PYRET_LTR
MGG_07372	g2918	Motif:MGRL3_LTR	g6620	Motif:MGRL3_LTR	g2118	Motif:MGRL3_LTR	g8494	Motif:MGRL3_LTR	g1229	Motif:MGRL3_LTR	g1772	Motif:MGRL3_LTR	g6396	Motif:MGRL3_LTR	g4609	Motif:MGRL3_LTR	g9508	Motif:MGRL3_LTR	M_BR32_EuGene_00120701	M_BR32_EuGene_00120721	genemark-LXOP01000345.1-processed-gene-0.15	maker-LXOP01000345.1-snap-gene-0.33	genemark-LXOQ01000243.1-processed-gene-0.5	maker-LXOQ01000243.1-snap-gene-0.49	genemark-LOFC01000345.1-processed-gene-0.80	maker-LOFC01000345.1-snap-gene-0.59	genemark-LOFD01000099.1-processed-gene-1.112	maker-LOFD01000099.1-snap-gene-1.238	g5751	Motif:MGRL3_LTR	M_CD156_EuGene_00079871	M_CD156_EuGene_00079851	M_US71_EuGene_00136051	M_US71_EuGene_00136071	genemark-LOFE01000602.1-processed-gene-0.19	maker-LOFE01000602.1-snap-gene-0.3	genemark-LOFF01000912.1-processed-gene-0.20	maker-LOFF01000912.1-snap-gene-0.11	genemark-AYPX01003636.1-processed-gene-0.9	Missing	genemark-ATNT01000774.1-processed-gene-0.9	maker-ATNT01000774.1-augustus-gene-0.15	MGG_07373	MGG_16603	genemark-ATNU01000951.1-processed-gene-0.10	maker-ATNU01000951.1-augustus-gene-0.4	augustus-KK214890.1-processed-gene-10.44	maker-KK214890.1-augustus-gene-10.60	maker-KN711247.1-augustus-gene-2.123
MGG_07538	g8534	g8535	g943	g942	g3204	g3203	g784	g785	g3983	g3984	g3351	g3350	g1197	g1198	g3752	g3751	g3667	g3668	M_BR32_EuGene_00118541	M_BR32_EuGene_00118551	maker-LXOP01000007.1-augustus-gene-0.98	maker-LXOP01000007.1-snap-gene-0.57	maker-LXOQ01000019.1-augustus-gene-2.334	maker-LXOQ01000019.1-snap-gene-2.355	maker-LOFC01000201.1-augustus-gene-2.345	maker-LOFC01000201.1-snap-gene-2.136	maker-LOFD01000010.1-snap-gene-3.233	maker-LOFD01000010.1-snap-gene-3.214	g10084	g10085	M_CD156_EuGene_00081871	M_CD156_EuGene_00081861	M_US71_EuGene_00080941	M_US71_EuGene_00080931	maker-LOFE01000127.1-augustus-gene-1.104	maker-LOFE01000127.1-snap-gene-1.265	maker-LOFF01000535.1-snap-gene-0.128	maker-LOFF01000535.1-snap-gene-0.113	maker-AYPX01006063.1-snap-gene-0.42	maker-AYPX01006063.1-snap-gene-0.37	maker-ATNT01000799.1-augustus-gene-2.27	maker-ATNT01000799.1-snap-gene-2.97	MGG_07539	MGG_16652	maker-ATNU01000981.1-augustus-gene-0.65	maker-ATNU01000981.1-snap-gene-0.120	maker-KK214890.1-augustus-gene-4.8	maker-KK214890.1-snap-gene-4.121	maker-KN711247.1-snap-gene-8.180
MGG_07609	g10018	g10020	g3694	g3692	g1869	g1871	g1110	g1112	g3822	g3824	g2588	g2590	g6739	g6741	g6434	g6432	g3131	g3129	M_BR32_EuGene_00122181	M_BR32_EuGene_00122161	augustus-LXOP01000032.1-processed-gene-0.271	maker-LXOP01000032.1-augustus-gene-0.78	augustus-LXOQ01000040.1-processed-gene-1.114	maker-LXOQ01000040.1-augustus-gene-1.16	maker-LOFC01000236.1-exonerate_protein2genome-gene-0.146	maker-LOFC01000236.1-augustus-gene-0.174	snap-LOFD01000075.1-processed-gene-1.46	maker-LOFD01000075.1-snap-gene-1.173	g4923	g4925	M_CD156_EuGene_00114191	M_CD156_EuGene_00114211	M_US71_EuGene_00100291	M_US71_EuGene_00100311	maker-LOFE01000170.1-snap-gene-0.21	maker-LOFE01000170.1-augustus-gene-0.201	maker-LOFF01000213.1-snap-gene-0.119	maker-LOFF01000213.1-snap-gene-0.121	maker-AYPX01003607.1-snap-gene-0.12	maker-AYPX01003607.1-snap-gene-0.10	maker-ATNT01000814.1-snap-gene-0.1	maker-ATNT01000814.1-augustus-gene-0.137	MGG_07608	MGG_07610	maker-ATNU01001003.1-snap-gene-0.22	maker-ATNU01001003.1-augustus-gene-0.14	maker-KK214890.1-snap-gene-0.58	maker-KK214890.1-augustus-gene-0.3	maker-JRBC01000760.1-snap-gene-0.235
MGG_07699	g8044	g8044	g3723	g3723	g1840	g1838	g80	g80	g3793	g3792	g2559	g2557	g6710	g6708	g6460	g6460	g3160	g3160	M_BR32_EuGene_00122571	M_BR32_EuGene_00122571	maker-LXOP01000032.1-augustus-gene-0.68	maker-LXOP01000032.1-augustus-gene-0.68	maker-LXOQ01000040.1-augustus-gene-1.9	maker-LXOQ01000040.1-augustus-gene-1.9	maker-LOFC01000713.1-augustus-gene-0.53	snap-LOFC01000712.1-processed-gene-0.10	snap-LOFD01000075.1-processed-gene-1.61	snap-LOFD01000075.1-processed-gene-1.61	g2527	g2527	M_CD156_EuGene_00113791	M_CD156_EuGene_00113771	M_US71_EuGene_00119961	M_US71_EuGene_00119961	maker-LOFE01000338.1-augustus-gene-0.10	maker-LOFE01000338.1-augustus-gene-0.10	genemark-LOFF01000710.1-processed-gene-0.32	genemark-LOFF01000710.1-processed-gene-0.32	maker-AYPX01007682.1-augustus-gene-0.2	maker-AYPX01007682.1-augustus-gene-0.2	maker-ATNT01000827.1-augustus-gene-0.18	Missing	MGG_13464	MGG_16692	maker-ATNU01001021.1-augustus-gene-0.8	Missing	maker-KK214905.1-augustus-gene-6.138	maker-KK214905.1-snap-gene-6.168	maker-KN711290.1-exonerate_protein2genome-gene-0.88
MGG_07748	g1418	Missing	g9323	g9325	g3634	Missing	g4094	Missing	g6003	g6005	g1922	Missing	g2380	Missing	g588	Missing	g2477	Missing	M_BR32_EuGene_00099251	M_BR32_EuGene_00099271	maker-LXOP01000096.1-exonerate_protein2genome-gene-0.27	Missing	maker-LXOQ01000016.1-exonerate_protein2genome-gene-1.103	augustus-LXOQ01000016.1-processed-gene-1.29	maker-LOFC01000429.1-exonerate_protein2genome-gene-0.72	augustus-LOFC01000429.1-processed-gene-0.185	maker-LOFD01000153.1-exonerate_protein2genome-gene-0.18	Missing	g673	Missing	M_CD156_EuGene_00006681	M_CD156_EuGene_00006701	M_US71_EuGene_00078311	M_US71_EuGene_00078331	maker-LOFE01000012.1-exonerate_protein2genome-gene-0.175	Missing	maker-LOFF01000164.1-exonerate_protein2genome-gene-1.176	snap-LOFF01000164.1-processed-gene-1.126	maker-AYPX01003961.1-exonerate_protein2genome-gene-0.40	Missing	maker-ATNT01000918.1-exonerate_protein2genome-gene-1.178	augustus-ATNT01000918.1-processed-gene-1.13	MGG_16919	MGG_07749	maker-ATNU01001142.1-exonerate_protein2genome-gene-0.61	augustus-ATNU01001142.1-processed-gene-0.84	maker-KK214814.1-exonerate_protein2genome-gene-11.94	augustus-KK214814.1-processed-gene-11.10	augustus-KN711266.1-processed-gene-1.229
MGG_07766	g3904	g3903	g9339	g9338	g9328	g9329	g345	g346	g6022	g6021	g7372	g7373	g6112	g6113	g2956	g2957	g10208	g10209	M_BR32_EuGene_00099491	M_BR32_EuGene_00099471	maker-LXOP01000036.1-augustus-gene-0.155	augustus-LXOP01000036.1-processed-gene-0.219	maker-LXOQ01000016.1-augustus-gene-1.134	augustus-LXOQ01000016.1-processed-gene-1.35	maker-LOFC01000429.1-augustus-gene-0.23	augustus-LOFC01000429.1-processed-gene-0.189	maker-LOFD01000259.1-snap-gene-0.208	genemark-LOFD01000259.1-processed-gene-0.41	g863	g864	M_CD156_EuGene_00006921	M_CD156_EuGene_00006901	M_US71_EuGene_00078531	M_US71_EuGene_00078511	augustus-LOFE01000068.1-processed-gene-0.73	augustus-LOFE01000068.1-processed-gene-0.46	maker-LOFF01000164.1-snap-gene-1.110	genemark-LOFF01000164.1-processed-gene-1.41	maker-AYPX01002131.1-snap-gene-0.3	augustus-AYPX01002131.1-processed-gene-0.0	maker-ATNT01000918.1-augustus-gene-1.144	augustus-ATNT01000918.1-processed-gene-1.17	MGG_07767	MGG_07765	maker-ATNU01001143.1-augustus-gene-0.17	augustus-ATNU01001143.1-processed-gene-0.25	maker-KK214814.1-augustus-gene-11.120	augustus-KK214814.1-processed-gene-11.14	maker-KN711266.1-augustus-gene-1.170
MGG_07810	g4724	g4723	g7450	g7451	Missing	g5842	g4278	g4277	g2763	g2764	g7333	g7334	g4630	g4631	g2918	g2919	g10169	g10170	M_BR32_EuGene_00100031	M_BR32_EuGene_00100011	maker-LXOP01000634.1-snap-gene-0.16	maker-LXOP01000634.1-augustus-gene-0.26	maker-LXOQ01000016.1-snap-gene-2.14	maker-LXOQ01000016.1-augustus-gene-2.30	Motif:GYMAG1_LTR	maker-LOFC01000152.1-augustus-gene-0.11	maker-LOFD01000437.1-snap-gene-0.57	maker-LOFD01000437.1-snap-gene-0.56	g4701	Missing	M_CD156_EuGene_00007461	M_CD156_EuGene_00007421	M_US71_EuGene_00097981	M_US71_EuGene_00097961	maker-LOFE01000374.1-snap-gene-0.0	maker-LOFE01000374.1-augustus-gene-0.30	maker-LOFF01000264.1-snap-gene-0.8	maker-LOFF01000264.1-snap-gene-0.7	Motif:PYRET_LTR	Missing	Missing	Motif:POT2	Motif:PYRET_LTR	Motif:POT2	Missing	Motif:POT2	Motif:POT2	Motif:POT2	maker-KN711315.1-snap-gene-0.60
MGG_07812	g4724	g4726	g7450	g7448	g7808	g7806	g4278	g4280	g2763	g2761	g7333	g7331	g4630	g4628	g2918	g2916	g10169	g10167	M_BR32_EuGene_00100061	M_BR32_EuGene_00100081	Missing	augustus-LXOP01000471.1-processed-gene-0.4	augustus-LXOQ01000016.1-processed-gene-2.55	augustus-LXOQ01000016.1-processed-gene-3.140	augustus-LOFC01000731.1-processed-gene-0.0	augustus-LOFC01000731.1-processed-gene-0.4	snap-LOFD01000437.1-processed-gene-0.72	maker-LOFD01000437.1-snap-gene-0.64	g4701	g4703	M_CD156_EuGene_00007471	M_CD156_EuGene_00007491	M_US71_EuGene_00098031	M_US71_EuGene_00098061	Motif:PYRET_LTR	augustus-LOFE01000335.1-processed-gene-0.50	Missing	snap-LOFF01000025.1-processed-gene-0.118	Missing	Missing	Absent	Absent	MGG_07811	MGG_13871	Missing	Missing	augustus-KK214814.1-processed-gene-13.84	Motif:POT2	Motif:MGR583
MGG_07834	g4737	g4739	g7438	g7436	g7795	g7793	g4291	g4293	g5164	g5163	g7320	g7318	g4617	g4615	g2905	g2903	g10156	g10154	M_BR32_EuGene_00100211	M_BR32_EuGene_00100231	augustus-LXOP01000338.1-processed-gene-0.64	maker-LXOP01000338.1-exonerate_protein2genome-gene-0.47	augustus-LXOQ01000016.1-processed-gene-3.146	maker-LXOQ01000016.1-exonerate_protein2genome-gene-3.12	augustus-LOFC01000615.1-processed-gene-0.3	maker-LOFC01000615.1-exonerate_protein2genome-gene-0.62	snap-LOFD01000437.1-processed-gene-0.81	maker-LOFD01000437.1-exonerate_protein2genome-gene-0.30	g4713	g4715	M_CD156_EuGene_00007601	M_CD156_EuGene_00007621	M_US71_EuGene_00098171	M_US71_EuGene_00098191	augustus-LOFE01000335.1-processed-gene-0.60	augustus-LOFE01000335.1-processed-gene-0.58	snap-LOFF01000025.1-processed-gene-0.111	maker-LOFF01000025.1-exonerate_protein2genome-gene-0.81	snap-AYPX01002752.1-processed-gene-0.5	Missing	Absent	Absent	MGG_07833	Motif:Mariner-1_SS	augustus-ATNU01001174.1-processed-gene-0.17	Missing	Absent	Absent	Absent
MGG_07854	g9961	g9959	g7420	g7422	g7775	g7777	g4311	g4309	g5145	g5147	g2490	g2488	g4598	g4600	g2886	g2888	g10137	g10139	M_BR32_EuGene_00100481	M_BR32_EuGene_00100461	maker-LXOP01000243.1-snap-gene-0.11	augustus-LXOP01000243.1-processed-gene-0.63	maker-LXOQ01000016.1-snap-gene-3.207	augustus-LXOQ01000016.1-processed-gene-3.155	augustus-LOFC01000300.1-processed-gene-0.214	augustus-LOFC01000300.1-processed-gene-0.215	maker-LOFD01000437.1-snap-gene-1.203	augustus-LOFD01000437.1-processed-gene-1.101	g2125	g2123	M_CD156_EuGene_00007841	M_CD156_EuGene_00007821	M_US71_EuGene_00098401	M_US71_EuGene_00098371	maker-LOFE01000283.1-snap-gene-0.45	maker-LOFE01000283.1-augustus-gene-0.12	maker-LOFF01000194.1-snap-gene-0.19	augustus-LOFF01000194.1-processed-gene-0.10	Missing	augustus-AYPX01000950.1-processed-gene-0.15	Missing	augustus-ATNT01000943.1-processed-gene-0.12	MGG_07855	MGG_07853	Missing	augustus-ATNU01001178.1-processed-gene-0.1	maker-KK214814.1-snap-gene-15.39	augustus-KK214814.1-processed-gene-15.1	augustus-KN711273.1-processed-gene-1.52
MGG_07869	g113	g115	g7405	g7407	g51	g49	g197	g199	g6908	g6906	g126	g128	g705	g707	g218	g220	g112	g114	M_BR32_EuGene_00100701	M_BR32_EuGene_00100681	augustus-LXOP01000270.1-processed-gene-0.107	maker-LXOP01000270.1-augustus-gene-0.40	augustus-LXOQ01000225.1-processed-gene-0.65	maker-LXOQ01000225.1-augustus-gene-0.119	augustus-LOFC01000300.1-processed-gene-0.207	maker-LOFC01000300.1-augustus-gene-0.126	snap-LOFD01000437.1-processed-gene-1.61	maker-LOFD01000437.1-snap-gene-1.209	g2140	g2138	M_CD156_EuGene_00008031	M_CD156_EuGene_00008011	M_US71_EuGene_00098681	M_US71_EuGene_00098661	augustus-LOFE01000139.1-processed-gene-0.66	maker-LOFE01000139.1-augustus-gene-0.121	snap-LOFF01000044.1-processed-gene-0.96	maker-LOFF01000044.1-snap-gene-0.181	snap-AYPX01000166.1-processed-gene-0.11	maker-AYPX01000166.1-snap-gene-0.63	augustus-ATNT01000949.1-processed-gene-0.16	maker-ATNT01000949.1-augustus-gene-0.71	MGG_07870	MGG_07868	augustus-ATNU01001186.1-processed-gene-0.41	maker-ATNU01001186.1-augustus-gene-0.29	Motif:POT2	maker-KK214814.1-augustus-gene-15.112	maker-KN711273.1-augustus-gene-0.170
MGG_07880	g104	g102	g7396	g7394	g60	g62	g188	g186	g6917	g6919	g117	g115	g696	g694	g209	g207	g103	g101	M_BR32_EuGene_00100821	M_BR32_EuGene_00100841	augustus-LXOP01000270.1-processed-gene-0.123	maker-LXOP01000270.1-snap-gene-0.7	maker-LXOQ01000225.1-augustus-gene-0.106	maker-LXOQ01000225.1-snap-gene-0.97	maker-LOFC01000300.1-augustus-gene-0.102	maker-LOFC01000300.1-snap-gene-0.236	maker-LOFD01000172.1-augustus-gene-0.118	maker-LOFD01000172.1-snap-gene-0.61	g2149	g2151	M_CD156_EuGene_00008161	M_CD156_EuGene_00008181	M_US71_EuGene_00098791	M_US71_EuGene_00098811	augustus-LOFE01000139.1-processed-gene-0.24	maker-LOFE01000139.1-snap-gene-0.322	augustus-LOFF01000044.1-processed-gene-0.85	maker-LOFF01000044.1-snap-gene-0.187	Motif:OCCAN_MG	Motif:PYRET_LTR	Motif:OCCAN_MG	Motif:PYRET_LTR	Motif:OCCAN_MG	MGG_16956	Motif:OCCAN_MG	Motif:PYRET_LTR	Motif:OCCAN_MG	Motif:PYRET_LTR	Motif:PYRET_LTR
MGG_07919	g2347	g2345	g80	g82	g189	g187	g7366	g7368	g6948	g6946	g911	g909	g1330	g1332	g10606	g10608	g10571	g10569	M_BR32_EuGene_00101161	M_BR32_EuGene_00101151	maker-LXOP01000018.1-augustus-gene-0.250	maker-LXOP01000018.1-exonerate_protein2genome-gene-0.42	maker-LXOQ01000086.1-augustus-gene-0.268	maker-LXOQ01000086.1-exonerate_protein2genome-gene-0.211	maker-LOFC01000048.1-exonerate_protein2genome-gene-0.25	maker-LOFC01000048.1-snap-gene-0.93	maker-LOFD01000046.1-augustus-gene-0.130	maker-LOFD01000046.1-exonerate_protein2genome-gene-0.38	g2180	g2178	M_CD156_EuGene_00008561	M_CD156_EuGene_00008541	M_US71_EuGene_00099181	M_US71_EuGene_00099161	maker-LOFE01000139.1-augustus-gene-0.78	maker-LOFE01000139.1-snap-gene-0.285	Motif:MGR583	maker-LOFF01000493.1-exonerate_protein2genome-gene-0.42	maker-AYPX01000495.1-snap-gene-0.36	maker-AYPX01000495.1-exonerate_protein2genome-gene-0.49	Motif:POT2	maker-ATNT01000953.1-snap-gene-0.19	Motif:POT2	MGG_16962	maker-ATNU01001191.1-augustus-gene-0.130	maker-ATNU01001191.1-exonerate_protein2genome-gene-0.31	maker-KK214814.1-augustus-gene-17.169	maker-KK214814.1-exonerate_protein2genome-gene-17.120	maker-KN711275.1-exonerate_protein2genome-gene-0.66
MGG_07934	g2364	g2362	g63	g65	g206	g204	g7349	g7351	g6966	g6964	g928	g926	g1313	g1315	g10589	g10591	g10588	g10586	M_BR32_EuGene_00101321	M_BR32_EuGene_00101311	augustus-LXOP01000018.1-processed-gene-0.368	augustus-LXOP01000018.1-processed-gene-0.340	augustus-LXOQ01000086.1-processed-gene-0.75	snap-LXOQ01000086.1-processed-gene-0.43	augustus-LOFC01000814.1-processed-gene-0.105	augustus-LOFC01000814.1-processed-gene-0.98	maker-LOFD01000046.1-snap-gene-0.103	snap-LOFD01000046.1-processed-gene-0.217	g2199	g2197	M_CD156_EuGene_00008761	M_CD156_EuGene_00008741	M_US71_EuGene_00128531	M_US71_EuGene_00128551	augustus-LOFE01000139.1-processed-gene-0.33	augustus-LOFE01000139.1-processed-gene-0.6	snap-LOFF01000073.1-processed-gene-0.60	snap-LOFF01000073.1-processed-gene-0.67	snap-AYPX01000493.1-processed-gene-0.7	snap-AYPX01000493.1-processed-gene-0.3	augustus-ATNT01000953.1-processed-gene-0.79	augustus-ATNT01000953.1-processed-gene-0.93	MGG_07935	MGG_07933	augustus-ATNU01001192.1-processed-gene-0.46	augustus-ATNU01001192.1-processed-gene-0.52	augustus-KK214814.1-processed-gene-17.42	augustus-KK214814.1-processed-gene-17.41	augustus-KN711275.1-processed-gene-1.5
MGG_07952	g8770	g8768	g1082	g1080	g9798	g9800	g10571	g10569	g4834	g4832	g2513	g2511	g1447	g1449	g10580	g10578	g8010	g8012	M_BR32_EuGene_00101511	M_BR32_EuGene_00101531	maker-LXOP01000018.1-snap-gene-0.302	augustus-LXOP01000018.1-processed-gene-0.363	maker-LXOQ01000203.1-snap-gene-0.72	augustus-LXOQ01000203.1-processed-gene-0.45	maker-LOFC01000563.1-exonerate_protein2genome-gene-0.10	augustus-LOFC01000563.1-processed-gene-0.28	maker-LOFD01000046.1-exonerate_protein2genome-gene-0.50	snap-LOFD01000046.1-processed-gene-0.232	g2208	g2209	M_CD156_EuGene_00008901	M_CD156_EuGene_00008911	M_US71_EuGene_00120231	M_US71_EuGene_00120251	maker-LOFE01000002.1-snap-gene-0.42	augustus-LOFE01000002.1-processed-gene-0.57	Missing	genemark-LOFF01000285.1-processed-gene-0.17	Missing	augustus-AYPX01002499.1-processed-gene-0.9	maker-ATNT01000956.1-exonerate_protein2genome-gene-0.2	augustus-ATNT01000956.1-processed-gene-0.21	MGG_16974	MGG_13923	maker-ATNU01001199.1-snap-gene-0.21	augustus-ATNU01001199.1-processed-gene-0.25	maker-KK214814.1-snap-gene-18.242	augustus-KK214814.1-processed-gene-18.189	Motif:POT2
MGG_07994	g655	g652	g6245	g6245	g9388	g9388	g3503	g3500	g7292	g7289	g3821	g3821	g4190	g4190	g8118	g8118	g7999	g7999	M_BR32_EuGene_00016041	M_BR32_EuGene_00016041	maker-LXOP01000841.1-augustus-gene-0.6	maker-LXOP01000841.1-augustus-gene-0.6	maker-LXOQ01000024.1-augustus-gene-2.242	maker-LXOQ01000024.1-augustus-gene-2.242	Motif:PYRET_LTR	maker-LOFC01000194.1-exonerate_protein2genome-gene-0.40	snap-LOFD01000499.1-processed-gene-0.123	maker-LOFD01000499.1-snap-gene-0.2	g10538	g10535	M_CD156_EuGene_00038111	M_CD156_EuGene_00038111	Absent	Absent	Absent	Absent	maker-LOFF01000745.1-snap-gene-0.9	maker-LOFF01000745.1-exonerate_protein2genome-gene-0.14	snap-AYPX01002804.1-processed-gene-0.0	snap-AYPX01002804.1-processed-gene-0.0	maker-ATNT01000635.1-augustus-gene-0.15	maker-ATNT01000635.1-augustus-gene-0.15	MGG_07993	MGG_07993	Absent	Absent	maker-KK214845.1-augustus-gene-22.102	Motif:Mariner-1_SS	maker-KN711240.1-augustus-gene-20.18
MGG_07995	g652	g652	g6245	g6248	g9388	g9390	g3500	Motif:PYRET_LTR	g7289	g7289	g3821	Motif:PYRET_LTR	g4190	Motif:PYRET_LTR	g8118	Motif:PYRET_LTR	g7999	Motif:PYRET_LTR	M_BR32_EuGene_00016041	M_BR32_EuGene_00016081	maker-LXOP01000841.1-augustus-gene-0.6	maker-LXOP01000841.1-snap-gene-0.10	maker-LXOQ01000024.1-augustus-gene-2.242	maker-LXOQ01000024.1-snap-gene-2.228	maker-LOFC01000194.1-exonerate_protein2genome-gene-0.40	maker-LOFC01000194.1-exonerate_protein2genome-gene-0.41	maker-LOFD01000499.1-snap-gene-0.2	maker-LOFD01000499.1-snap-gene-0.2	g10535	g10535	M_CD156_EuGene_00038111	M_CD156_EuGene_00038141	Absent	Absent	Absent	Absent	maker-LOFF01000745.1-exonerate_protein2genome-gene-0.14	maker-LOFF01000745.1-exonerate_protein2genome-gene-0.14	snap-AYPX01002804.1-processed-gene-0.0	Missing	maker-ATNT01000635.1-augustus-gene-0.15	Missing	MGG_07993	MGG_15801	Absent	Absent	Motif:Mariner-1_SS	maker-KK214845.1-snap-gene-22.121	Motif:Mariner-1_SS
MGG_08027	Missing	g1446	Motif:Copia-25_BG-I	g2221	g9416	g9418	Motif:Copia-25_BG-I	g10262	Motif:Copia-25_BG-I	g574	Motif:Copia-25_BG-I	g7539	Motif:Copia-25_BG-I	g1930	g8146	g8148	g1632	g1630	M_BR32_EuGene_00061971	M_BR32_EuGene_00061991	maker-LXOP01000014.1-snap-gene-1.55	genemark-LXOP01000014.1-processed-gene-1.88	maker-LXOQ01000123.1-snap-gene-0.142	augustus-LXOQ01000123.1-processed-gene-0.104	maker-LOFC01000369.1-snap-gene-0.64	augustus-LOFC01000369.1-processed-gene-0.74	maker-LOFD01000187.1-snap-gene-0.146	genemark-LOFD01000187.1-processed-gene-0.68	Missing	g2630	M_CD156_EuGene_00057351	M_CD156_EuGene_00057331	Absent	Absent	Absent	Absent	maker-LOFF01000728.1-snap-gene-0.46	genemark-LOFF01000728.1-processed-gene-0.137	Missing	augustus-AYPX01000792.1-processed-gene-0.3	maker-ATNT01000638.1-snap-gene-0.30	augustus-ATNT01000638.1-processed-gene-0.49	MGG_15805	Motif:GYMAG2_I-int	maker-ATNU01000762.1-snap-gene-0.1	augustus-ATNU01000762.1-processed-gene-0.83	maker-KK214845.1-snap-gene-22.122	augustus-KK214845.1-processed-gene-22.129	maker-KN711240.1-snap-gene-19.128
MGG_08086	g918	g920	g4125	g4127	g2609	g2611	g4354	g4356	g5046	g5048	g736	g734	g3352	g3350	g8203	g8201	g1577	g1579	M_BR32_EuGene_00062651	M_BR32_EuGene_00062631	maker-LXOP01000218.1-snap-gene-0.70	augustus-LXOP01000218.1-processed-gene-0.11	maker-LXOQ01000205.1-snap-gene-0.2	augustus-LXOQ01000205.1-processed-gene-0.70	maker-LOFC01000125.1-snap-gene-0.43	augustus-LOFC01000125.1-processed-gene-0.21	maker-LOFD01000266.1-snap-gene-0.41	snap-LOFD01000266.1-processed-gene-0.48	g4600	g4602	M_CD156_EuGene_00056671	M_CD156_EuGene_00056691	M_US71_EuGene_00037111	M_US71_EuGene_00037091	maker-LOFE01000450.1-snap-gene-0.84	augustus-LOFE01000450.1-processed-gene-0.236	maker-LOFF01000106.1-snap-gene-1.285	snap-LOFF01000106.1-processed-gene-1.220	maker-AYPX01002492.1-snap-gene-0.5	snap-AYPX01002492.1-processed-gene-0.3	maker-ATNT01000644.1-snap-gene-0.186	augustus-ATNT01000644.1-processed-gene-0.72	MGG_08087	MGG_12275	maker-ATNU01000768.1-snap-gene-0.79	augustus-ATNU01000768.1-processed-gene-0.139	maker-KK214845.1-snap-gene-20.65	augustus-KK214845.1-processed-gene-20.19	augustus-KN711240.1-processed-gene-18.18
MGG_08230	g3617	g3619	Motif:GYMAG1_LTR	g424	Motif:OCCAN_MG	g7755	Motif:Mariner-13_SS	g707	Motif:Mariner-1_SS	g8917	Motif:Mariner-13_SS	g3547	Motif:OCCAN_MG	g9343	Motif:Mariner-13_SS	g3235	Motif:Mariner-13_SS	g8005	Motif:Mariner-13_SS	M_BR32_EuGene_00145101	Motif:Mariner-5_SS	maker-LXOP01000887.1-augustus-gene-0.4	Motif:Mariner-13_SS	maker-LXOQ01000191.1-augustus-gene-0.48	Missing	maker-LOFC01000328.1-augustus-gene-0.114	Motif:OCCAN_MG	maker-LOFD01000337.1-snap-gene-0.26	Motif:OCCAN_MG	g2873	Motif:OCCAN_MG	M_CD156_EuGene_00117951	Motif:MGR583	M_US71_EuGene_00123281	Motif:OCCAN_MG	maker-LOFE01000525.1-snap-gene-0.11	Motif:OCCAN_MG	maker-LOFF01000145.1-snap-gene-0.125	Motif:MGR583	Missing	Motif:PYRET_LTR	genemark-ATNT01000019.1-processed-gene-0.18	Motif:MGR583	MGG_15968	Motif:MGR583	Missing	Motif:MGR583	maker-KK214825.1-augustus-gene-0.61	Motif:MGR583
MGG_08376	g10350	g10348	g5822	g5820	g5608	g5610	g1298	g1300	g8723	g8725	g154	g152	g863	g861	g5879	g5881	g4265	g4263	M_BR32_EuGene_00139811	M_BR32_EuGene_00139831	augustus-LXOP01000008.1-processed-gene-1.1	augustus-LXOP01000008.1-processed-gene-1.27	augustus-LXOQ01000013.1-processed-gene-0.82	augustus-LXOQ01000013.1-processed-gene-0.92	snap-LOFC01000633.1-processed-gene-0.66	augustus-LOFC01000633.1-processed-gene-0.60	snap-LOFD01000201.1-processed-gene-0.132	snap-LOFD01000201.1-processed-gene-0.121	g4466	g4464	M_CD156_EuGene_00104821	M_CD156_EuGene_00104801	M_US71_EuGene_00121661	M_US71_EuGene_00121681	snap-LOFE01000093.1-processed-gene-0.99	augustus-LOFE01000093.1-processed-gene-0.129	snap-LOFF01000678.1-processed-gene-0.55	snap-LOFF01000678.1-processed-gene-0.61	maker-AYPX01001394.1-snap-gene-0.3	snap-AYPX01001394.1-processed-gene-0.2	snap-ATNT01000681.1-processed-gene-0.45	augustus-ATNT01000681.1-processed-gene-0.64	MGG_08377	MGG_15930	Missing	augustus-ATNU01000824.1-processed-gene-0.68	Motif:POT2	augustus-KK214823.1-processed-gene-12.10	augustus-KN711263.1-processed-gene-1.37
MGG_08406	g8513	g8511	g802	g804	g5139	g5137	g9011	g9009	g2623	g2625	g7624	g7626	g1905	g1907	g8245	g8243	g4285	g4287	M_BR32_EuGene_00142431	M_BR32_EuGene_00142411	augustus-LXOP01000614.1-processed-gene-0.34	maker-LXOP01000614.1-augustus-gene-0.12	augustus-LXOQ01000058.1-processed-gene-1.16	maker-LXOQ01000058.1-augustus-gene-1.171	maker-LOFC01000076.1-augustus-gene-0.8	maker-LOFC01000076.1-augustus-gene-0.10	maker-LOFD01000302.1-snap-gene-0.39	maker-LOFD01000302.1-snap-gene-0.37	g2042	g2040	M_CD156_EuGene_00122611	M_CD156_EuGene_00122631	M_US71_EuGene_00129171	M_US71_EuGene_00129191	augustus-LOFE01000565.1-processed-gene-0.15	augustus-LOFE01000565.1-processed-gene-0.13	snap-LOFF01000527.1-processed-gene-0.0	snap-LOFF01000527.1-processed-gene-0.2	Missing	maker-AYPX01003068.1-snap-gene-0.6	Missing	augustus-ATNT01000671.1-processed-gene-0.5	MGG_08405	MGG_08407	Missing	augustus-ATNU01000803.1-processed-gene-0.1	augustus-KK214823.1-processed-gene-13.102	augustus-KK214823.1-processed-gene-13.104	augustus-KN711263.1-processed-gene-2.224
MGG_08411	g8508	g8506	g807	g809	g5134	g5132	g9006	g9004	g2628	g2630	g7629	g7631	g1910	g1912	g8240	g8238	g4290	g4292	M_BR32_EuGene_00142371	M_BR32_EuGene_00142351	Missing	augustus-LXOP01000421.1-processed-gene-0.53	genemark-LXOQ01000058.1-processed-gene-1.64	augustus-LXOQ01000058.1-processed-gene-1.4	augustus-LOFC01000076.1-processed-gene-0.121	maker-LOFC01000076.1-augustus-gene-0.18	genemark-LOFD01000302.1-processed-gene-0.4	maker-LOFD01000302.1-snap-gene-0.34	Motif:Copia-69_BG-I	g2035	M_CD156_EuGene_00122661	M_CD156_EuGene_00122681	M_US71_EuGene_00115051	M_US71_EuGene_00115071	augustus-LOFE01000565.1-processed-gene-0.6	augustus-LOFE01000565.1-processed-gene-0.5	genemark-LOFF01000527.1-processed-gene-0.72	maker-LOFF01000527.1-snap-gene-0.43	genemark-AYPX01000162.1-processed-gene-0.5	maker-AYPX01000162.1-snap-gene-0.17	augustus-ATNT01000669.1-processed-gene-0.11	augustus-ATNT01000669.1-processed-gene-0.10	MGG_08410	MGG_08412	augustus-ATNU01000797.1-processed-gene-0.17	augustus-ATNU01000797.1-processed-gene-0.16	augustus-KK214823.1-processed-gene-13.111	maker-KK214823.1-augustus-gene-13.74	augustus-KN711263.1-processed-gene-2.211
MGG_08414	g8503	g8505	g812	g810	g5129	g5131	g9001	g9003	g5065	g5067	g7634	g7632	g1915	g1913	g8235	g8237	g4295	g4293	M_BR32_EuGene_00142311	M_BR32_EuGene_00142331	maker-LXOP01000421.1-snap-gene-0.31	maker-LXOP01000421.1-snap-gene-0.36	maker-LXOQ01000058.1-snap-gene-1.142	maker-LXOQ01000058.1-snap-gene-1.150	genemark-LOFC01000655.1-processed-gene-0.18	maker-LOFC01000655.1-snap-gene-0.23	maker-LOFD01000302.1-snap-gene-0.33	maker-LOFD01000302.1-snap-gene-0.36	g2032	g2034	M_CD156_EuGene_00122711	M_CD156_EuGene_00122691	M_US71_EuGene_00115101	M_US71_EuGene_00115081	genemark-LOFE01000565.1-processed-gene-0.45	maker-LOFE01000565.1-snap-gene-0.87	snap-LOFF01000527.1-processed-gene-0.11	maker-LOFF01000527.1-snap-gene-0.40	Missing	maker-AYPX01000162.1-snap-gene-0.16	genemark-ATNT01000669.1-processed-gene-0.18	maker-ATNT01000669.1-snap-gene-0.5	MGG_08415	MGG_15095	maker-ATNU01000797.1-augustus-gene-0.23	maker-ATNU01000797.1-snap-gene-0.30	snap-KK214823.1-processed-gene-14.2	maker-KK214823.1-snap-gene-13.122	maker-KN711263.1-snap-gene-2.191
MGG_08432	g6059	g6059	g3402	g3402	g9680	g9680	g2664	g2664	g7015	g7012	Motif:Copia-82_BG-I	g6879	Motif:Copia-82_BG-I	g515	g7059	g7059	g2289	g2286	Motif:Copia-61_BG-I	M_BR32_EuGene_00140071	maker-LXOP01000121.1-augustus-gene-0.66	maker-LXOP01000121.1-augustus-gene-0.66	maker-LXOQ01000131.1-augustus-gene-0.133	maker-LXOQ01000131.1-augustus-gene-0.133	augustus-LOFC01000331.1-processed-gene-0.13	augustus-LOFC01000331.1-processed-gene-0.13	snap-LOFD01000712.1-processed-gene-0.20	maker-LOFD01000712.1-snap-gene-0.52	g3228	g3225	Motif:Copia-61_BG-I	M_CD156_EuGene_00061321	M_US71_EuGene_00110691	M_US71_EuGene_00110671	maker-LOFE01000183.1-augustus-gene-0.277	maker-LOFE01000183.1-augustus-gene-0.275	maker-LOFF01000368.1-snap-gene-0.94	maker-LOFF01000368.1-augustus-gene-0.21	Missing	maker-AYPX01000984.1-snap-gene-0.21	maker-ATNT01000974.1-augustus-gene-0.4	maker-ATNT01000974.1-augustus-gene-0.4	MGG_08431	MGG_08431	maker-ATNU01001229.1-augustus-gene-0.2	maker-ATNU01001228.1-augustus-gene-0.5	maker-KK214909.1-augustus-gene-1.95	maker-KK214909.1-augustus-gene-1.95	maker-KN711259.1-augustus-gene-2.67
MGG_08433	g6061	g6059	g3404	g3402	g9682	g9680	g2667	g2664	g7012	g7012	g6882	g6879	g518	g515	g7062	g7059	g2286	g2286	M_BR32_EuGene_00140071	M_BR32_EuGene_00140071	maker-LXOP01000121.1-snap-gene-0.104	maker-LXOP01000121.1-augustus-gene-0.66	maker-LXOQ01000131.1-snap-gene-0.149	maker-LXOQ01000131.1-augustus-gene-0.133	maker-LOFC01000331.1-snap-gene-0.3	augustus-LOFC01000331.1-processed-gene-0.13	maker-LOFD01000712.1-snap-gene-0.52	maker-LOFD01000712.1-snap-gene-0.52	g3225	g3225	M_CD156_EuGene_00061321	M_CD156_EuGene_00061321	M_US71_EuGene_00110671	M_US71_EuGene_00110671	maker-LOFE01000183.1-augustus-gene-0.275	maker-LOFE01000183.1-augustus-gene-0.275	maker-LOFF01000368.1-augustus-gene-0.21	maker-LOFF01000368.1-augustus-gene-0.21	Motif:MGR583	maker-AYPX01000984.1-snap-gene-0.21	Missing	maker-ATNT01000974.1-augustus-gene-0.4	MGG_08434	MGG_08431	Missing	maker-ATNU01001228.1-augustus-gene-0.5	Motif:MGR583	maker-KK214909.1-augustus-gene-1.95	snap-KN711259.1-processed-gene-2.20
MGG_08469	g4368	Missing	g10726	Missing	g7500	g7498	g2700	Missing	g8300	g8302	g799	Missing	g2481	Missing	g7095	Missing	g2254	g2252	M_BR32_EuGene_00141021	M_BR32_EuGene_00141041	augustus-LXOP01000133.1-processed-gene-0.11	Missing	augustus-LXOQ01000167.1-processed-gene-0.70	Missing	genemark-LOFC01000064.1-processed-gene-0.75	augustus-LOFC01000064.1-processed-gene-0.108	snap-LOFD01000152.1-processed-gene-0.107	snap-LOFD01000152.1-processed-gene-0.105	g7105	g7103	M_CD156_EuGene_00130041	M_CD156_EuGene_00130021	M_US71_EuGene_00110231	M_US71_EuGene_00110211	genemark-LOFE01000183.1-processed-gene-0.126	augustus-LOFE01000183.1-processed-gene-0.225	snap-LOFF01000405.1-processed-gene-0.29	snap-LOFF01000405.1-processed-gene-0.27	snap-AYPX01000273.1-processed-gene-0.7	Motif:PYRET_LTR	genemark-ATNT01000979.1-processed-gene-0.4	Motif:PYRET_LTR	MGG_08468	Motif:Gypsy-1_CH	Motif:MGR583	Motif:PYRET_LTR	Motif:MGR583	Motif:PYRET_LTR	Motif:PYRET_LTR
MGG_08481	g9416	g9416	g5400	g5400	g7488	g7491	g458	g461	g8309	g8309	g10482	g10482	g153	g156	g4411	g4414	g2242	g2245	M_BR32_EuGene_00141171	M_BR32_EuGene_00141171	maker-LXOP01000233.1-snap-gene-0.37	augustus-LXOP01000233.1-processed-gene-0.69	augustus-LXOQ01000209.1-processed-gene-0.19	augustus-LXOQ01000209.1-processed-gene-0.19	augustus-LOFC01000972.1-processed-gene-0.18	augustus-LOFC01000972.1-processed-gene-0.18	maker-LOFD01000152.1-snap-gene-0.133	snap-LOFD01000152.1-processed-gene-0.100	g7093	g7096	M_CD156_EuGene_00129851	M_CD156_EuGene_00129881	M_US71_EuGene_00132971	M_US71_EuGene_00132971	augustus-LOFE01000060.1-processed-gene-0.41	augustus-LOFE01000060.1-processed-gene-0.41	snap-LOFF01000716.1-processed-gene-0.19	snap-LOFF01000716.1-processed-gene-0.19	Missing	snap-AYPX01006169.1-processed-gene-0.2	Missing	augustus-ATNT01000981.1-processed-gene-0.26	MGG_08480	MGG_08480	Missing	augustus-ATNU01001258.1-processed-gene-0.23	Motif:Mariner-1_SS	augustus-KK214909.1-processed-gene-3.31	augustus-KN711259.1-processed-gene-0.166
MGG_08482	g9419	g9416	g5403	g5400	g7488	g7488	g458	g458	g8312	g8309	g10485	g10482	g153	g153	g4411	g4411	g2242	g2242	M_BR32_EuGene_00141201	M_BR32_EuGene_00141171	maker-LXOP01000233.1-snap-gene-0.37	maker-LXOP01000233.1-snap-gene-0.37	maker-LXOQ01000209.1-snap-gene-0.73	augustus-LXOQ01000209.1-processed-gene-0.19	maker-LOFC01000972.1-snap-gene-0.13	augustus-LOFC01000972.1-processed-gene-0.18	maker-LOFD01000152.1-snap-gene-0.133	maker-LOFD01000152.1-snap-gene-0.133	g7093	g7093	M_CD156_EuGene_00129851	M_CD156_EuGene_00129851	M_US71_EuGene_00133001	M_US71_EuGene_00132971	genemark-LOFE01000060.1-processed-gene-0.5	augustus-LOFE01000060.1-processed-gene-0.41	maker-LOFF01000716.1-snap-gene-0.49	snap-LOFF01000716.1-processed-gene-0.19	Missing	Missing	Missing	Missing	Motif:Gypsy-7_CH	MGG_08480	Motif:PYRET_LTR	Missing	Motif:PYRET_LTR	Motif:Mariner-1_SS	Motif:Mariner-1_SS
MGG_08491	g9846	g9848	g3745	g3743	g7483	g7481	g10160	g10162	g8317	g8319	g10185	g10187	g8998	g8996	g4406	g4404	g2237	g2235	M_BR32_EuGene_00129731	M_BR32_EuGene_00129751	Missing	maker-LXOP01000621.1-snap-gene-0.17	Motif:OCCAN_MG	maker-LXOQ01000365.1-snap-gene-0.1	Missing	genemark-LOFC01000144.1-processed-gene-0.1	maker-LOFD01000473.1-snap-gene-0.37	maker-LOFD01000473.1-snap-gene-0.39	g783	g781	M_CD156_EuGene_00134901	M_CD156_EuGene_00134921	M_US71_EuGene_00130341	M_US71_EuGene_00130321	Motif:MGR583	maker-LOFE01000273.1-snap-gene-0.59	Missing	maker-LOFF01000984.1-snap-gene-0.39	Motif:POT2	Missing	Motif:POT2	genemark-ATNT01000983.1-processed-gene-0.26	Motif:POT2	MGG_08492	Motif:POT2	genemark-ATNU01001264.1-processed-gene-0.18	Motif:POT2	maker-KK214909.1-snap-gene-3.17	Motif:POT2
MGG_08506	g777	g779	g3733	g3731	g7471	g7469	g8129	g8131	g8328	g8330	g10197	g10199	g8986	g8984	g4392	g4390	g2225	g2223	M_BR32_EuGene_00129971	M_BR32_EuGene_00129991	augustus-LXOP01000387.1-processed-gene-0.55	Missing	augustus-LXOQ01000134.1-processed-gene-0.129	maker-LXOQ01000134.1-snap-gene-0.144	genemark-LOFC01001200.1-processed-gene-0.2	Motif:PYRET_LTR	snap-LOFD01000048.1-processed-gene-0.38	Missing	g7337	Missing	M_CD156_EuGene_00139271	Motif:GYPSY1_MG	Motif:MGR583	M_US71_EuGene_00130111	augustus-LOFE01000273.1-processed-gene-0.14	Motif:PYRET_LTR	Missing	genemark-LOFF01000614.1-processed-gene-0.3	Missing	Missing	genemark-ATNT01000985.1-processed-gene-0.7	genemark-ATNT01000985.1-processed-gene-0.7	MGG_13971	MGG_13971	augustus-ATNU01001265.1-processed-gene-0.16	Missing	maker-KK214909.1-snap-gene-4.41	Motif:MGR583	maker-KN711259.1-snap-gene-0.128
MGG_08531	g10443	g10441	g3386	g3384	Motif:PYRET_LTR	g7445	g8156	g8158	g5845	g5843	g10224	g10226	g8958	g8956	g4364	g4362	g2197	g2195	M_BR32_EuGene_00130341	M_BR32_EuGene_00130361	maker-LXOP01000228.1-snap-gene-0.22	maker-LXOP01000228.1-exonerate_protein2genome-gene-0.44	maker-LXOQ01000212.1-snap-gene-0.8	maker-LXOQ01000212.1-exonerate_protein2genome-gene-0.65	maker-LOFC01000638.1-snap-gene-0.3	maker-LOFC01000638.1-exonerate_protein2genome-gene-0.32	maker-LOFD01000231.1-snap-gene-0.63	maker-LOFD01000231.1-exonerate_protein2genome-gene-0.15	g7764	g7766	M_CD156_EuGene_00108371	M_CD156_EuGene_00108391	M_US71_EuGene_00066211	M_US71_EuGene_00066231	maker-LOFE01000021.1-exonerate_protein2genome-gene-0.102	maker-LOFE01000021.1-snap-gene-0.126	maker-LOFF01000920.1-exonerate_protein2genome-gene-0.33	maker-LOFF01000920.1-snap-gene-0.41	maker-AYPX01000156.1-exonerate_protein2genome-gene-0.4	Missing	maker-ATNT01000992.1-exonerate_protein2genome-gene-0.11	Missing	MGG_15361	Motif:MGR583	maker-ATNU01000631.1-exonerate_protein2genome-gene-0.12	Missing	maker-KK214909.1-exonerate_protein2genome-gene-5.85	maker-KK214909.1-snap-gene-5.46	maker-KN711257.1-exonerate_protein2genome-gene-0.141
MGG_08607	g9170	g9168	g5481	g5479	g3105	g3103	g3075	g3077	g2900	g2902	g3982	g3980	g3517	g3515	g5805	g5803	g7460	g7458	M_BR32_EuGene_00087111	M_BR32_EuGene_00087131	maker-LXOP01000708.1-exonerate_protein2genome-gene-0.15	augustus-LXOP01000708.1-processed-gene-0.22	maker-LXOQ01000285.1-exonerate_protein2genome-gene-0.16	augustus-LXOQ01000285.1-processed-gene-0.25	maker-LOFC01000110.1-exonerate_protein2genome-gene-0.22	augustus-LOFC01000110.1-processed-gene-0.7	maker-LOFD01000135.1-exonerate_protein2genome-gene-0.37	snap-LOFD01000135.1-processed-gene-0.158	g9305	g9307	M_CD156_EuGene_00069191	M_CD156_EuGene_00069171	Missing	M_US71_EuGene_00139251	Motif:PYRET_LTR	augustus-LOFE01000423.1-processed-gene-0.15	Missing	snap-LOFF01000780.1-processed-gene-0.4	Motif:POT2	snap-AYPX01000865.1-processed-gene-0.9	Motif:POT2	augustus-ATNT01000447.1-processed-gene-0.6	Motif:POT2	Motif:POT2	Motif:POT2	augustus-ATNU01000535.1-processed-gene-0.1	Motif:POT2	augustus-KK214814.1-processed-gene-2.79	augustus-KN711272.1-processed-gene-1.30
MGG_08610	Motif:PYRET_LTR	g9171	Motif:PYRET_LTR	g5482	Motif:PYRET_LTR	g3106	Motif:PYRET_LTR	g3074	Motif:GYPSY1_MG	g2899	Motif:PYRET_LTR	g3983	Motif:PYRET_LTR	g3518	Motif:PYRET_LTR	g5806	Motif:PYRET_LTR	g7461	Motif:PYRET_LTR	M_BR32_EuGene_00087111	Motif:PYRET_LTR	augustus-LXOP01000708.1-processed-gene-0.24	Motif:PYRET_LTR	augustus-LXOQ01000285.1-processed-gene-0.23	Motif:PYRET_LTR	augustus-LOFC01000110.1-processed-gene-0.9	snap-LOFD01000135.1-processed-gene-0.159	genemark-LOFD01000135.1-processed-gene-0.282	Motif:PYRET_LTR	g9304	Motif:PYRET_LTR	M_CD156_EuGene_00069191	M_US71_EuGene_00133071	M_US71_EuGene_00133051	genemark-LOFE01000049.1-processed-gene-0.43	genemark-LOFE01000049.1-processed-gene-0.42	snap-LOFF01000406.1-processed-gene-0.67	genemark-LOFF01000406.1-processed-gene-0.0	snap-AYPX01000576.1-processed-gene-0.3	augustus-AYPX01000576.1-processed-gene-0.0	genemark-ATNT01000453.1-processed-gene-0.197	augustus-ATNT01000453.1-processed-gene-0.140	MGG_08611	MGG_08609	genemark-ATNU01000543.1-processed-gene-0.173	augustus-ATNU01000543.1-processed-gene-0.115	maker-KK214814.1-augustus-gene-2.44	augustus-KK214814.1-processed-gene-2.78	augustus-KN711272.1-processed-gene-1.29
MGG_08715	g7270	Motif:GYMAG2_I-int	g9408	Motif:GYMAG2_I-int	g4242	Motif:GYMAG2_I-int	g5611	Motif:GYMAG2_I-int	g1152	Motif:GYMAG2_I-int	g9852	Motif:GYMAG2_I-int	g8283	Motif:GYMAG2_I-int	g2832	Motif:GYMAG2_I-int	g3221	Motif:GYMAG2_I-int	M_BR32_EuGene_00129231	Motif:GYMAG2_I-int	maker-LXOP01000230.1-augustus-gene-0.45	Motif:GYMAG2_I-int	maker-LXOQ01000065.1-augustus-gene-0.248	Motif:GYMAG2_I-int	maker-LOFC01000077.1-augustus-gene-0.211	Motif:GYMAG2_I-int	maker-LOFD01000160.1-snap-gene-0.174	Motif:GYMAG2_I-int	g8518	Motif:GYMAG2_I-int	M_CD156_EuGene_00126141	Motif:GYMAG2_I-int	M_US71_EuGene_00109921	Motif:GYMAG2_I-int	Missing	Motif:GYMAG2_I-int	maker-LOFF01000580.1-snap-gene-1.119	Motif:GYMAG2_I-int	genemark-AYPX01006768.1-processed-gene-0.0	Motif:GYMAG2_I-int	maker-ATNT01001262.1-augustus-gene-0.3	Motif:GYMAG2_I-int	MGG_17580	Motif:GYMAG2_I-int	maker-ATNU01001598.1-augustus-gene-0.3	Motif:GYMAG2_I-int	maker-KK214876.1-augustus-gene-14.124	Motif:GYMAG2_I-int	Motif:GYMAG2_I-int
MGG_08799	g10133	g10131	g4426	g4428	g531	g529	g4379	g4381	g6643	g6645	g5673	g5671	g6684	g6682	g965	g967	g2637	g2639	M_BR32_EuGene_00097851	M_BR32_EuGene_00097871	maker-LXOP01000302.1-augustus-gene-0.47	augustus-LXOP01000302.1-processed-gene-0.85	maker-LXOQ01000181.1-augustus-gene-0.0	augustus-LXOQ01000181.1-processed-gene-0.49	genemark-LOFC01000453.1-processed-gene-0.16	augustus-LOFC01000453.1-processed-gene-0.131	snap-LOFD01000282.1-processed-gene-0.61	snap-LOFD01000282.1-processed-gene-0.67	g5005	g5003	M_CD156_EuGene_00079791	M_CD156_EuGene_00079811	M_US71_EuGene_00099371	M_US71_EuGene_00099391	genemark-LOFE01000204.1-processed-gene-0.75	augustus-LOFE01000204.1-processed-gene-0.20	snap-LOFF01000016.1-processed-gene-0.126	snap-LOFF01000016.1-processed-gene-0.141	Missing	snap-AYPX01004404.1-processed-gene-0.10	genemark-ATNT01001253.1-processed-gene-0.73	genemark-ATNT01001253.1-processed-gene-0.73	MGG_08800	MGG_08798	genemark-ATNU01001585.1-processed-gene-0.12	augustus-ATNU01001585.1-processed-gene-0.106	snap-KK214876.1-processed-gene-11.29	augustus-KK214876.1-processed-gene-11.70	augustus-KN711256.1-processed-gene-4.5
MGG_08818	g5714	g5714	g5126	g5128	Motif:MGR583	g5	g9770	g9770	g6412	g6412	g10672	g10672	g7242	g7242	g3324	g3324	g5078	g5080	M_BR32_EuGene_00097641	M_BR32_EuGene_00097671	maker-LXOP01000101.1-augustus-gene-0.132	maker-LXOP01000101.1-augustus-gene-0.132	maker-LXOQ01000028.1-exonerate_protein2genome-gene-1.39	maker-LXOQ01000028.1-augustus-gene-1.331	Missing	augustus-LOFC01000854.1-processed-gene-0.36	maker-LOFD01000230.1-snap-gene-0.51	maker-LOFD01000230.1-snap-gene-0.51	g5020	g5020	M_CD156_EuGene_00079591	M_CD156_EuGene_00079621	M_US71_EuGene_00083041	M_US71_EuGene_00083041	maker-LOFE01000893.1-augustus-gene-0.1	maker-LOFE01000893.1-augustus-gene-0.1	augustus-LOFF01000790.1-processed-gene-0.11	maker-LOFF01000791.1-snap-gene-0.5	maker-AYPX01004402.1-exonerate_protein2genome-gene-0.18	maker-AYPX01004402.1-snap-gene-0.13	Motif:POT2	maker-ATNT01001253.1-augustus-gene-0.2	Motif:POT2	MGG_08817	maker-ATNU01001585.1-exonerate_protein2genome-gene-0.23	maker-ATNU01001585.1-augustus-gene-0.80	maker-KK214876.1-exonerate_protein2genome-gene-10.13	maker-KK214876.1-augustus-gene-10.49	maker-KN711256.1-augustus-gene-4.160
MGG_08940	g8324	g8324	g2911	g2914	g10149	g10152	g8896	g8896	g2079	g2079	g2749	g2752	g8717	g8717	g22	g25	g3201	Motif:PYRET_LTR	M_BR32_EuGene_00006071	M_BR32_EuGene_00006051	maker-LXOP01000362.1-snap-gene-0.46	maker-LXOP01000362.1-snap-gene-0.46	maker-LXOQ01000064.1-snap-gene-0.26	maker-LXOQ01000064.1-snap-gene-0.26	maker-LOFC01000839.1-snap-gene-0.9	maker-LOFC01000839.1-snap-gene-0.11	maker-LOFD01000526.1-snap-gene-0.2	maker-LOFD01000526.1-snap-gene-0.3	g2318	g2321	M_CD156_EuGene_00086811	M_CD156_EuGene_00086821	M_US71_EuGene_00013961	M_US71_EuGene_00013981	maker-LOFE01000046.1-snap-gene-0.52	maker-LOFE01000046.1-snap-gene-0.53	maker-LOFF01000385.1-snap-gene-0.55	maker-LOFF01000385.1-augustus-gene-0.252	maker-AYPX01001130.1-snap-gene-0.3	Missing	Missing	maker-ATNT01000571.1-snap-gene-0.33	MGG_15612	MGG_15612	Missing	maker-ATNU01000684.1-snap-gene-0.9	Motif:POT2	augustus-KK214875.1-processed-gene-2.102	Motif:POT2
MGG_08941	g8327	g8324	g2911	g2911	g10149	g10149	g8899	g8896	g2082	g2079	g2749	g2749	g8720	g8717	g22	g22	g3201	g3201	M_BR32_EuGene_00006091	M_BR32_EuGene_00006071	maker-LXOP01000362.1-snap-gene-0.48	maker-LXOP01000362.1-snap-gene-0.46	maker-LXOQ01000064.1-snap-gene-0.28	maker-LXOQ01000064.1-snap-gene-0.26	maker-LOFC01000839.1-snap-gene-0.9	maker-LOFC01000839.1-snap-gene-0.9	maker-LOFD01000526.1-snap-gene-0.2	maker-LOFD01000526.1-snap-gene-0.2	g2318	g2318	M_CD156_EuGene_00086791	M_CD156_EuGene_00086811	Motif:MGR583	M_US71_EuGene_00013961	maker-LOFE01000046.1-snap-gene-0.52	maker-LOFE01000046.1-snap-gene-0.52	maker-LOFF01000385.1-snap-gene-0.55	maker-LOFF01000385.1-snap-gene-0.55	maker-AYPX01001130.1-snap-gene-0.3	maker-AYPX01001130.1-snap-gene-0.3	maker-ATNT01000572.1-snap-gene-0.3	Missing	MGG_15613	MGG_15612	maker-ATNU01000363.1-snap-gene-0.2	Missing	Motif:MGR583	Motif:POT2	augustus-KN711238.1-processed-gene-21.39
MGG_08944	g8327	Motif:Mariner-5_SS	g2910	g2908	g10147	Motif:Mariner-5_SS	g8899	g8901	g2082	Motif:Mariner-5_SS	g2748	g2746	g8720	g8722	g21	Motif:Mariner-5_SS	g3200	g3198	M_BR32_EuGene_00006091	M_BR32_EuGene_00006111	maker-LXOP01000362.1-snap-gene-0.49	Motif:Mariner-5_SS	maker-LXOQ01000064.1-snap-gene-0.29	augustus-LXOQ01000064.1-processed-gene-0.110	maker-LOFC01000839.1-snap-gene-0.8	Missing	maker-LOFD01000526.1-snap-gene-0.0	augustus-LOFD01000526.1-processed-gene-0.171	g2317	Motif:Mariner-5_SS	M_CD156_EuGene_00086791	Motif:Mariner-5_SS	M_US71_EuGene_00013941	M_US71_EuGene_00013921	maker-LOFE01000046.1-snap-gene-0.50	augustus-LOFE01000046.1-processed-gene-0.76	maker-LOFF01000385.1-snap-gene-0.53	augustus-LOFF01000385.1-processed-gene-0.0	Missing	Missing	maker-ATNT01000573.1-snap-gene-0.25	Motif:Mariner-5_SS	MGG_15614	MGG_11300	maker-ATNU01000685.1-snap-gene-0.25	Motif:Mariner-5_SS	maker-KK214875.1-snap-gene-2.124	Motif:Mariner-5_SS	augustus-KN711238.1-processed-gene-21.59
MGG_08957	g5530	Missing	g4052	g4052	g10135	Motif:PYRET_LTR	g2616	g2613	Missing	g7419	g9492	g9489	g10587	g10584	g3137	g3137	g3564	g3561	M_BR32_EuGene_00006241	M_BR32_EuGene_00006261	augustus-LXOP01000079.1-processed-gene-0.26	maker-LXOP01000079.1-snap-gene-0.132	genemark-LXOQ01000095.1-processed-gene-0.91	maker-LXOQ01000095.1-snap-gene-0.187	genemark-LOFC01001313.1-processed-gene-0.16	Missing	augustus-LOFD01000342.1-processed-gene-0.110	maker-LOFD01000342.1-snap-gene-0.27	g7825	g7825	M_CD156_EuGene_00086641	M_CD156_EuGene_00086611	M_US71_EuGene_00013801	M_US71_EuGene_00013771	genemark-LOFE01000413.1-processed-gene-0.5	Motif:PYRET_LTR	genemark-LOFF01000159.1-processed-gene-0.77	maker-LOFF01000159.1-snap-gene-0.96	Missing	Motif:PYRET_LTR	Absent	Absent	MGG_08956	Motif:PYRET_LTR	Absent	Absent	snap-KK214875.1-processed-gene-1.45	Motif:PYRET_LTR	Absent
MGG_09055	g8568	Motif:NHT2_I-int	g3062	Motif:NHT2_I-int	g7764	Motif:NHT2_I-int	g5536	g5534	g750	g748	g1778	g1780	g1708	g1710	g8486	g8488	g1765	Motif:NHT2_I-int	M_BR32_EuGene_00112751	M_BR32_EuGene_00112771	maker-LXOP01000030.1-augustus-gene-0.144	Missing	maker-LXOQ01000115.1-augustus-gene-0.24	Motif:NHT2_I-int	maker-LOFC01000087.1-augustus-gene-0.63	augustus-LOFC01000087.1-processed-gene-0.20	maker-LOFD01000337.1-snap-gene-0.15	Missing	g2882	Missing	M_CD156_EuGene_00117791	M_CD156_EuGene_00117771	M_US71_EuGene_00123161	M_US71_EuGene_00123141	maker-LOFE01000571.1-snap-gene-0.38	augustus-LOFE01000571.1-processed-gene-0.60	maker-LOFF01000510.1-snap-gene-0.20	snap-LOFF01000510.1-processed-gene-0.15	Missing	Missing	Missing	genemark-ATNT01001502.1-processed-gene-0.4	MGG_09054	MGG_15041	maker-ATNU01001907.1-snap-gene-0.13	genemark-ATNU01001907.1-processed-gene-0.1	maker-KK214877.1-snap-gene-0.67	augustus-KK214877.1-processed-gene-0.5	maker-KN711268.1-snap-gene-0.30
MGG_09128	g9688	g9688	g5856	g5856	g4026	g4029	g1439	g1439	g2439	g2439	g9032	g9032	g4120	g4120	g1649	g1649	g6119	g6119	M_BR32_EuGene_00053011	M_BR32_EuGene_00053041	maker-LXOP01000065.1-augustus-gene-0.123	augustus-LXOP01000065.1-processed-gene-0.27	maker-LXOQ01000051.1-augustus-gene-1.15	augustus-LXOQ01000051.1-processed-gene-1.188	genemark-LOFC01000464.1-processed-gene-0.35	genemark-LOFC01000464.1-processed-gene-0.35	snap-LOFD01000110.1-processed-gene-0.71	snap-LOFD01000110.1-processed-gene-0.71	g6995	g6995	M_CD156_EuGene_00052751	M_CD156_EuGene_00052751	M_US71_EuGene_00112761	M_US71_EuGene_00112791	maker-LOFE01000438.1-augustus-gene-0.57	snap-LOFE01000438.1-processed-gene-0.39	genemark-LOFF01000618.1-processed-gene-0.57	snap-LOFF01000618.1-processed-gene-0.16	snap-AYPX01001992.1-processed-gene-0.46	snap-AYPX01001992.1-processed-gene-0.46	maker-ATNT01001585.1-augustus-gene-0.16	snap-ATNT01001585.1-processed-gene-0.26	MGG_09129	MGG_09127	maker-ATNU01002001.1-augustus-gene-0.38	snap-ATNU01002001.1-processed-gene-0.31	maker-KK214897.1-augustus-gene-0.80	snap-KK214897.1-processed-gene-0.67	snap-KN711295.1-processed-gene-0.125
MGG_09252	g7398	g7396	g10264	g10262	g5236	g5234	g5959	g5957	g10103	g10105	g5333	g5335	g9088	g9090	g4805	g4803	g3827	g3825	M_BR32_EuGene_00091151	M_BR32_EuGene_00091131	maker-LXOP01000259.1-augustus-gene-0.19	augustus-LXOP01000259.1-processed-gene-0.69	maker-LXOQ01000017.1-augustus-gene-2.144	augustus-LXOQ01000017.1-processed-gene-2.2	maker-LOFC01000012.1-augustus-gene-2.86	augustus-LOFC01000012.1-processed-gene-1.26	maker-LOFD01000151.1-snap-gene-0.129	snap-LOFD01000151.1-processed-gene-0.57	g9241	g9239	M_CD156_EuGene_00046001	M_CD156_EuGene_00045981	M_US71_EuGene_00082801	M_US71_EuGene_00082821	maker-LOFE01000180.1-augustus-gene-0.101	augustus-LOFE01000180.1-processed-gene-0.91	maker-LOFF01000105.1-snap-gene-0.91	snap-LOFF01000105.1-processed-gene-0.52	Missing	snap-AYPX01004440.1-processed-gene-0.1	maker-ATNT01000259.1-augustus-gene-2.174	augustus-ATNT01000259.1-processed-gene-2.12	MGG_09251	MGG_09253	maker-ATNU01000273.1-augustus-gene-1.26	augustus-ATNU01000273.1-processed-gene-1.145	maker-KK214844.1-augustus-gene-33.84	augustus-KK214844.1-processed-gene-33.5	maker-KN711241.1-augustus-gene-7.121
MGG_09379	g9987	g9986	g2621	g2620	g9636	g9635	g5679	g5678	Missing	g8240	g10583	g10582	g5545	g5544	g4183	g4182	g1890	g1889	M_BR32_EuGene_00107671	M_BR32_EuGene_00107651	maker-LXOP01000134.1-exonerate_protein2genome-gene-0.28	maker-LXOP01000134.1-augustus-gene-0.94	maker-LXOQ01000022.1-exonerate_protein2genome-gene-2.122	augustus-LXOQ01000022.1-processed-gene-2.206	maker-LOFC01001156.1-augustus-gene-0.1	Missing	maker-LOFD01000137.1-snap-gene-0.173	maker-LOFD01000137.1-snap-gene-0.154	g770	g771	M_CD156_EuGene_00092601	M_CD156_EuGene_00092581	M_US71_EuGene_00071231	M_US71_EuGene_00071251	maker-LOFE01000163.1-exonerate_protein2genome-gene-1.30	maker-LOFE01000163.1-snap-gene-1.48	maker-LOFF01000010.1-exonerate_protein2genome-gene-0.128	Missing	maker-AYPX01003981.1-exonerate_protein2genome-gene-0.4	Missing	maker-ATNT01001419.1-exonerate_protein2genome-gene-0.44	augustus-ATNT01001419.1-processed-gene-0.4	MGG_09378	MGG_09380	maker-ATNU01001810.1-exonerate_protein2genome-gene-0.12	augustus-ATNU01001810.1-processed-gene-0.30	maker-KK214874.1-exonerate_protein2genome-gene-4.27	augustus-KK214874.1-processed-gene-4.118	maker-KN711249.1-exonerate_protein2genome-gene-6.75
MGG_09387	g4517	g4515	g7350	g7348	g5517	g5515	g5670	g5672	g8232	g8234	g10574	g10576	g5536	g5538	g4174	g4176	g1881	g1883	M_BR32_EuGene_00107541	Motif:MGR583	maker-LXOP01000134.1-snap-gene-0.129	maker-LXOP01000134.1-snap-gene-0.128	maker-LXOQ01000022.1-snap-gene-2.7	maker-LXOQ01000022.1-snap-gene-2.6	maker-LOFC01000268.1-snap-gene-0.7	maker-LOFC01000268.1-snap-gene-0.8	maker-LOFD01000137.1-snap-gene-0.170	maker-LOFD01000137.1-augustus-gene-0.260	g10027	g10025	M_CD156_EuGene_00092491	M_CD156_EuGene_00092511	M_US71_EuGene_00071331	M_US71_EuGene_00071311	maker-LOFE01000163.1-snap-gene-1.56	maker-LOFE01000163.1-snap-gene-1.57	maker-LOFF01000142.1-snap-gene-0.349	maker-LOFF01000142.1-snap-gene-0.350	maker-AYPX01001126.1-snap-gene-0.3	Missing	maker-ATNT01001418.1-snap-gene-0.64	maker-ATNT01001418.1-snap-gene-0.60	MGG_17790	Motif:MGR583	maker-ATNU01001809.1-snap-gene-0.42	Missing	maker-KK214874.1-snap-gene-4.72	maker-KK214874.1-exonerate_protein2genome-gene-4.20	maker-KN711249.1-snap-gene-6.6
MGG_09421	g1834	g1832	g7382	g7382	g10629	g10627	g7789	g7789	g9423	g9423	g10543	g10541	g2404	g2402	g4142	g4140	g1849	g1847	M_BR32_EuGene_00107111	M_BR32_EuGene_00107081	snap-LXOP01000163.1-processed-gene-0.10	snap-LXOP01000163.1-processed-gene-0.10	snap-LXOQ01000029.1-processed-gene-0.138	snap-LXOQ01000029.1-processed-gene-0.138	maker-LOFC01000523.1-snap-gene-0.6	maker-LOFC01000523.1-augustus-gene-0.24	maker-LOFD01000685.1-snap-gene-0.4	maker-LOFD01000685.1-snap-gene-0.4	g10059	g10059	M_CD156_EuGene_00092061	M_CD156_EuGene_00092031	Motif:MGR583	M_US71_EuGene_00071751	maker-LOFE01000163.1-snap-gene-0.120	maker-LOFE01000163.1-augustus-gene-0.35	maker-LOFF01000142.1-snap-gene-0.334	maker-LOFF01000142.1-augustus-gene-0.19	Motif:POT2	Motif:OCCAN_MG	genemark-ATNT01001414.1-processed-gene-0.7	Motif:OCCAN_MG	MGG_12029	Motif:OCCAN_MG	maker-ATNU01001804.1-snap-gene-0.6	Motif:OCCAN_MG	maker-KK214874.1-snap-gene-3.11	Motif:OCCAN_MG	Motif:OCCAN_MG
MGG_09425	g1832	g1832	g7382	g7384	g10627	g10627	g7789	g7791	g9423	g9425	g10541	g10541	g2402	g2402	g4140	g4140	g1847	g1847	M_BR32_EuGene_00107081	M_BR32_EuGene_00107081	snap-LXOP01000163.1-processed-gene-0.10	maker-LXOP01000163.1-augustus-gene-0.75	snap-LXOQ01000029.1-processed-gene-0.138	maker-LXOQ01000029.1-augustus-gene-0.32	maker-LOFC01000523.1-augustus-gene-0.24	maker-LOFC01000523.1-augustus-gene-0.24	maker-LOFD01000685.1-snap-gene-0.4	maker-LOFD01000685.1-augustus-gene-0.1	g10059	g10061	M_CD156_EuGene_00092031	M_CD156_EuGene_00092031	M_US71_EuGene_00071751	M_US71_EuGene_00071781	maker-LOFE01000163.1-augustus-gene-0.35	maker-LOFE01000163.1-augustus-gene-0.35	maker-LOFF01000142.1-augustus-gene-0.19	maker-LOFF01000142.1-augustus-gene-0.19	Missing	maker-AYPX01000430.1-augustus-gene-0.7	Absent	Absent	Motif:MGR583	MGG_09426	Missing	maker-ATNU01001800.1-augustus-gene-0.12	Motif:POT2	maker-KK214874.1-augustus-gene-2.17	maker-KN711249.1-augustus-gene-8.134
MGG_09605	g2677	g2675	g1380	g1382	g3442	g3440	g130	g132	g1106	g1104	g672	g670	g3474	g3476	g4651	g4649	g458	g456	M_BR32_EuGene_00110241	M_BR32_EuGene_00110261	augustus-LXOP01000038.1-processed-gene-0.244	maker-LXOP01000038.1-augustus-gene-0.93	augustus-LXOQ01000021.1-processed-gene-1.75	maker-LXOQ01000021.1-augustus-gene-1.2	maker-LOFC01000593.1-augustus-gene-0.60	augustus-LOFC01000593.1-processed-gene-0.5	maker-LOFD01000130.1-augustus-gene-0.74	maker-LOFD01000130.1-augustus-gene-0.75	g10744	g10746	M_CD156_EuGene_00134981	M_CD156_EuGene_00134961	M_US71_EuGene_00122481	M_US71_EuGene_00122501	genemark-LOFE01000265.1-processed-gene-0.53	maker-LOFE01000265.1-snap-gene-0.1	genemark-LOFF01000188.1-processed-gene-0.5	maker-LOFF01000188.1-snap-gene-0.25	augustus-AYPX01000295.1-processed-gene-0.1	maker-AYPX01000295.1-snap-gene-0.35	augustus-ATNT01001536.1-processed-gene-0.4	Missing	MGG_09604	MGG_14055	augustus-ATNU01001960.1-processed-gene-0.46	maker-ATNU01001960.1-snap-gene-0.57	augustus-KK214923.1-processed-gene-3.191	maker-KK214923.1-snap-gene-3.344	augustus-KN711253.1-processed-gene-4.103
MGG_09628	g10085	g10086	g1397	g1396	g3425	g3426	g146	g145	g3002	g3003	g654	g655	g3491	g3490	g4634	g4635	g441	g442	M_BR32_EuGene_00110531	M_BR32_EuGene_00110511	augustus-LXOP01000038.1-processed-gene-0.254	maker-LXOP01000038.1-exonerate_protein2genome-gene-0.162	augustus-LXOQ01000021.1-processed-gene-1.63	maker-LXOQ01000021.1-exonerate_protein2genome-gene-1.118	genemark-LOFC01000846.1-processed-gene-0.42	maker-LOFC01000846.1-exonerate_protein2genome-gene-0.67	genemark-LOFD01000095.1-processed-gene-0.13	maker-LOFD01000095.1-exonerate_protein2genome-gene-0.122	g10761	g10760	M_CD156_EuGene_00131781	M_CD156_EuGene_00131751	M_US71_EuGene_00132691	M_US71_EuGene_00132711	maker-LOFE01000380.1-exonerate_protein2genome-gene-0.16	maker-LOFE01000380.1-exonerate_protein2genome-gene-0.0	maker-LOFF01000097.1-exonerate_protein2genome-gene-0.48	maker-LOFF01000097.1-exonerate_protein2genome-gene-0.32	augustus-AYPX01000167.1-processed-gene-0.10	maker-AYPX01000167.1-exonerate_protein2genome-gene-0.4	augustus-ATNT01001527.1-processed-gene-0.59	maker-ATNT01001527.1-exonerate_protein2genome-gene-0.21	MGG_14046	MGG_09627	augustus-ATNU01001950.1-processed-gene-0.54	maker-ATNU01001950.1-exonerate_protein2genome-gene-0.45	augustus-KK214923.1-processed-gene-3.181	maker-KK214923.1-exonerate_protein2genome-gene-3.79	maker-KN711253.1-exonerate_protein2genome-gene-3.86
MGG_09629	g10083	g10085	g1399	g1397	g3423	g3425	g148	g146	g3000	g3002	g652	g654	g3493	g3491	g4632	g4634	g439	g441	M_BR32_EuGene_00110551	M_BR32_EuGene_00110531	maker-LXOP01000038.1-augustus-gene-0.84	augustus-LXOP01000038.1-processed-gene-0.254	maker-LXOQ01000021.1-augustus-gene-1.7	augustus-LXOQ01000021.1-processed-gene-1.63	maker-LOFC01000846.1-augustus-gene-0.75	genemark-LOFC01000846.1-processed-gene-0.42	maker-LOFD01000095.1-snap-gene-0.87	genemark-LOFD01000095.1-processed-gene-0.13	g10763	g10761	M_CD156_EuGene_00131801	M_CD156_EuGene_00131781	M_US71_EuGene_00132671	M_US71_EuGene_00132691	augustus-LOFE01000380.1-processed-gene-0.91	maker-LOFE01000380.1-exonerate_protein2genome-gene-0.16	snap-LOFF01000097.1-processed-gene-0.63	maker-LOFF01000097.1-exonerate_protein2genome-gene-0.48	Missing	augustus-AYPX01000167.1-processed-gene-0.10	augustus-ATNT01001527.1-processed-gene-0.64	augustus-ATNT01001527.1-processed-gene-0.59	MGG_14045	MGG_14046	augustus-ATNU01001950.1-processed-gene-0.62	augustus-ATNU01001950.1-processed-gene-0.54	augustus-KK214923.1-processed-gene-3.202	augustus-KK214923.1-processed-gene-3.181	augustus-KN711253.1-processed-gene-3.122
MGG_09657	Motif:PYRET_LTR	Missing	Motif:PYRET_LTR	g1419	Motif:PYRET_LTR	g160	Motif:PYRET_LTR	g168	g1657	Motif:PYRET_LTR	g604	Motif:PYRET_LTR	g1467	g1469	Motif:PYRET_LTR	g179	Motif:PYRET_LTR	g417	M_BR32_EuGene_00110841	M_BR32_EuGene_00110821	Motif:PYRET_LTR	maker-LXOP01000038.1-snap-gene-0.17	Motif:PYRET_LTR	maker-LXOQ01000021.1-snap-gene-0.25	Missing	maker-LOFC01000921.1-snap-gene-0.28	Motif:PYRET_LTR	maker-LOFD01000095.1-snap-gene-0.79	g10785	g10783	Missing	M_CD156_EuGene_00132061	M_US71_EuGene_00131251	M_US71_EuGene_00131271	augustus-LOFE01000266.1-processed-gene-0.26	maker-LOFE01000266.1-augustus-gene-0.20	snap-LOFF01000768.1-processed-gene-0.6	maker-LOFF01000768.1-snap-gene-0.17	Absent	Absent	Missing	maker-ATNT01001517.1-augustus-gene-0.3	MGG_09658	MGG_18073	Missing	maker-ATNU01001939.1-augustus-gene-0.5	maker-KK214923.1-exonerate_protein2genome-gene-2.109	maker-KK214923.1-augustus-gene-2.94	maker-KN711253.1-augustus-gene-2.67
MGG_09666	g10901	Motif:OCCAN_MG	g8768	Motif:OCCAN_MG	g949	Motif:OCCAN_MG	g6317	Motif:OCCAN_MG	g10971	Missing	g1919	Missing	g2058	Missing	g395	Motif:OCCAN_MG	g1762	Motif:OCCAN_MG	M_BR32_EuGene_00110911	M_BR32_EuGene_00110891	maker-LXOP01000398.1-augustus-gene-0.29	Motif:OCCAN_MG	maker-LXOQ01000398.1-augustus-gene-0.0	Missing	maker-LOFC01000207.1-augustus-gene-0.52	genemark-LOFC01000207.1-processed-gene-0.92	maker-LOFD01000496.1-snap-gene-0.27	genemark-LOFD01000496.1-processed-gene-0.157	g10792	g10790	M_CD156_EuGene_00125271	M_CD156_EuGene_00125251	M_US71_EuGene_00131161	M_US71_EuGene_00131181	maker-LOFE01000811.1-augustus-gene-0.4	Missing	maker-LOFF01000655.1-snap-gene-0.14	genemark-LOFF01000655.1-processed-gene-0.25	Missing	Motif:MGR583	Motif:POT2	augustus-ATNT01001514.1-processed-gene-0.14	Motif:POT2	MGG_09665	Motif:MGR583	augustus-ATNU01001934.1-processed-gene-0.9	Motif:MGR583	augustus-KK214923.1-processed-gene-2.70	augustus-KN711253.1-processed-gene-2.28
MGG_09675	g9521	g9519	g6761	g6759	g4377	g4379	g216	g214	g3384	g3386	g1913	g1915	g2064	g2062	g298	g300	g1183	g1181	M_BR32_EuGene_00111051	M_BR32_EuGene_00111031	maker-LXOP01000385.1-augustus-gene-0.56	maker-LXOP01000385.1-snap-gene-0.53	maker-LXOQ01000129.1-augustus-gene-0.198	maker-LXOQ01000129.1-snap-gene-0.156	maker-LOFC01000207.1-augustus-gene-0.50	genemark-LOFC01000207.1-processed-gene-0.97	maker-LOFD01000496.1-augustus-gene-0.5	maker-LOFD01000496.1-snap-gene-0.39	g10796	g10794	M_CD156_EuGene_00125381	M_CD156_EuGene_00125361	M_US71_EuGene_00131051	M_US71_EuGene_00131071	maker-LOFE01000461.1-augustus-gene-0.12	genemark-LOFE01000461.1-processed-gene-0.22	maker-LOFF01000843.1-augustus-gene-0.31	maker-LOFF01000843.1-snap-gene-0.19	Missing	maker-AYPX01000288.1-snap-gene-0.4	Absent	Absent	MGG_09676	MGG_09674	maker-ATNU01001928.1-augustus-gene-0.9	Missing	maker-KK214923.1-snap-gene-2.1	Motif:POT2	maker-KN711253.1-augustus-gene-2.57
MGG_10004	g10666	g10668	g2088	g2090	g8936	g8938	g6084	g6082	g1654	g1652	g8343	g8341	g6148	g6146	g1431	g1429	g4163	g4161	M_BR32_EuGene_00114761	M_BR32_EuGene_00114741	maker-LXOP01000045.1-augustus-gene-0.220	augustus-LXOP01000045.1-processed-gene-0.7	maker-LXOQ01000034.1-augustus-gene-1.3	augustus-LXOQ01000034.1-processed-gene-1.139	augustus-LOFC01000594.1-processed-gene-0.51	augustus-LOFC01000594.1-processed-gene-0.42	maker-LOFD01000114.1-snap-gene-0.24	snap-LOFD01000114.1-processed-gene-0.3	g6618	g6616	M_CD156_EuGene_00133451	M_CD156_EuGene_00133431	M_US71_EuGene_00107381	M_US71_EuGene_00107361	maker-LOFE01000150.1-augustus-gene-0.40	augustus-LOFE01000150.1-processed-gene-0.45	maker-LOFF01000358.1-snap-gene-0.149	snap-LOFF01000358.1-processed-gene-0.74	maker-AYPX01001508.1-snap-gene-0.23	maker-AYPX01001508.1-snap-gene-0.21	maker-ATNT01001084.1-augustus-gene-0.11	augustus-ATNT01001084.1-processed-gene-0.26	MGG_13615	MGG_13617	maker-ATNU01001370.1-augustus-gene-0.76	augustus-ATNU01001370.1-processed-gene-0.118	maker-KK214907.1-augustus-gene-1.0	maker-KK214907.1-augustus-gene-1.0	maker-KN711282.1-augustus-gene-0.123
MGG_10020	g10648	g10650	g2070	g2072	g8919	g8921	g6101	g6099	g4178	g4180	g8360	g8358	g6165	g6163	g1448	g1446	g4180	g4178	M_BR32_EuGene_00115001	M_BR32_EuGene_00114981	genemark-LXOP01000045.1-processed-gene-0.182	genemark-LXOP01000045.1-processed-gene-0.182	maker-LXOQ01000034.1-snap-gene-1.27	genemark-LXOQ01000034.1-processed-gene-1.172	Absent	Absent	maker-LOFD01000375.1-snap-gene-0.6	maker-LOFD01000375.1-snap-gene-0.6	g6635	g6633	M_CD156_EuGene_00133671	M_CD156_EuGene_00133651	M_US71_EuGene_00107591	M_US71_EuGene_00107571	maker-LOFE01000150.1-augustus-gene-0.36	maker-LOFE01000150.1-augustus-gene-0.36	genemark-LOFF01000358.1-processed-gene-0.28	genemark-LOFF01000358.1-processed-gene-0.28	maker-AYPX01000178.1-snap-gene-0.27	maker-AYPX01000178.1-augustus-gene-0.35	maker-ATNT01001083.1-augustus-gene-0.15	maker-ATNT01001083.1-augustus-gene-0.18	MGG_10023	MGG_10019	maker-ATNU01001370.1-augustus-gene-0.73	maker-ATNU01001370.1-augustus-gene-0.77	maker-KK214907.1-augustus-gene-1.8	maker-KK214907.1-augustus-gene-1.8	maker-KN711282.1-augustus-gene-0.117
MGG_10021	g10646	g10648	g2068	g2070	g8917	g8919	g6103	g6101	g4176	g4178	g8362	g8360	g6167	g6165	g1450	g1448	g4182	g4180	M_BR32_EuGene_00115021	M_BR32_EuGene_00115001	maker-LXOP01000045.1-snap-gene-0.161	genemark-LXOP01000045.1-processed-gene-0.182	maker-LXOQ01000034.1-snap-gene-1.27	maker-LXOQ01000034.1-snap-gene-1.27	Missing	Missing	Missing	maker-LOFD01000375.1-snap-gene-0.6	Missing	g6635	M_CD156_EuGene_00133691	M_CD156_EuGene_00133671	M_US71_EuGene_00107611	M_US71_EuGene_00107591	maker-LOFE01000150.1-snap-gene-0.124	maker-LOFE01000150.1-augustus-gene-0.36	maker-LOFF01000358.1-snap-gene-0.151	genemark-LOFF01000358.1-processed-gene-0.28	maker-AYPX01000178.1-snap-gene-0.27	maker-AYPX01000178.1-snap-gene-0.27	maker-ATNT01001083.1-augustus-gene-0.15	maker-ATNT01001083.1-augustus-gene-0.15	MGG_10023	MGG_10023	maker-ATNU01001370.1-augustus-gene-0.73	maker-ATNU01001370.1-augustus-gene-0.73	maker-KK214907.1-augustus-gene-1.12	maker-KK214907.1-augustus-gene-1.8	maker-KN711282.1-augustus-gene-0.126
MGG_10024	g10816	g10818	g2063	g2065	g3047	g3045	g6107	g6105	g1684	g1686	g391	g389	g2856	g2858	g1454	g1452	g4186	g4184	M_BR32_EuGene_00115131	M_BR32_EuGene_00115111	augustus-LXOP01000098.1-processed-gene-0.15	Missing	augustus-LXOQ01000034.1-processed-gene-1.102	maker-LXOQ01000034.1-augustus-gene-1.13	augustus-LOFC01000060.1-processed-gene-0.3	maker-LOFC01000060.1-augustus-gene-0.15	augustus-LOFD01001085.1-processed-gene-0.22	maker-LOFD01001085.1-augustus-gene-0.10	g10244	g10242	M_CD156_EuGene_00133811	M_CD156_EuGene_00133791	M_US71_EuGene_00107741	M_US71_EuGene_00107721	augustus-LOFE01000150.1-processed-gene-0.73	maker-LOFE01000150.1-augustus-gene-0.37	augustus-LOFF01000358.1-processed-gene-0.73	maker-LOFF01000358.1-augustus-gene-0.8	augustus-AYPX01000739.1-processed-gene-0.6	Missing	maker-ATNT01001253.1-augustus-gene-0.8	genemark-ATNT01001253.1-processed-gene-0.73	MGG_17245	MGG_13607	genemark-ATNU01001367.1-processed-gene-0.4	Missing	maker-KK214907.1-exonerate_protein2genome-gene-2.92	maker-KK214907.1-snap-gene-2.31	maker-KN711282.1-snap-gene-0.148
MGG_10065	g10895	g10897	g1988	g1990	g3079	g3081	g1156	g1154	g5372	g5370	g449	g451	g1026	g1024	g3125	g3123	g541	g543	M_BR32_EuGene_00115541	M_BR32_EuGene_00115561	maker-LXOP01000278.1-exonerate_protein2genome-gene-0.72	augustus-LXOP01000278.1-processed-gene-0.5	maker-LXOQ01000297.1-exonerate_protein2genome-gene-0.28	augustus-LXOQ01000297.1-processed-gene-0.12	augustus-LOFC01000406.1-processed-gene-0.102	augustus-LOFC01000406.1-processed-gene-0.118	maker-LOFD01000687.1-exonerate_protein2genome-gene-0.26	snap-LOFD01000687.1-processed-gene-0.6	g9579	g9581	M_CD156_EuGene_00094241	M_CD156_EuGene_00094261	M_US71_EuGene_00127661	M_US71_EuGene_00127681	maker-LOFE01000934.1-exonerate_protein2genome-gene-0.6	augustus-LOFE01000934.1-processed-gene-0.21	maker-LOFF01000539.1-exonerate_protein2genome-gene-0.6	snap-LOFF01000539.1-processed-gene-0.16	Motif:MGR583	snap-AYPX01007623.1-processed-gene-0.8	Motif:MGR583	augustus-ATNT01001072.1-processed-gene-0.7	Motif:MGR583	MGG_13598	Motif:MGR583	augustus-ATNU01001354.1-processed-gene-0.2	Motif:MGR583	augustus-KK214907.1-processed-gene-3.23	augustus-KN711243.1-processed-gene-16.150
MGG_10080	Motif:GYMAG2_LTR	Motif:MGR583	Motif:MGRL3_LTR	Motif:MGR583	Motif:GYMAG2_LTR	Motif:MGR583	Motif:GYMAG2_LTR	Motif:MGRL3_LTR	Motif:GYMAG2_LTR	Motif:MGRL3_LTR	Motif:GYMAG2_LTR	Motif:MGRL3_LTR	Motif:GYMAG2_LTR	Motif:MGRL3_LTR	Motif:GYMAG2_LTR	Motif:MGRL3_LTR	Motif:GYMAG2_LTR	Motif:MGRL3_LTR	Motif:GYMAG2_LTR	Motif:MGRL3_LTR	Motif:GYMAG2_LTR	Motif:MGRL3_LTR	Motif:GYMAG2_LTR	Motif:MGRL3_LTR	Motif:GYMAG2_LTR	Missing	Motif:GYMAG2_LTR	Missing	Motif:GYMAG2_LTR	Motif:MGR583	Motif:GYMAG2_LTR	Motif:MGR583	Motif:PYRET_I-int	Motif:MGRL3_LTR	Motif:GYMAG2_LTR	Motif:MGR583	Motif:GYMAG2_LTR	Motif:MGR583	Motif:GYMAG2_LTR	Motif:MGRL3_LTR	Motif:GYMAG2_LTR	Motif:MGRL3_LTR	Motif:GYMAG2_LTR	Motif:MGRL3_LTR	Motif:GYMAG2_LTR	Motif:MGRL3_LTR	Motif:GYMAG2_LTR	Motif:MGRL3_LTR	Motif:MGRL3_LTR
MGG_10086	g10306	g10308	g5666	g5664	g3872	g3870	Motif:PYRET_LTR	g9690	Motif:PYRET_LTR	g7693	Motif:PYRET_LTR	g7502	Motif:PYRET_LTR	g7022	Motif:PYRET_LTR	g6166	Motif:PYRET_LTR	g10533	Motif:PYRET_LTR	M_BR32_EuGene_00134901	Motif:PYRET_LTR	augustus-LXOP01000633.1-processed-gene-0.25	Motif:PYRET_LTR	augustus-LXOQ01000025.1-processed-gene-2.35	Motif:PYRET_LTR	augustus-LOFC01001039.1-processed-gene-0.10	Motif:PYRET_LTR	snap-LOFD01000214.1-processed-gene-0.6	Motif:PYRET_LTR	g1138	Motif:PYRET_LTR	M_CD156_EuGene_00129511	Missing	M_US71_EuGene_00126161	Motif:PYRET_LTR	augustus-LOFE01000817.1-processed-gene-0.14	Motif:PYRET_LTR	snap-LOFF01000375.1-processed-gene-0.9	Motif:PYRET_LTR	snap-AYPX01006127.1-processed-gene-0.8	Motif:PYRET_LTR	maker-ATNT01000688.1-augustus-gene-0.1	MGG_15412	MGG_10087	Motif:PYRET_LTR	augustus-ATNU01002035.1-processed-gene-0.1	Absent	Absent	Motif:PYRET_LTR
MGG_10102	g10303	g10301	g5668	g5670	g2513	g2515	g9685	g9683	g8014	g8016	g7507	g7509	g2135	g2137	g6171	g6173	g10538	g10540	M_BR32_EuGene_00143531	M_BR32_EuGene_00143551	augustus-LXOP01000406.1-processed-gene-0.34	augustus-LXOP01000406.1-processed-gene-0.35	augustus-LXOQ01000025.1-processed-gene-2.50	augustus-LXOQ01000025.1-processed-gene-2.51	augustus-LOFC01000361.1-processed-gene-0.10	maker-LOFC01000361.1-snap-gene-0.15	snap-LOFD01000702.1-processed-gene-0.17	maker-LOFD01000702.1-snap-gene-0.24	g1392	g1394	M_CD156_EuGene_00129601	M_CD156_EuGene_00129621	M_US71_EuGene_00115431	M_US71_EuGene_00115451	augustus-LOFE01000018.1-processed-gene-0.86	augustus-LOFE01000018.1-processed-gene-0.85	snap-LOFF01000546.1-processed-gene-0.83	snap-LOFF01000546.1-processed-gene-0.82	Missing	Missing	augustus-ATNT01001060.1-processed-gene-0.29	augustus-ATNT01001060.1-processed-gene-0.28	MGG_13583	MGG_13582	augustus-ATNU01001343.1-processed-gene-0.6	Missing	augustus-KK214907.1-processed-gene-5.42	Motif:POT2	augustus-KN711237.1-processed-gene-26.29
MGG_10120	g1972	g1974	g5692	g5690	g2537	g2535	g2302	g2300	g1992	g1990	g697	g699	g1610	g1612	g342	g340	g1111	g1113	M_BR32_EuGene_00143841	M_BR32_EuGene_00143821	augustus-LXOP01000240.1-processed-gene-0.87	augustus-LXOP01000240.1-processed-gene-0.86	augustus-LXOQ01000222.1-processed-gene-0.53	augustus-LXOQ01000222.1-processed-gene-0.54	augustus-LOFC01000188.1-processed-gene-0.70	augustus-LOFC01000188.1-processed-gene-0.71	snap-LOFD01000109.1-processed-gene-0.39	snap-LOFD01000109.1-processed-gene-0.38	g1416	g1414	M_CD156_EuGene_00094521	M_CD156_EuGene_00094541	M_US71_EuGene_00115701	M_US71_EuGene_00115681	augustus-LOFE01000018.1-processed-gene-0.88	augustus-LOFE01000018.1-processed-gene-0.89	genemark-LOFF01000546.1-processed-gene-0.112	snap-LOFF01000546.1-processed-gene-0.87	snap-AYPX01003361.1-processed-gene-0.2	snap-AYPX01003361.1-processed-gene-0.3	augustus-ATNT01001058.1-processed-gene-0.1	Missing	MGG_14836	Motif:POT2	augustus-ATNU01001340.1-processed-gene-0.30	augustus-ATNU01001340.1-processed-gene-0.31	augustus-KK214907.1-processed-gene-5.53	augustus-KK214907.1-processed-gene-5.52	augustus-KN711237.1-processed-gene-26.45
MGG_10231	g8591	g8590	g9888	Missing	g298	g299	g6982	g6981	g3850	g3851	g9085	g9084	g1556	g1557	g5931	g5930	Absent	Absent	M_BR32_EuGene_00124621	M_BR32_EuGene_00124641	Absent	Absent	Absent	Absent	Motif:MGR583	maker-LOFC01000691.1-snap-gene-0.2	maker-LOFD01000166.1-snap-gene-0.83	Motif:PYRET_LTR	g9877	g9876	M_CD156_EuGene_00123941	Missing	M_US71_EuGene_00108701	M_US71_EuGene_00108681	maker-LOFE01000882.1-augustus-gene-0.1	maker-LOFE01000882.1-augustus-gene-0.2	maker-LOFF01000526.1-snap-gene-0.13	maker-LOFF01000526.1-augustus-gene-0.1	Missing	Motif:MGR583	maker-ATNT01001613.1-augustus-gene-0.7	Motif:MGR583	MGG_10232	Motif:MGR583	Missing	Motif:MGR583	maker-KK214919.1-snap-gene-2.150	Motif:MGR583	maker-KN711287.1-augustus-gene-0.148
MGG_10259	g8876	g8875	g1967	g1968	Motif:PYRET_LTR	Missing	g7007	g7006	g8773	g8772	g9110	g9109	g1531	g1532	g5956	g5955	Motif:PYRET_LTR	Missing	M_BR32_EuGene_00124241	M_BR32_EuGene_00124261	Motif:PYRET_LTR	Missing	Motif:PYRET_LTR	Missing	augustus-LOFC01000718.1-processed-gene-0.141	augustus-LOFC01000718.1-processed-gene-0.124	genemark-LOFD01000083.1-processed-gene-2.99	maker-LOFD01000083.1-snap-gene-2.130	g10333	g10332	M_CD156_EuGene_00123611	M_CD156_EuGene_00123631	Motif:PYRET_LTR	Motif:Copia-31_BG-I	maker-LOFE01000042.1-augustus-gene-0.3	maker-LOFE01000042.1-exonerate_protein2genome-gene-0.108	maker-LOFF01000146.1-snap-gene-1.246	augustus-LOFF01000146.1-processed-gene-1.322	Motif:GYMAG1_LTR	Missing	Motif:GYMAG1_LTR	Missing	Motif:GYMAG1_LTR	Motif:MGRL3_LTR	Motif:GYMAG1_LTR	Motif:POT2	Motif:MGR583	maker-KK214825.1-augustus-gene-0.61	Motif:MGRL3_LTR
MGG_10276	g8890	g8888	g1953	g1955	g3742	g3744	g1323	g1321	g7999	g8001	g4396	g4394	g9162	g9160	g5970	g5968	g1505	g1503	M_BR32_EuGene_00123991	M_BR32_EuGene_00124011	maker-LXOP01000040.1-augustus-gene-0.164	maker-LXOP01000040.1-augustus-gene-0.149	maker-LXOQ01000068.1-augustus-gene-0.289	maker-LXOQ01000068.1-augustus-gene-0.272	maker-LOFC01000718.1-augustus-gene-0.1	augustus-LOFC01000718.1-processed-gene-0.134	maker-LOFD01000083.1-snap-gene-2.125	snap-LOFD01000083.1-processed-gene-2.58	g10347	g10345	M_CD156_EuGene_00123371	M_CD156_EuGene_00123391	M_US71_EuGene_00108031	M_US71_EuGene_00108051	maker-LOFE01000402.1-augustus-gene-0.95	maker-LOFE01000402.1-augustus-gene-0.90	maker-LOFF01000365.1-snap-gene-0.47	maker-LOFF01000365.1-snap-gene-0.54	Missing	maker-AYPX01001121.1-snap-gene-0.8	maker-ATNT01001594.1-augustus-gene-0.1	maker-ATNT01001594.1-augustus-gene-0.5	MGG_10277	MGG_10275	maker-ATNU01002006.1-augustus-gene-0.34	maker-ATNU01002006.1-augustus-gene-0.37	maker-KK214919.1-snap-gene-0.44	maker-KK214919.1-snap-gene-0.52	maker-KN711262.1-augustus-gene-2.55
MGG_10280	g8895	g8897	g1948	g1946	g3733	Motif:PYRET_LTR	g1329	g1331	g7994	g7992	g4402	g4404	g9168	g9170	g5975	g5977	g1510	g1512	M_BR32_EuGene_00123911	M_BR32_EuGene_00123891	maker-LXOP01000040.1-snap-gene-0.178	maker-LXOP01000040.1-augustus-gene-0.155	maker-LXOQ01000068.1-snap-gene-0.247	maker-LXOQ01000068.1-augustus-gene-0.278	maker-LOFC01000718.1-augustus-gene-0.8	maker-LOFC01000718.1-augustus-gene-0.7	maker-LOFD01000083.1-snap-gene-2.134	maker-LOFD01000083.1-snap-gene-2.133	g10352	g10354	M_CD156_EuGene_00123301	M_CD156_EuGene_00123281	M_US71_EuGene_00126821	Motif:PYRET_LTR	maker-LOFE01000557.1-snap-gene-0.13	Missing	maker-LOFF01001077.1-snap-gene-0.5	Missing	Missing	Motif:PYRET_LTR	Motif:Mariner-1_SS	Motif:PYRET_LTR	Motif:Mariner-1_SS	Motif:PYRET_LTR	Motif:MGR583	Motif:PYRET_LTR	Motif:MGR583	Motif:PYRET_LTR	Motif:PYRET_LTR
MGG_10282	g8895	g8893	g1948	g1950	g3733	Motif:Gypsy-27_BG-I	g1329	g1327	g7994	g7996	g4402	g4400	g9168	g9166	g5975	Motif:PYRET_LTR	g1510	g1508	M_BR32_EuGene_00123921	M_BR32_EuGene_00123941	maker-LXOP01000040.1-snap-gene-0.177	maker-LXOP01000040.1-augustus-gene-0.151	maker-LXOQ01000068.1-snap-gene-0.246	maker-LXOQ01000068.1-augustus-gene-0.274	maker-LOFC01000718.1-exonerate_protein2genome-gene-0.44	Motif:PYRET_LTR	maker-LOFD01000083.1-snap-gene-2.135	maker-LOFD01000083.1-snap-gene-2.136	g10352	g10350	M_CD156_EuGene_00123311	M_CD156_EuGene_00123331	M_US71_EuGene_00126811	Motif:PYRET_I-int	maker-LOFE01000557.1-snap-gene-0.12	Missing	maker-LOFF01001077.1-snap-gene-0.6	Missing	Motif:POT2	Missing	maker-ATNT01001454.1-snap-gene-0.12	Motif:Mariner-1_SS	MGG_17868	Motif:Mariner-1_SS	Motif:MGR583	Missing	maker-KK214868.1-snap-gene-1.128	maker-KK214868.1-exonerate_protein2genome-gene-1.63	maker-KN711262.1-snap-gene-2.140
MGG_10310	g8921	g8923	g1922	g1920	g3707	g3705	g1356	g1358	g6215	g6213	g4429	g4431	g9195	g9197	g6002	g6004	g1536	g1538	M_BR32_EuGene_00123501	M_BR32_EuGene_00123481	snap-LXOP01000040.1-processed-gene-0.67	augustus-LXOP01000040.1-processed-gene-0.48	snap-LXOQ01000068.1-processed-gene-0.211	augustus-LXOQ01000068.1-processed-gene-0.190	snap-LOFC01000310.1-processed-gene-0.5	augustus-LOFC01000310.1-processed-gene-0.41	augustus-LOFD01000083.1-processed-gene-1.61	genemark-LOFD01000083.1-processed-gene-1.74	g10378	g10380	M_CD156_EuGene_00128481	M_CD156_EuGene_00128461	M_US71_EuGene_00127951	M_US71_EuGene_00127971	maker-LOFE01000144.1-augustus-gene-0.87	augustus-LOFE01000144.1-processed-gene-0.111	maker-LOFF01000749.1-snap-gene-0.57	genemark-LOFF01000749.1-processed-gene-0.1	maker-AYPX01002840.1-snap-gene-0.11	augustus-AYPX01002840.1-processed-gene-0.35	maker-ATNT01001448.1-augustus-gene-0.22	augustus-ATNT01001448.1-processed-gene-0.39	MGG_10309	MGG_10311	maker-ATNU01001841.1-augustus-gene-0.33	augustus-ATNU01001841.1-processed-gene-0.1	maker-KK214868.1-snap-gene-0.83	augustus-KK214868.1-processed-gene-0.44	maker-KN711262.1-augustus-gene-1.113
MGG_10335	g4842	g4843	g1892	g1893	g3677	g3678	g1385	g1385	g6185	g6186	g4458	g4458	g9224	g9224	g6031	g6031	g2537	g2538	M_BR32_EuGene_00123081	M_BR32_EuGene_00123111	augustus-LXOP01000170.1-processed-gene-0.104	augustus-LXOP01000170.1-processed-gene-0.104	augustus-LXOQ01000089.1-processed-gene-0.157	augustus-LXOQ01000089.1-processed-gene-0.157	augustus-LOFC01000082.1-processed-gene-0.137	augustus-LOFC01000082.1-processed-gene-0.137	snap-LOFD01000083.1-processed-gene-0.79	snap-LOFD01000083.1-processed-gene-0.80	g1706	g1707	M_CD156_EuGene_00128051	M_CD156_EuGene_00128081	M_US71_EuGene_00117621	M_US71_EuGene_00117621	Missing	augustus-LOFE01000759.1-processed-gene-0.22	snap-LOFF01000395.1-processed-gene-0.85	snap-LOFF01000395.1-processed-gene-0.85	Missing	snap-AYPX01002657.1-processed-gene-0.3	augustus-ATNT01001439.1-processed-gene-0.30	augustus-ATNT01001439.1-processed-gene-0.31	MGG_10337	MGG_10334	augustus-ATNU01001831.1-processed-gene-0.7	augustus-ATNU01001831.1-processed-gene-0.8	augustus-KK214868.1-processed-gene-2.11	augustus-KK214868.1-processed-gene-2.11	augustus-KN711262.1-processed-gene-0.153
MGG_10425	g9341	g9339	g2040	g2042	g8484	g8486	g9148	g9150	g6273	g6275	g2071	g2069	g3084	g3082	g1105	g1107	g5230	g5228	M_BR32_EuGene_00125831	M_BR32_EuGene_00125851	augustus-LXOP01000277.1-processed-gene-0.3	genemark-LXOP01000277.1-processed-gene-0.62	augustus-LXOQ01000012.1-processed-gene-2.41	genemark-LXOQ01000012.1-processed-gene-2.115	augustus-LOFC01000014.1-processed-gene-0.129	augustus-LOFC01000014.1-processed-gene-0.116	snap-LOFD01000001.1-processed-gene-0.36	genemark-LOFD01000001.1-processed-gene-0.18	g9666	g9664	M_CD156_EuGene_00105581	M_CD156_EuGene_00105561	M_US71_EuGene_00058621	M_US71_EuGene_00058601	augustus-LOFE01000053.1-processed-gene-0.3	genemark-LOFE01000053.1-processed-gene-0.134	snap-LOFF01000316.1-processed-gene-0.56	genemark-LOFF01000316.1-processed-gene-0.138	Missing	Missing	augustus-ATNT01001316.1-processed-gene-0.107	augustus-ATNT01001316.1-processed-gene-0.92	MGG_10424	MGG_17625	augustus-ATNU01001662.1-processed-gene-0.50	genemark-ATNU01001662.1-processed-gene-0.15	augustus-KK214824.1-processed-gene-5.92	Motif:POT2	augustus-KN711278.1-processed-gene-0.241
MGG_10556	g9522	g9524	g6762	g6764	g4376	g4374	g217	g219	g246	g244	g1912	g1910	g2065	g2067	g297	g295	g1184	g1186	M_BR32_EuGene_00111081	M_BR32_EuGene_00111101	maker-LXOP01000385.1-snap-gene-0.51	maker-LXOP01000385.1-augustus-gene-0.54	maker-LXOQ01000129.1-snap-gene-0.157	maker-LXOQ01000129.1-augustus-gene-0.200	maker-LOFC01000207.1-snap-gene-0.6	maker-LOFC01000207.1-augustus-gene-0.48	maker-LOFD01000496.1-snap-gene-0.37	maker-LOFD01000496.1-snap-gene-0.23	g10797	g10799	M_CD156_EuGene_00125401	M_CD156_EuGene_00125421	M_US71_EuGene_00048461	M_US71_EuGene_00048441	maker-LOFE01000461.1-augustus-gene-0.13	Missing	maker-LOFF01000843.1-snap-gene-0.15	Motif:PYRET_LTR	snap-AYPX01003813.1-processed-gene-0.8	Missing	augustus-ATNT01001511.1-processed-gene-0.24	maker-ATNT01001511.1-augustus-gene-0.1	MGG_10557	MGG_10555	augustus-ATNU01001924.1-processed-gene-0.3	maker-ATNU01001924.1-augustus-gene-0.12	augustus-KK214923.1-processed-gene-2.75	genemark-KK214923.1-processed-gene-2.51	augustus-KN711253.1-processed-gene-1.31
MGG_10559	g9527	g9528	g6767	g6768	g4370	g4370	g223	g224	g3048	g3048	g1905	g1905	g2071	g2072	g290	g290	g1189	g1190	M_BR32_EuGene_00111151	M_BR32_EuGene_00111181	maker-LXOP01000384.1-augustus-gene-0.10	Missing	augustus-LXOQ01000129.1-processed-gene-0.103	maker-LXOQ01000129.1-augustus-gene-0.186	Missing	maker-LOFC01001074.1-augustus-gene-0.9	maker-LOFD01000496.1-snap-gene-0.35	maker-LOFD01000496.1-snap-gene-0.35	Missing	g5442	M_CD156_EuGene_00125471	M_CD156_EuGene_00125501	M_US71_EuGene_00106181	M_US71_EuGene_00106181	augustus-LOFE01000179.1-processed-gene-0.14	augustus-LOFE01000179.1-processed-gene-0.14	augustus-LOFF01001052.1-processed-gene-0.8	snap-LOFF01001052.1-processed-gene-0.14	Motif:POT2	Missing	maker-ATNT01001174.1-snap-gene-0.11	maker-ATNT01001174.1-snap-gene-0.28	Motif:POT2	MGG_10560	Motif:POT2	augustus-ATNU01000646.1-processed-gene-0.12	Motif:POT2	augustus-KK214923.1-processed-gene-2.74	augustus-KN711253.1-processed-gene-1.30
MGG_10725	g4676	g4674	g6423	g6425	g445	g447	g8965	g8967	g2016	g2018	g5407	g5409	g4540	g4538	g3412	g3410	g3969	g3967	M_BR32_EuGene_00132481	M_BR32_EuGene_00132501	Missing	maker-LXOP01000462.1-snap-gene-0.12	maker-LXOQ01000053.1-snap-gene-1.0	maker-LXOQ01000053.1-snap-gene-1.12	maker-LOFC01000762.1-exonerate_protein2genome-gene-0.89	maker-LOFC01000762.1-snap-gene-0.28	maker-LOFD01000009.1-exonerate_protein2genome-gene-0.98	maker-LOFD01000009.1-snap-gene-0.29	g8419	g8417	M_CD156_EuGene_00115051	M_CD156_EuGene_00115031	Missing	M_US71_EuGene_00110181	Motif:PYRET_LTR	maker-LOFE01000307.1-snap-gene-0.94	Missing	maker-LOFF01000243.1-snap-gene-0.69	Motif:PYRET_LTR	Missing	Missing	maker-ATNT01000545.1-snap-gene-0.4	Motif:MAGGY_LTR	MGG_10727	Missing	maker-ATNU01000642.1-snap-gene-0.103	Motif:PYRET_LTR	maker-KK214823.1-snap-gene-6.109	Motif:PYRET_LTR
MGG_10774	g459	g458	g8393	g8392	g9971	g9970	g7532	g7531	g8196	g8197	g7102	g7101	g3971	g3970	g10386	g10385	g1401	g1402	M_BR32_EuGene_00145621	M_BR32_EuGene_00145641	augustus-LXOP01000616.1-processed-gene-0.0	augustus-LXOP01000616.1-processed-gene-0.4	augustus-LXOQ01000201.1-processed-gene-0.48	maker-LXOQ01000201.1-augustus-gene-0.68	augustus-LOFC01000422.1-processed-gene-0.12	augustus-LOFC01000422.1-processed-gene-0.4	Motif:GYMAG1_LTR	maker-LOFD01000182.1-augustus-gene-0.28	Motif:GYMAG1_LTR	g10164	Motif:GYMAG1_LTR	M_CD156_EuGene_00137701	Absent	Absent	Absent	Absent	Absent	Absent	Absent	Absent	augustus-ATNT01001151.1-processed-gene-0.12	maker-ATNT01001151.1-exonerate_protein2genome-gene-0.18	MGG_10773	MGG_14253	augustus-ATNU01001421.1-processed-gene-0.12	Motif:POT2	Absent	Absent	Motif:POT2
MGG_10780	Motif:GYMAG2_LTR	Motif:PYRET_LTR	Motif:GYMAG2_LTR	Motif:PYRET_LTR	Motif:GYMAG2_LTR	Motif:PYRET_LTR	Motif:GYMAG2_LTR	Motif:PYRET_LTR	Motif:GYMAG2_LTR	Motif:PYRET_LTR	Motif:GYMAG2_LTR	Motif:PYRET_LTR	Motif:GYMAG2_LTR	Motif:PYRET_LTR	Motif:GYMAG2_LTR	Motif:PYRET_LTR	Motif:GYMAG2_LTR	Motif:PYRET_LTR	Motif:GYMAG2_LTR	M_BR32_EuGene_00031351	Motif:GYMAG2_LTR	Motif:PYRET_LTR	Motif:GYMAG2_LTR	Motif:PYRET_LTR	Missing	maker-LOFC01000559.1-augustus-gene-0.6	Motif:GYMAG2_LTR	Motif:PYRET_LTR	Motif:GYMAG2_LTR	Motif:PYRET_LTR	Motif:GYMAG2_LTR	M_CD156_EuGene_00120971	Motif:GYMAG2_LTR	Motif:PYRET_LTR	Motif:GYMAG2_LTR	Motif:PYRET_LTR	Missing	Motif:PYRET_LTR	Missing	Motif:GYMAG2_LTR	Motif:PYRET_LTR	Motif:PYRET_LTR	Motif:PYRET_LTR	Motif:PYRET_LTR	Motif:PYRET_LTR	Missing	Motif:PYRET_LTR	Motif:MGR583	Motif:MGR583
MGG_10892	g2889	g2887	g1663	g1661	g7230	g7232	g2516	g2514	g1567	g1569	g6181	g6183	g2879	g2881	g4935	g4937	g6071	g6073	M_BR32_EuGene_00089971	M_BR32_EuGene_00089951	snap-LXOP01000130.1-processed-gene-0.115	genemark-LXOP01000130.1-processed-gene-0.56	snap-LXOQ01000165.1-processed-gene-0.66	augustus-LXOQ01000165.1-processed-gene-0.92	snap-LOFC01000015.1-processed-gene-0.112	genemark-LOFC01000015.1-processed-gene-0.261	maker-LOFD01000518.1-snap-gene-0.11	genemark-LOFD01000518.1-processed-gene-0.57	g5106	g5104	M_CD156_EuGene_00066271	M_CD156_EuGene_00066291	M_US71_EuGene_00131681	M_US71_EuGene_00131661	augustus-LOFE01000378.1-processed-gene-0.54	genemark-LOFE01000378.1-processed-gene-0.133	genemark-LOFF01000166.1-processed-gene-0.0	Motif:PYRET_LTR	snap-AYPX01000326.1-processed-gene-0.19	Motif:PYRET_LTR	Absent	Absent	MGG_10893	Motif:PYRET_LTR	snap-ATNU01000426.1-processed-gene-0.3	Missing	Motif:POT2	Motif:POT2	Motif:POT2
MGG_10995	Missing	Motif:GYMAG2_LTR	Motif:MGR583	Motif:OCCAN_MG	Motif:MGR583	Motif:OCCAN_MG	Motif:MGR583	Motif:OCCAN_MG	Motif:MGR583	g976	Motif:MGR583	Motif:OCCAN_MG	Motif:MGR583	Motif:OCCAN_MG	Motif:MGR583	g2323	Motif:MGR583	g5548	Motif:MGR583	M_BR32_EuGene_00085601	Motif:MGR583	maker-LXOP01001034.1-snap-gene-0.7	Motif:MGR583	Missing	genemark-LOFC01001148.1-processed-gene-0.1	Missing	maker-LOFD01000475.1-augustus-gene-0.5	Missing	Motif:OCCAN_MG	Missing	Motif:GYMAG1_LTR	M_CD156_EuGene_00136861	M_US71_EuGene_00138461	M_US71_EuGene_00138441	maker-LOFE01000875.1-augustus-gene-0.27	Missing	Motif:PYRET_LTR	Motif:PYRET_LTR	Motif:GYPSY1_MG	Missing	Motif:GYPSY1_MG	Missing	Motif:GYPSY1_MG	Motif:PYRET_LTR	Motif:GYPSY1_MG	Missing	Motif:GYPSY1_MG	Motif:MAGGY_I-int	Motif:Mariner-1_SS
MGG_11072	g4495	g4495	g9378	g9378	g4212	g4212	g5640	g5640	g6113	g6113	g9881	g9881	g8312	g8312	g2861	g2861	g3250	g3250	M_BR32_EuGene_00129581	M_BR32_EuGene_00129581	maker-LXOP01000100.1-exonerate_protein2genome-gene-0.99	maker-LXOP01000100.1-exonerate_protein2genome-gene-0.99	maker-LXOQ01000065.1-exonerate_protein2genome-gene-0.112	maker-LXOQ01000065.1-exonerate_protein2genome-gene-0.112	maker-LOFC01000077.1-exonerate_protein2genome-gene-0.236	maker-LOFC01000077.1-exonerate_protein2genome-gene-0.236	Missing	snap-LOFD01000160.1-processed-gene-0.94	Missing	g8547	M_CD156_EuGene_00126491	M_CD156_EuGene_00126491	M_US71_EuGene_00109581	M_US71_EuGene_00109581	maker-LOFE01000176.1-exonerate_protein2genome-gene-0.41	maker-LOFE01000176.1-exonerate_protein2genome-gene-0.41	maker-LOFF01000580.1-exonerate_protein2genome-gene-0.28	maker-LOFF01000580.1-exonerate_protein2genome-gene-0.28	maker-AYPX01001206.1-augustus-gene-0.4	maker-AYPX01001206.1-augustus-gene-0.4	augustus-ATNT01001264.1-processed-gene-0.78	augustus-ATNT01001264.1-processed-gene-0.78	MGG_08685	MGG_08685	augustus-ATNU01001601.1-processed-gene-0.90	augustus-ATNU01001601.1-processed-gene-0.90	maker-KK214876.1-snap-gene-15.33	maker-KK214876.1-snap-gene-15.33	augustus-KN711256.1-processed-gene-0.125
MGG_11280	g844	g846	g8153	g8155	g7591	g7593	g6879	g6878	g4475	g4477	g8433	g8432	g7994	g7996	g5035	g5034	g9138	g9140	M_BR32_EuGene_00007091	M_BR32_EuGene_00007071	maker-LXOP01000074.1-augustus-gene-0.96	augustus-LXOP01000074.1-processed-gene-0.5	maker-LXOQ01000015.1-augustus-gene-3.160	augustus-LXOQ01000015.1-processed-gene-3.62	maker-LOFC01000083.1-augustus-gene-0.35	augustus-LOFC01000083.1-processed-gene-0.69	maker-LOFD01000425.1-snap-gene-0.117	snap-LOFD01000425.1-processed-gene-0.46	g2482	g2483	M_CD156_EuGene_00085901	M_CD156_EuGene_00085921	M_US71_EuGene_00013141	M_US71_EuGene_00013161	maker-LOFE01000082.1-augustus-gene-2.141	augustus-LOFE01000082.1-processed-gene-2.128	maker-LOFF01000298.1-snap-gene-1.4	snap-LOFF01000298.1-processed-gene-1.65	Missing	snap-AYPX01001191.1-processed-gene-0.58	maker-ATNT01000580.1-augustus-gene-0.126	augustus-ATNT01000580.1-processed-gene-0.40	MGG_11279	MGG_01183	maker-ATNU01000708.1-augustus-gene-0.151	augustus-ATNU01000708.1-processed-gene-0.83	maker-KK214910.1-augustus-gene-15.6	augustus-KK214910.1-processed-gene-15.142	augustus-KN711243.1-processed-gene-0.9
MGG_11292	Missing	g5843	g4052	g4055	Motif:PYRET_LTR	g10132	g2613	g2613	g7419	g7419	g9489	g9489	g10584	g10584	g3137	g3140	g3561	g3561	M_BR32_EuGene_00006261	M_BR32_EuGene_00006281	maker-LXOP01000079.1-snap-gene-0.132	maker-LXOP01000079.1-snap-gene-0.132	maker-LXOQ01000095.1-snap-gene-0.187	maker-LXOQ01000095.1-snap-gene-0.187	Missing	maker-LOFC01000182.1-augustus-gene-0.143	maker-LOFD01000342.1-snap-gene-0.27	maker-LOFD01000342.1-snap-gene-0.27	g7825	g7828	M_CD156_EuGene_00086611	M_CD156_EuGene_00086611	M_US71_EuGene_00013771	M_US71_EuGene_00013771	Missing	maker-LOFE01000029.1-snap-gene-0.7	maker-LOFF01000159.1-snap-gene-0.96	maker-LOFF01000159.1-snap-gene-0.96	Missing	Motif:MGR583	Absent	Absent	Motif:PYRET_LTR	Motif:MGR583	Missing	Motif:MGR583	Motif:POT2	Motif:MGR583	Absent
MGG_11397	g4460	g4462	g6661	g6663	g8226	g8224	g8387	g8389	Missing	Missing	g4642	g4640	g10709	g10711	g5481	g5479	g5748	g5746	M_BR32_EuGene_00000901	M_BR32_EuGene_00000921	augustus-LXOP01000064.1-processed-gene-0.177	augustus-LXOP01000064.1-processed-gene-0.202	augustus-LXOQ01000003.1-processed-gene-5.11	augustus-LXOQ01000003.1-processed-gene-5.42	augustus-LOFC01000290.1-processed-gene-0.64	augustus-LOFC01000290.1-processed-gene-0.90	snap-LOFD01000422.1-processed-gene-0.63	genemark-LOFD01000422.1-processed-gene-0.142	g5573	g5575	M_CD156_EuGene_00042701	M_CD156_EuGene_00042681	M_US71_EuGene_00018911	M_US71_EuGene_00018891	Missing	augustus-LOFE01000238.1-processed-gene-0.3	Missing	genemark-LOFF01000022.1-processed-gene-0.288	Motif:OCCAN_MG	augustus-AYPX01000975.1-processed-gene-0.31	Motif:OCCAN_MG	augustus-ATNT01000566.1-processed-gene-0.91	Motif:OCCAN_MG	MGG_04382	Motif:OCCAN_MG	augustus-ATNU01000678.1-processed-gene-0.1	Motif:OCCAN_MG	augustus-KK214875.1-processed-gene-17.94	Motif:OCCAN_MG
MGG_11620	g2073	g2072	g8508	g8509	g4784	g4785	g7693	g7694	g2515	g2514	g8878	g8877	g6622	g6623	g659	g660	g3287	g3286	M_BR32_EuGene_00019281	M_BR32_EuGene_00019261	augustus-LXOP01000024.1-processed-gene-0.9	maker-LXOP01000024.1-snap-gene-0.194	augustus-LXOQ01000032.1-processed-gene-0.39	maker-LXOQ01000032.1-snap-gene-0.145	augustus-LOFC01000383.1-processed-gene-0.81	maker-LOFC01000383.1-snap-gene-0.62	genemark-LOFD01000043.1-processed-gene-0.84	maker-LOFD01000043.1-snap-gene-1.91	g4051	g4050	M_CD156_EuGene_00023311	M_CD156_EuGene_00023331	M_US71_EuGene_00029571	M_US71_EuGene_00029581	augustus-LOFE01000114.1-processed-gene-0.138	maker-LOFE01000114.1-snap-gene-0.250	genemark-LOFF01000214.1-processed-gene-0.15	maker-LOFF01000214.1-snap-gene-0.172	maker-AYPX01000542.1-snap-gene-0.6	maker-AYPX01000542.1-snap-gene-0.5	augustus-ATNT01001199.1-processed-gene-0.49	maker-ATNT01001199.1-snap-gene-0.23	MGG_00261	MGG_00260	augustus-ATNU01001519.1-processed-gene-0.61	maker-ATNU01001519.1-snap-gene-0.49	augustus-KK214815.1-processed-gene-35.66	maker-KK214815.1-snap-gene-35.1	augustus-KN711236.1-processed-gene-33.59
MGG_11627	g5095	g5095	g10419	g10416	g4715	g4715	Motif:PYRET_LTR	g7720	Motif:MGR583	g2086	Motif:PYRET_LTR	g8848	Motif:PYRET_LTR	g6649	Motif:PYRET_LTR	g686	Motif:PYRET_LTR	g3257	M_BR32_EuGene_00018881	M_BR32_EuGene_00018881	Motif:PYRET_LTR	augustus-LXOP01000257.1-processed-gene-0.12	Motif:PYRET_LTR	augustus-LXOQ01000340.1-processed-gene-0.9	Absent	Absent	maker-LOFD01000043.1-exonerate_protein2genome-gene-1.130	snap-LOFD01000043.1-processed-gene-1.89	Motif:PYRET_LTR	g4021	M_CD156_EuGene_00023661	M_CD156_EuGene_00023641	Motif:MAGGY_LTR	M_US71_EuGene_00029861	Missing	augustus-LOFE01000114.1-processed-gene-0.151	Missing	maker-LOFF01000213.1-exonerate_protein2genome-gene-4.102	Missing	maker-AYPX01000520.1-augustus-gene-0.25	Missing	augustus-ATNT01001211.1-processed-gene-0.15	MGG_17499	MGG_00226	Missing	augustus-ATNU01001530.1-processed-gene-0.11	Motif:POT2	augustus-KK214815.1-processed-gene-36.25	Motif:PYRET_LTR
MGG_11967	g994	g995	g1273	g1274	g9512	g9513	g1762	g1761	g5952	g5953	g6304	g6305	g3413	g3414	g6565	g6566	g2004	g2005	M_BR32_EuGene_00102851	M_BR32_EuGene_00102871	maker-LXOP01000021.1-augustus-gene-0.150	snap-LXOP01000021.1-processed-gene-0.89	maker-LXOQ01000045.1-augustus-gene-1.198	maker-LXOQ01000045.1-snap-gene-1.221	maker-LOFC01000833.1-augustus-gene-0.48	snap-LOFC01000833.1-processed-gene-0.0	maker-LOFD01000355.1-snap-gene-0.192	snap-LOFD01000355.1-processed-gene-0.55	g7383	g7382	M_CD156_EuGene_00117271	M_CD156_EuGene_00117251	Motif:PYRET_LTR	M_US71_EuGene_00072301	maker-LOFE01001087.1-augustus-gene-0.13	Missing	maker-LOFF01000879.1-snap-gene-0.4	Missing	Missing	snap-AYPX01001724.1-processed-gene-0.8	Missing	Missing	Motif:POT2	MGG_11966	Missing	Missing	Motif:POT2	snap-KK214844.1-processed-gene-1.94	maker-KN711276.1-snap-gene-0.226
MGG_12090	g3753	g3752	g8594	g8593	Motif:PYRET_LTR	g5187	g4800	g4799	g4731	g4730	g2740	g2741	g9008	g9007	g6307	g6308	Motif:PYRET_LTR	Missing	M_BR32_EuGene_00069841	M_BR32_EuGene_00069861	Motif:PYRET_LTR	Missing	Motif:PYRET_LTR	Missing	Motif:PYRET_LTR	genemark-LOFC01000053.1-processed-gene-0.116	Motif:PYRET_LTR	Missing	Motif:PYRET_LTR	Missing	M_CD156_EuGene_00089021	M_CD156_EuGene_00089041	M_US71_EuGene_00047261	M_US71_EuGene_00047241	genemark-LOFE01000006.1-processed-gene-1.160	maker-LOFE01000006.1-exonerate_protein2genome-gene-1.102	genemark-LOFF01000040.1-processed-gene-3.154	maker-LOFF01000040.1-exonerate_protein2genome-gene-3.70	Missing	genemark-AYPX01004800.1-processed-gene-0.3	Motif:PYRET_LTR	maker-ATNT01001370.1-exonerate_protein2genome-gene-2.21	Motif:PYRET_LTR	MGG_12091	Motif:PYRET_LTR	maker-ATNU01001738.1-exonerate_protein2genome-gene-2.9	Motif:PYRET_LTR	maker-KK214824.1-exonerate_protein2genome-gene-21.94	Motif:PYRET_LTR
MGG_12426	g1730	Motif:PYRET_LTR	g2245	Motif:PYRET_LTR	g5119	Motif:PYRET_LTR	Missing	Motif:PYRET_LTR	g8741	Motif:PYRET_LTR	Missing	Motif:PYRET_LTR	Missing	Motif:PYRET_LTR	Missing	Motif:PYRET_LTR	Missing	Motif:PYRET_LTR	M_BR32_EuGene_00142101	Motif:PYRET_I-int	Missing	maker-LXOP01000574.1-augustus-gene-0.31	augustus-LXOQ01000058.1-processed-gene-0.34	maker-LXOQ01000058.1-augustus-gene-0.18	maker-LOFC01000257.1-augustus-gene-0.31	maker-LOFC01000257.1-augustus-gene-0.32	maker-LOFD01000296.1-snap-gene-0.34	maker-LOFD01000296.1-exonerate_protein2genome-gene-0.28	g9606	Motif:PYRET_LTR	M_CD156_EuGene_00122871	Motif:PYRET_LTR	M_US71_EuGene_00129421	Motif:PYRET_LTR	maker-LOFE01000292.1-augustus-gene-0.3	Motif:PYRET_LTR	maker-LOFF01001167.1-augustus-gene-0.1	Missing	Missing	Motif:GYMAG1_LTR	maker-ATNT01000664.1-augustus-gene-0.15	Motif:GYMAG1_LTR	MGG_10804	Motif:GYMAG1_LTR	maker-ATNU01000789.1-augustus-gene-0.10	Motif:GYMAG1_LTR	maker-KK214823.1-augustus-gene-14.88	Motif:GYMAG1_LTR	Motif:Copia-1_MPA-I
MGG_12444	g7810	g7810	g798	g795	g5143	g5143	g9015	g9015	g7389	g7387	g7620	g7618	g477	g477	g8249	g8249	g4281	g4278	M_BR32_EuGene_00139541	M_BR32_EuGene_00139541	maker-LXOP01000008.1-snap-gene-0.74	maker-LXOP01000008.1-snap-gene-0.74	maker-LXOQ01000058.1-snap-gene-1.158	maker-LXOQ01000058.1-snap-gene-1.158	maker-LOFC01000076.1-snap-gene-0.86	augustus-LOFC01000076.1-processed-gene-0.107	maker-LOFD01000353.1-snap-gene-0.9	maker-LOFD01000353.1-snap-gene-0.9	g2732	g2732	M_CD156_EuGene_00122541	M_CD156_EuGene_00122511	Motif:MGR583	M_US71_EuGene_00124221	Absent	Absent	Motif:OCCAN_MG	maker-LOFF01001255.1-exonerate_protein2genome-gene-0.0	Motif:MGR583	Missing	Motif:MGR583	maker-ATNT01000676.1-snap-gene-0.40	Motif:MGR583	MGG_15923	Missing	Missing	Motif:GYMAG1_LTR	augustus-KK214823.1-processed-gene-13.99	augustus-KN711263.1-processed-gene-2.206
MGG_12445	g7810	g7813	g795	g795	g5143	g5146	g9015	g9017	g7387	g7387	g7618	g7618	g477	g480	g8249	g8252	g4278	g4278	M_BR32_EuGene_00139541	M_BR32_EuGene_00139571	maker-LXOP01000008.1-snap-gene-0.74	augustus-LXOP01000008.1-processed-gene-0.11	maker-LXOQ01000058.1-snap-gene-1.158	augustus-LXOQ01000058.1-processed-gene-1.20	augustus-LOFC01000076.1-processed-gene-0.107	augustus-LOFC01000076.1-processed-gene-0.107	maker-LOFD01000353.1-snap-gene-0.9	snap-LOFD01000353.1-processed-gene-0.90	g2732	g2734	M_CD156_EuGene_00122511	M_CD156_EuGene_00122511	M_US71_EuGene_00124221	M_US71_EuGene_00124221	Absent	Absent	maker-LOFF01001255.1-exonerate_protein2genome-gene-0.0	Missing	Missing	Missing	maker-ATNT01000676.1-snap-gene-0.40	augustus-ATNT01000676.1-processed-gene-0.29	MGG_15923	MGG_08395	Missing	Missing	augustus-KK214823.1-processed-gene-13.99	augustus-KK214823.1-processed-gene-13.99	augustus-KN711263.1-processed-gene-2.206
MGG_12506	g9691	g9688	g5859	g5856	g4026	g4026	g1442	g1439	Missing	g2439	g9035	g9032	g4123	g4120	g1652	g1649	g6122	g6119	M_BR32_EuGene_00053011	M_BR32_EuGene_00053011	maker-LXOP01000065.1-augustus-gene-0.123	maker-LXOP01000065.1-augustus-gene-0.123	maker-LXOQ01000051.1-augustus-gene-1.15	maker-LXOQ01000051.1-augustus-gene-1.15	maker-LOFC01000464.1-augustus-gene-0.3	genemark-LOFC01000464.1-processed-gene-0.35	genemark-LOFD01000110.1-processed-gene-0.55	snap-LOFD01000110.1-processed-gene-0.71	g6998	g6995	M_CD156_EuGene_00052781	M_CD156_EuGene_00052751	M_US71_EuGene_00112761	M_US71_EuGene_00112761	maker-LOFE01000438.1-augustus-gene-0.57	maker-LOFE01000438.1-augustus-gene-0.57	genemark-LOFF01000618.1-processed-gene-0.57	genemark-LOFF01000618.1-processed-gene-0.57	maker-AYPX01001992.1-augustus-gene-0.13	snap-AYPX01001992.1-processed-gene-0.46	maker-ATNT01001585.1-augustus-gene-0.16	maker-ATNT01001585.1-augustus-gene-0.16	MGG_09129	MGG_09129	maker-ATNU01002001.1-augustus-gene-0.38	maker-ATNU01002001.1-augustus-gene-0.38	maker-KK214897.1-augustus-gene-0.80	maker-KK214897.1-augustus-gene-0.80	maker-KN711295.1-augustus-gene-0.90
MGG_12509	g9684	g9685	g5852	g5853	g4033	g4032	g1435	g1436	g2435	g2436	g9028	g9029	g4116	g4117	g1645	g1646	g6115	g6116	M_BR32_EuGene_00053101	M_BR32_EuGene_00053091	maker-LXOP01000065.1-augustus-gene-0.127	maker-LXOP01000065.1-exonerate_protein2genome-gene-0.77	maker-LXOQ01000051.1-augustus-gene-1.19	maker-LXOQ01000051.1-exonerate_protein2genome-gene-1.84	maker-LOFC01000464.1-augustus-gene-0.0	maker-LOFC01000464.1-exonerate_protein2genome-gene-0.12	maker-LOFD01000110.1-snap-gene-0.26	maker-LOFD01000110.1-exonerate_protein2genome-gene-0.2	g6991	g6992	M_CD156_EuGene_00052691	M_CD156_EuGene_00052701	M_US71_EuGene_00112861	M_US71_EuGene_00112851	maker-LOFE01000438.1-augustus-gene-0.61	maker-LOFE01000438.1-exonerate_protein2genome-gene-0.18	maker-LOFF01000618.1-snap-gene-0.6	maker-LOFF01000618.1-exonerate_protein2genome-gene-0.37	maker-AYPX01001992.1-snap-gene-0.15	maker-AYPX01001992.1-exonerate_protein2genome-gene-0.22	maker-ATNT01001585.1-augustus-gene-0.20	maker-ATNT01001585.1-exonerate_protein2genome-gene-0.12	MGG_09124	MGG_18111	maker-ATNU01002001.1-augustus-gene-0.42	maker-ATNU01002001.1-exonerate_protein2genome-gene-0.15	maker-KK214897.1-augustus-gene-0.84	maker-KK214897.1-exonerate_protein2genome-gene-0.119	maker-KN711295.1-augustus-gene-0.86
MGG_12690	g6794	g6793	g3076	g3077	g7750	g7749	g5551	g5552	g10908	g10907	g2429	g2430	g1693	g1692	g8471	g8470	g1779	g1780	M_BR32_EuGene_00112481	M_BR32_EuGene_00112461	maker-LXOP01000030.1-exonerate_protein2genome-gene-0.61	augustus-LXOP01000030.1-processed-gene-0.281	maker-LXOQ01000115.1-exonerate_protein2genome-gene-0.126	augustus-LXOQ01000115.1-processed-gene-0.51	maker-LOFC01000328.1-exonerate_protein2genome-gene-0.133	augustus-LOFC01000328.1-processed-gene-0.56	maker-LOFD01000337.1-exonerate_protein2genome-gene-0.90	snap-LOFD01000337.1-processed-gene-0.277	g2868	g2867	M_CD156_EuGene_00118031	M_CD156_EuGene_00118051	Motif:GYMAG1_LTR	M_US71_EuGene_00115881	Motif:PYRET_LTR	augustus-LOFE01000064.1-processed-gene-1.147	maker-LOFF01000145.1-exonerate_protein2genome-gene-0.90	snap-LOFF01000145.1-processed-gene-0.55	Missing	snap-AYPX01000203.1-processed-gene-0.7	maker-ATNT01001508.1-exonerate_protein2genome-gene-0.0	augustus-ATNT01001508.1-processed-gene-0.54	MGG_18044	MGG_09032	maker-ATNU01001919.1-exonerate_protein2genome-gene-0.191	augustus-ATNU01001919.1-processed-gene-0.0	maker-KK214877.1-exonerate_protein2genome-gene-1.137	augustus-KK214877.1-processed-gene-1.86	maker-KN711268.1-exonerate_protein2genome-gene-1.127
MGG_12715	g8964	g8962	g6549	g6551	g5493	g5491	g8679	g8681	g7910	g7908	g9301	g9299	g7470	g7472	g9599	g9597	g1003	g1001	M_BR32_EuGene_00036681	M_BR32_EuGene_00036661	maker-LXOP01000004.1-exonerate_protein2genome-gene-1.105	augustus-LXOP01000004.1-processed-gene-1.40	maker-LXOQ01000112.1-exonerate_protein2genome-gene-0.72	augustus-LXOQ01000112.1-processed-gene-0.4	maker-LOFC01000061.1-exonerate_protein2genome-gene-2.93	augustus-LOFC01000061.1-processed-gene-2.21	maker-LOFD01000295.1-snap-gene-1.195	snap-LOFD01000295.1-processed-gene-1.6	g7303	g7305	M_CD156_EuGene_00017481	M_CD156_EuGene_00017501	M_US71_EuGene_00102141	M_US71_EuGene_00102121	maker-LOFE01000250.1-exonerate_protein2genome-gene-0.73	augustus-LOFE01000250.1-processed-gene-0.28	maker-LOFF01000692.1-exonerate_protein2genome-gene-0.4	snap-LOFF01000692.1-processed-gene-0.28	Missing	augustus-AYPX01001941.1-processed-gene-0.1	maker-ATNT01001007.1-exonerate_protein2genome-gene-0.89	augustus-ATNT01001007.1-processed-gene-0.39	MGG_17104	MGG_12714	maker-ATNU01001292.1-exonerate_protein2genome-gene-1.289	augustus-ATNU01001292.1-processed-gene-1.38	maker-KK214907.1-exonerate_protein2genome-gene-30.85	maker-KK214907.1-snap-gene-30.13	augustus-KN711237.1-processed-gene-2.65
MGG_12937	g7099	g7097	g10848	g10850	g10520	g10518	g9290	g9292	g10378	g10380	g1490	g1488	g4476	g4474	g5685	g5687	g5841	g5843	M_BR32_EuGene_00049801	M_BR32_EuGene_00049781	maker-LXOP01000001.1-snap-gene-0.72	maker-LXOP01000001.1-snap-gene-0.82	maker-LXOQ01000033.1-snap-gene-0.152	maker-LXOQ01000033.1-snap-gene-0.162	maker-LOFC01000592.1-snap-gene-0.163	genemark-LOFC01000592.1-processed-gene-0.26	maker-LOFD01000082.1-snap-gene-2.193	maker-LOFD01000082.1-snap-gene-2.175	g9745	g9747	M_CD156_EuGene_00003521	M_CD156_EuGene_00003501	M_US71_EuGene_00009751	M_US71_EuGene_00009731	maker-LOFE01000052.1-augustus-gene-1.173	maker-LOFE01000052.1-snap-gene-1.61	maker-LOFF01000116.1-snap-gene-1.200	maker-LOFF01000116.1-snap-gene-1.175	maker-AYPX01003992.1-snap-gene-0.15	Missing	maker-ATNT01000913.1-augustus-gene-0.9	maker-ATNT01000913.1-snap-gene-0.81	MGG_05126	MGG_05125	maker-ATNU01001134.1-augustus-gene-0.69	maker-ATNU01001134.1-augustus-gene-0.82	maker-KK214875.1-augustus-gene-26.95	maker-KK214875.1-snap-gene-26.83	maker-KN711244.1-augustus-gene-8.69
MGG_13087	g6108	g6110	g893	g891	g851	g849	g542	Missing	g7199	g7197	g1018	Missing	g398	g400	g225	Missing	g305	Missing	M_BR32_EuGene_00116281	M_BR32_EuGene_00116301	maker-LXOP01000325.1-snap-gene-0.20	Missing	maker-LXOQ01000242.1-snap-gene-0.9	maker-LXOQ01000242.1-exonerate_protein2genome-gene-0.33	maker-LOFC01000164.1-snap-gene-1.97	augustus-LOFC01000164.1-processed-gene-1.47	maker-LOFD01000021.1-snap-gene-0.30	maker-LOFD01000021.1-snap-gene-0.29	g7491	Missing	M_CD156_EuGene_00098231	Motif:PYRET_LTR	M_US71_EuGene_00103271	M_US71_EuGene_00103251	maker-LOFE01000135.1-snap-gene-0.159	augustus-LOFE01000135.1-processed-gene-0.279	maker-LOFF01000082.1-snap-gene-1.171	snap-LOFF01000082.1-processed-gene-1.67	Missing	Missing	Absent	Absent	MGG_13086	MGG_05489	Absent	Absent	maker-KK214822.1-snap-gene-7.171	augustus-KK214822.1-processed-gene-7.128	maker-KN711261.1-snap-gene-2.360
MGG_13283	g9717	g9719	g10209	g10207	g5993	g5991	g1191	g1193	g1778	g1780	g596	g594	g7733	g7731	g3029	g3031	g903	g905	M_BR32_EuGene_00075421	M_BR32_EuGene_00075401	maker-LXOP01000070.1-augustus-gene-0.18	augustus-LXOP01000070.1-processed-gene-0.168	maker-LXOQ01000069.1-augustus-gene-0.3	augustus-LXOQ01000069.1-processed-gene-0.99	maker-LOFC01000243.1-snap-gene-0.14	augustus-LOFC01000243.1-processed-gene-0.27	maker-LOFD01000154.1-augustus-gene-0.0	augustus-LOFD01000154.1-processed-gene-0.134	g5468	g5470	M_CD156_EuGene_00132981	M_CD156_EuGene_00132961	M_US71_EuGene_00000781	M_US71_EuGene_00000761	Missing	augustus-LOFE01000151.1-processed-gene-0.31	Missing	genemark-LOFF01000192.1-processed-gene-0.18	Missing	snap-AYPX01000298.1-processed-gene-0.9	Missing	maker-ATNT01000555.1-augustus-gene-0.29	Motif:MGR583	MGG_05883	Motif:MGR583	Missing	maker-KK214905.1-augustus-gene-1.78	maker-KK214905.1-exonerate_protein2genome-gene-1.137	maker-KN711258.1-snap-gene-3.130
MGG_13325	g540	g542	g7497	g7495	g9299	g9297	g5124	g5126	g2484	g2482	g2210	g2208	g817	g815	g6389	g6391	g10658	g10660	M_BR32_EuGene_00136421	M_BR32_EuGene_00136441	maker-LXOP01000292.1-augustus-gene-0.43	maker-LXOP01000292.1-snap-gene-0.40	maker-LXOQ01000196.1-augustus-gene-0.69	maker-LXOQ01000196.1-snap-gene-0.88	maker-LOFC01000198.1-augustus-gene-0.39	maker-LOFC01000198.1-snap-gene-0.87	maker-LOFD01000415.1-snap-gene-0.56	maker-LOFD01000415.1-snap-gene-0.62	g113	g115	M_CD156_EuGene_00122111	M_CD156_EuGene_00122131	M_US71_EuGene_00125501	M_US71_EuGene_00125481	maker-LOFE01000517.1-augustus-gene-0.30	maker-LOFE01000517.1-snap-gene-0.101	maker-LOFF01000414.1-snap-gene-0.50	maker-LOFF01000414.1-snap-gene-0.59	maker-AYPX01004686.1-snap-gene-0.13	augustus-AYPX01004686.1-processed-gene-0.23	maker-ATNT01000751.1-augustus-gene-0.4	snap-ATNT01000751.1-processed-gene-0.21	MGG_13326	MGG_13324	maker-ATNU01000921.1-augustus-gene-0.27	snap-ATNU01000921.1-processed-gene-0.30	maker-KK214890.1-augustus-gene-12.120	snap-KK214890.1-processed-gene-12.249	maker-KN711247.1-augustus-gene-0.37
MGG_13670	g10200	g10199	g242	g241	g2741	g2740	g6836	g6838	g8961	g8960	g7259	g7261	g630	g632	g1956	g1958	g265	g267	M_BR32_EuGene_00105891	M_BR32_EuGene_00105921	augustus-LXOP01000025.1-processed-gene-0.278	maker-LXOP01000025.1-augustus-gene-0.140	augustus-LXOQ01000036.1-processed-gene-0.108	maker-LXOQ01000036.1-augustus-gene-0.121	augustus-LOFC01000371.1-processed-gene-0.23	maker-LOFC01000371.1-augustus-gene-0.110	snap-LOFD01000472.1-processed-gene-0.79	genemark-LOFD01000472.1-processed-gene-0.103	g3700	g3699	M_CD156_EuGene_00100291	M_CD156_EuGene_00100271	M_US71_EuGene_00097461	M_US71_EuGene_00097481	augustus-LOFE01000310.1-processed-gene-1.101	maker-LOFE01000310.1-augustus-gene-0.95	snap-LOFF01000142.1-processed-gene-0.225	genemark-LOFF01000142.1-processed-gene-0.71	snap-AYPX01005056.1-processed-gene-0.30	Missing	augustus-ATNT01000020.1-processed-gene-0.101	maker-ATNT01000020.1-augustus-gene-0.19	MGG_01989	MGG_01988	augustus-ATNU01000021.1-processed-gene-0.92	maker-ATNU01000021.1-augustus-gene-0.136	augustus-KK214867.1-processed-gene-7.65	maker-KK214867.1-augustus-gene-7.250	augustus-JRBC01000726.1-processed-gene-0.37
MGG_13836	g3907	g3905	Missing	g9340	g9325	g9327	g342	g344	g6025	g6023	g7369	g7371	g6109	g6111	g2953	g2955	g10205	g10207	M_BR32_EuGene_00099521	M_BR32_EuGene_00099501	augustus-LXOP01000036.1-processed-gene-0.220	maker-LXOP01000036.1-augustus-gene-0.157	augustus-LXOQ01000016.1-processed-gene-1.36	maker-LXOQ01000016.1-augustus-gene-1.136	augustus-LOFC01000429.1-processed-gene-0.190	maker-LOFC01000429.1-augustus-gene-0.24	snap-LOFD01000259.1-processed-gene-0.82	maker-LOFD01000259.1-snap-gene-0.207	g860	g862	M_CD156_EuGene_00006951	M_CD156_EuGene_00006931	M_US71_EuGene_00078561	M_US71_EuGene_00078541	augustus-LOFE01000068.1-processed-gene-0.47	maker-LOFE01000068.1-augustus-gene-0.107	Motif:PYRET_LTR	maker-LOFF01000164.1-snap-gene-1.111	Missing	maker-AYPX01002132.1-snap-gene-0.7	Motif:PYRET_LTR	maker-ATNT01000918.1-augustus-gene-1.146	Motif:PYRET_LTR	MGG_07768	Motif:PYRET_LTR	maker-ATNU01001143.1-augustus-gene-0.19	Motif:PYRET_LTR	maker-KK214814.1-augustus-gene-12.91	Motif:PYRET_LTR
MGG_13868	g4724	g4723	g7450	g7451	Missing	g5842	g4278	g4277	g2763	g2764	g7333	g7334	g4630	g4631	g2918	g2919	g10169	g10170	M_BR32_EuGene_00100031	M_BR32_EuGene_00100011	maker-LXOP01000634.1-snap-gene-0.16	maker-LXOP01000634.1-augustus-gene-0.26	maker-LXOQ01000016.1-snap-gene-2.14	maker-LXOQ01000016.1-augustus-gene-2.30	Motif:GYMAG1_LTR	maker-LOFC01000152.1-augustus-gene-0.11	maker-LOFD01000437.1-snap-gene-0.57	maker-LOFD01000437.1-snap-gene-0.56	g4701	Missing	M_CD156_EuGene_00007461	M_CD156_EuGene_00007421	M_US71_EuGene_00097981	M_US71_EuGene_00097961	maker-LOFE01000374.1-snap-gene-0.0	maker-LOFE01000374.1-augustus-gene-0.30	maker-LOFF01000264.1-snap-gene-0.8	maker-LOFF01000264.1-snap-gene-0.7	Motif:PYRET_LTR	Missing	Missing	Motif:POT2	Motif:PYRET_LTR	Motif:POT2	Missing	Motif:POT2	Motif:POT2	Motif:POT2	maker-KN711315.1-snap-gene-0.60
MGG_13974	Motif:MGR583	g779	g2319	Motif:MGR583	g7467	g7469	g8133	g8131	g8332	g8330	g10201	g10199	g8982	g8984	g4388	g4390	g2221	g2223	M_BR32_EuGene_00130011	M_BR32_EuGene_00129991	maker-LXOP01000271.1-augustus-gene-0.37	Missing	maker-LXOQ01000134.1-snap-gene-0.144	maker-LXOQ01000134.1-snap-gene-0.144	maker-LOFC01000538.1-snap-gene-0.10	Motif:PYRET_LTR	maker-LOFD01000231.1-snap-gene-0.61	Missing	g7745	Missing	M_CD156_EuGene_00108081	Missing	Absent	Absent	Absent	Absent	Absent	Absent	Motif:PYRET_LTR	Motif:MGR583	Motif:PYRET_LTR	genemark-ATNT01000985.1-processed-gene-0.7	Motif:PYRET_LTR	MGG_13971	Motif:PYRET_LTR	Motif:MGR583	Motif:PYRET_LTR	Motif:MGR583	Motif:MGR583
MGG_14093	g1252	g1252	g6411	g6412	g499	g499	g2318	g2319	g4864	g4864	g3998	g3999	g2025	g2025	g5821	g5822	g5969	g5970	M_BR32_EuGene_00132301	M_BR32_EuGene_00132321	maker-LXOP01000290.1-augustus-gene-0.43	maker-LXOP01000290.1-augustus-gene-0.43	maker-LXOQ01000061.1-augustus-gene-0.301	maker-LXOQ01000061.1-augustus-gene-0.301	maker-LOFC01000116.1-snap-gene-0.43	maker-LOFC01000116.1-augustus-gene-0.124	maker-LOFD01000009.1-snap-gene-0.47	maker-LOFD01000009.1-snap-gene-0.33	g8430	g8430	M_CD156_EuGene_00115251	M_CD156_EuGene_00115231	M_US71_EuGene_00118241	M_US71_EuGene_00118261	maker-LOFE01000585.1-snap-gene-0.52	maker-LOFE01000585.1-augustus-gene-0.22	maker-LOFF01000283.1-snap-gene-0.85	maker-LOFF01000283.1-snap-gene-0.90	maker-AYPX01000095.1-snap-gene-0.33	maker-AYPX01000095.1-snap-gene-0.31	maker-ATNT01000555.1-snap-gene-0.5	maker-ATNT01000555.1-augustus-gene-0.31	MGG_15506	MGG_15408	maker-ATNU01000658.1-snap-gene-0.45	maker-ATNU01000658.1-augustus-gene-0.27	maker-KK214823.1-snap-gene-5.4	maker-KK214823.1-augustus-gene-5.76	maker-KN711238.1-augustus-gene-0.139
MGG_14155	g618	g620	g1577	g1575	g961	g959	g444	g446	Missing	g9239	g3157	g3159	g9354	g9352	g2114	g2116	g7760	g7758	M_BR32_EuGene_00144501	M_BR32_EuGene_00144521	maker-LXOP01000472.1-augustus-gene-0.20	genemark-LXOP01000472.1-processed-gene-0.11	maker-LXOQ01000234.1-augustus-gene-0.73	genemark-LXOQ01000234.1-processed-gene-0.27	maker-LOFC01000755.1-augustus-gene-0.5	maker-LOFC01000755.1-augustus-gene-0.6	maker-LOFD01000120.1-snap-gene-0.103	maker-LOFD01000120.1-snap-gene-0.102	g7607	g7609	M_CD156_EuGene_00113061	M_CD156_EuGene_00113081	M_US71_EuGene_00120091	M_US71_EuGene_00120071	maker-LOFE01000120.1-augustus-gene-0.195	genemark-LOFE01000120.1-processed-gene-0.2	maker-LOFF01000795.1-snap-gene-0.22	maker-LOFF01000795.1-snap-gene-0.21	maker-AYPX01000734.1-augustus-gene-0.7	maker-AYPX01000734.1-snap-gene-0.1	maker-ATNT01001435.1-augustus-gene-0.70	maker-ATNT01001435.1-augustus-gene-0.71	MGG_09796	MGG_09795	maker-ATNU01001807.1-augustus-gene-0.99	maker-ATNU01001807.1-augustus-gene-0.110	maker-KK214909.1-snap-gene-12.83	maker-KK214909.1-augustus-gene-12.105	maker-KN711304.1-augustus-gene-0.102
MGG_14195	g9158	g9156	g2236	g2234	g5826	g5824	g1710	g1708	g5006	g5008	g9064	g9062	g4152	g4150	g1681	g1679	g6149	g6147	M_BR32_EuGene_00052571	M_BR32_EuGene_00052591	maker-LXOP01000466.1-snap-gene-0.34	Missing	maker-LXOQ01000051.1-snap-gene-1.21	Motif:OCCAN_MG	maker-LOFC01000466.1-snap-gene-0.30	Motif:OCCAN_MG	maker-LOFD01000232.1-snap-gene-0.93	Motif:OCCAN_MG	g9333	g9331	M_CD156_EuGene_00136671	M_CD156_EuGene_00136691	M_US71_EuGene_00112311	M_US71_EuGene_00112331	genemark-LOFE01000407.1-processed-gene-0.6	Missing	genemark-LOFF01000709.1-processed-gene-0.23	Motif:PYRET_LTR	maker-AYPX01000504.1-augustus-gene-0.14	Motif:MGR583	Missing	Motif:MGR583	Missing	Motif:MGR583	Missing	Motif:MGR583	maker-KK214919.1-exonerate_protein2genome-gene-2.70	Motif:MGR583	maker-KN711287.1-exonerate_protein2genome-gene-0.93
MGG_14340	g5315	g5317	g2513	Missing	g8862	g8864	g6753	g6751	Missing	g7864	g3645	g3647	g9452	g9454	g1839	g1837	g4337	g4335	M_BR32_EuGene_00128751	M_BR32_EuGene_00128731	Missing	augustus-LXOP01000465.1-processed-gene-0.5	maker-LXOQ01000070.1-augustus-gene-0.251	augustus-LXOQ01000070.1-processed-gene-0.126	maker-LOFC01000344.1-augustus-gene-0.70	augustus-LOFC01000344.1-processed-gene-0.228	maker-LOFD01000086.1-snap-gene-2.136	Missing	g1588	g1586	M_CD156_EuGene_00107671	M_CD156_EuGene_00107691	M_US71_EuGene_00128961	M_US71_EuGene_00128981	maker-LOFE01000491.1-augustus-gene-0.13	Missing	maker-LOFF01000229.1-snap-gene-0.65	snap-LOFF01000229.1-processed-gene-0.21	Missing	snap-AYPX01003393.1-processed-gene-0.1	maker-ATNT01000291.1-augustus-gene-0.56	augustus-ATNT01000291.1-processed-gene-0.35	MGG_10533	MGG_10532	Missing	Missing	maker-KK214822.1-augustus-gene-1.6	augustus-KK214822.1-processed-gene-0.94	augustus-KN711280.1-processed-gene-0.41
MGG_14422	g122	Motif:GYMAG1_LTR	g2094	Missing	Motif:GYMAG2_LTR	Motif:MuDR-1_FO	Motif:GYMAG2_LTR	Motif:MuDR-1_FO	Motif:GYMAG2_LTR	Motif:MuDR-1_FO	Motif:GYMAG2_LTR	Motif:MuDR-1_FO	Motif:GYMAG2_LTR	Motif:MuDR-1_FO	Motif:GYMAG2_LTR	Motif:MuDR-1_FO	Motif:GYMAG2_LTR	Motif:MuDR-1_FO	Motif:GYMAG2_LTR	M_BR32_EuGene_00139391	maker-LXOP01000983.1-snap-gene-0.0	Missing	maker-LXOQ01000229.1-snap-gene-0.6	maker-LXOQ01000229.1-exonerate_protein2genome-gene-0.13	maker-LOFC01000575.1-augustus-gene-0.5	augustus-LOFC01000575.1-processed-gene-0.7	Motif:MGR583	maker-LOFD01000420.1-exonerate_protein2genome-gene-0.10	Motif:GYMAG2_LTR	Motif:MuDR-1_FO	Missing	Missing	Motif:MGR583	Motif:GYMAG2_LTR	Missing	augustus-LOFE01000233.1-processed-gene-0.0	Missing	genemark-LOFF01000226.1-processed-gene-0.6	Missing	Missing	Missing	Missing	MGG_15413	Motif:MGR583	Absent	Absent	Missing	maker-KK214841.1-exonerate_protein2genome-gene-0.1	Missing
MGG_14600	g10487	g10486	g5899	g5900	g7985	g7984	g8763	g8764	g236	Missing	g7179	g7180	g4370	g4369	g10316	g10315	g1337	g1336	M_BR32_EuGene_00104811	M_BR32_EuGene_00104821	maker-LXOP01000135.1-snap-gene-0.83	augustus-LXOP01000135.1-processed-gene-0.17	maker-LXOQ01000010.1-snap-gene-3.328	augustus-LXOQ01000010.1-processed-gene-3.99	maker-LOFC01000319.1-snap-gene-0.89	augustus-LOFC01000319.1-processed-gene-0.78	maker-LOFD01000085.1-snap-gene-0.87	maker-LOFD01000085.1-snap-gene-0.86	g4726	g4727	M_CD156_EuGene_00101301	M_CD156_EuGene_00101291	M_US71_EuGene_00096461	M_US71_EuGene_00096481	Missing	maker-LOFE01000310.1-augustus-gene-2.62	maker-LOFF01000048.1-snap-gene-1.25	maker-LOFF01000048.1-snap-gene-1.24	maker-AYPX01000925.1-snap-gene-0.10	Motif:PYRET_LTR	maker-ATNT01000107.1-snap-gene-0.8	Motif:PYRET_LTR	MGG_16040	Motif:PYRET_LTR	maker-ATNU01001115.1-snap-gene-0.8	Motif:PYRET_LTR	maker-KK214867.1-snap-gene-2.3	maker-KK214867.1-snap-gene-2.5	maker-KN711260.1-snap-gene-1.15
MGG_14622	g10178	g10177	g220	g219	g2719	g2718	g6859	g6860	g4503	g4504	g7282	g7283	g653	g654	g1979	g1980	g288	g289	M_BR32_EuGene_00106181	M_BR32_EuGene_00106201	augustus-LXOP01000025.1-processed-gene-0.302	maker-LXOP01000025.1-snap-gene-0.99	augustus-LXOQ01000036.1-processed-gene-1.126	maker-LXOQ01000036.1-snap-gene-1.16	augustus-LOFC01000623.1-processed-gene-0.66	genemark-LOFC01000623.1-processed-gene-0.39	augustus-LOFD01000472.1-processed-gene-0.16	genemark-LOFD01000472.1-processed-gene-0.113	g3678	g3677	M_CD156_EuGene_00100001	M_CD156_EuGene_00099981	M_US71_EuGene_00097761	M_US71_EuGene_00097781	augustus-LOFE01000310.1-processed-gene-0.113	genemark-LOFE01000310.1-processed-gene-0.15	augustus-LOFF01000318.1-processed-gene-0.90	maker-LOFF01000318.1-snap-gene-0.33	Motif:PYRET_LTR	snap-AYPX01005960.1-processed-gene-0.3	genemark-ATNT01000019.1-processed-gene-0.18	genemark-ATNT01000019.1-processed-gene-0.18	Motif:Gypsy-1_CH	MGG_14623	Missing	genemark-ATNU01000017.1-processed-gene-0.14	Motif:Gypsy-1_CH	maker-KK214867.1-snap-gene-7.11	Motif:PYRET_LTR
MGG_14641	Missing	Motif:GYMAG2_LTR	Motif:MGR583	Motif:OCCAN_MG	Motif:PYRET_LTR	Motif:GYPSY1_MG	Motif:MGR583	Motif:OCCAN_MG	g2640	g2639	Motif:MGR583	Motif:OCCAN_MG	Motif:MGR583	Motif:OCCAN_MG	Motif:MGR583	Motif:OCCAN_MG	Motif:MGR583	Motif:OCCAN_MG	Motif:MGR583	M_BR32_EuGene_00085881	Motif:MGR583	Missing	Motif:MGR583	Missing	genemark-LOFC01001148.1-processed-gene-0.1	Missing	maker-LOFD01000475.1-augustus-gene-0.5	Missing	g752	g751	Motif:GYMAG1_LTR	M_CD156_EuGene_00136861	M_US71_EuGene_00039101	M_US71_EuGene_00039081	Missing	Missing	Missing	snap-LOFF01000486.1-processed-gene-0.2	maker-AYPX01007682.1-augustus-gene-0.2	maker-AYPX01007682.1-augustus-gene-0.2	Missing	maker-ATNT01000014.1-exonerate_protein2genome-gene-0.31	MGG_17333	MGG_17333	Missing	maker-ATNU01002001.1-augustus-gene-0.38	maker-KK214815.1-exonerate_protein2genome-gene-8.7	maker-KK214815.1-exonerate_protein2genome-gene-8.7	maker-KN711236.1-exonerate_protein2genome-gene-8.71
MGG_14652	g3651	g3650	g4830	g4831	g6769	g6770	g4614	g4615	g8604	g8603	g8292	g8293	g5011	g5010	g9056	g9057	g7541	g7540	M_BR32_EuGene_00027181	M_BR32_EuGene_00027171	maker-LXOP01000090.1-augustus-gene-0.107	maker-LXOP01000090.1-augustus-gene-0.108	maker-LXOQ01000073.1-augustus-gene-0.205	maker-LXOQ01000073.1-snap-gene-0.237	maker-LOFC01000375.1-augustus-gene-0.198	maker-LOFC01000375.1-augustus-gene-0.199	maker-LOFD01000339.1-augustus-gene-0.52	maker-LOFD01000339.1-snap-gene-0.65	g6532	g6531	M_CD156_EuGene_00029531	M_CD156_EuGene_00029541	M_US71_EuGene_00022021	M_US71_EuGene_00022031	maker-LOFE01000023.1-augustus-gene-0.28	genemark-LOFE01000023.1-processed-gene-0.69	maker-LOFF01000280.1-augustus-gene-0.246	maker-LOFF01000280.1-snap-gene-0.89	maker-AYPX01000669.1-augustus-gene-0.24	maker-AYPX01000669.1-augustus-gene-0.23	maker-ATNT01001175.1-augustus-gene-0.41	maker-ATNT01001175.1-augustus-gene-0.42	MGG_17352	MGG_00874	maker-ATNU01001497.1-augustus-gene-0.88	maker-ATNU01001497.1-augustus-gene-0.89	maker-KK214815.1-augustus-gene-12.135	maker-KK214815.1-snap-gene-12.76	maker-KN711236.1-augustus-gene-11.114
MGG_14725	g3617	g3619	Motif:GYMAG1_LTR	g424	Motif:OCCAN_MG	g7755	Motif:Mariner-13_SS	g707	Motif:Mariner-1_SS	g8917	Motif:Mariner-13_SS	g3547	Motif:OCCAN_MG	g9343	Motif:Mariner-13_SS	g3235	Motif:Mariner-13_SS	g8005	Motif:Mariner-13_SS	M_BR32_EuGene_00145101	Motif:Mariner-5_SS	maker-LXOP01000887.1-augustus-gene-0.4	Motif:Mariner-13_SS	maker-LXOQ01000191.1-augustus-gene-0.48	Missing	maker-LOFC01000328.1-augustus-gene-0.114	Motif:OCCAN_MG	maker-LOFD01000337.1-snap-gene-0.26	Motif:OCCAN_MG	g2873	Motif:OCCAN_MG	M_CD156_EuGene_00117951	Motif:MGR583	M_US71_EuGene_00123281	Motif:OCCAN_MG	maker-LOFE01000525.1-snap-gene-0.11	Motif:OCCAN_MG	maker-LOFF01000145.1-snap-gene-0.125	Motif:MGR583	Missing	Motif:PYRET_LTR	genemark-ATNT01000019.1-processed-gene-0.18	Motif:MGR583	MGG_15968	Motif:MGR583	Missing	Motif:MGR583	maker-KK214825.1-augustus-gene-0.61	Motif:MGR583
MGG_14734	g4316	g4315	g1199	g1198	g8269	g8268	g8344	g8345	g3114	g3115	g498	g497	g10666	g10667	g5524	g5523	g5791	g5790	M_BR32_EuGene_00000401	M_BR32_EuGene_00000411	augustus-LXOP01000241.1-processed-gene-0.102	maker-LXOP01000241.1-snap-gene-0.85	augustus-LXOQ01000143.1-processed-gene-0.110	maker-LXOQ01000143.1-snap-gene-0.41	augustus-LOFC01000189.1-processed-gene-0.204	maker-LOFC01000189.1-snap-gene-0.243	genemark-LOFD01000535.1-processed-gene-0.102	genemark-LOFD01000535.1-processed-gene-0.102	g5652	g5653	M_CD156_EuGene_00043201	M_CD156_EuGene_00043191	M_US71_EuGene_00019421	M_US71_EuGene_00019411	augustus-LOFE01000450.1-processed-gene-0.257	maker-LOFE01000450.1-augustus-gene-0.213	augustus-LOFF01000035.1-processed-gene-0.27	maker-LOFF01000035.1-snap-gene-0.121	genemark-AYPX01004394.1-processed-gene-0.17	genemark-AYPX01004394.1-processed-gene-0.17	augustus-ATNT01000564.1-processed-gene-0.92	maker-ATNT01000564.1-augustus-gene-0.284	MGG_10821	MGG_10820	augustus-ATNU01000677.1-processed-gene-1.106	maker-ATNU01000677.1-augustus-gene-1.230	augustus-KK214823.1-processed-gene-0.81	maker-KK214823.1-snap-gene-0.60	maker-KN711238.1-snap-gene-5.167
MGG_14793	Missing	g7594	Missing	g5968	Missing	g7208	Missing	g4901	Missing	Missing	Missing	g3829	Missing	g9773	Missing	g2571	Missing	g5114	M_BR32_EuGene_00011711	M_BR32_EuGene_00011691	Missing	maker-LXOP01000677.1-augustus-gene-0.15	Missing	maker-LXOQ01000118.1-augustus-gene-0.159	Missing	maker-LOFC01001314.1-augustus-gene-0.13	Missing	maker-LOFD01000596.1-augustus-gene-0.37	Missing	g10663	M_CD156_EuGene_00033941	M_CD156_EuGene_00033921	M_US71_EuGene_00034441	M_US71_EuGene_00034461	snap-LOFE01000315.1-processed-gene-0.107	augustus-LOFE01000315.1-processed-gene-0.120	snap-LOFF01000103.1-processed-gene-1.61	genemark-LOFF01000103.1-processed-gene-1.243	Missing	augustus-AYPX01005177.1-processed-gene-0.1	snap-ATNT01000588.1-processed-gene-0.112	maker-ATNT01000588.1-augustus-gene-0.272	MGG_01546	MGG_01544	snap-ATNU01000715.1-processed-gene-0.159	maker-ATNU01000715.1-augustus-gene-0.136	snap-KK214910.1-processed-gene-1.74	augustus-KK214910.1-processed-gene-1.95	snap-KN711243.1-processed-gene-14.150
MGG_14830	g1106	g1107	g540	g539	g3056	g3057	g6116	g6117	g10862	g10863	g400	g401	g2847	g2846	g1463	g1464	g4195	g4196	M_BR32_EuGene_00115241	M_BR32_EuGene_00115261	augustus-LXOP01000098.1-processed-gene-0.26	maker-LXOP01000098.1-snap-gene-0.97	augustus-LXOQ01000034.1-processed-gene-0.51	maker-LXOQ01000034.1-snap-gene-0.150	maker-LOFC01000508.1-augustus-gene-0.28	maker-LOFC01000508.1-snap-gene-0.10	maker-LOFD01000117.1-snap-gene-0.31	maker-LOFD01000117.1-snap-gene-0.24	g9557	g9558	M_CD156_EuGene_00093921	M_CD156_EuGene_00093941	M_US71_EuGene_00107891	M_US71_EuGene_00107871	maker-LOFE01000475.1-augustus-gene-0.1	maker-LOFE01000475.1-snap-gene-0.43	maker-LOFF01000465.1-snap-gene-0.50	maker-LOFF01000465.1-snap-gene-0.46	maker-AYPX01000656.1-snap-gene-0.21	maker-AYPX01000656.1-snap-gene-0.23	maker-ATNT01001080.1-augustus-gene-0.29	Motif:GYMAG2_LTR	MGG_10033	MGG_10031	maker-ATNU01001361.1-augustus-gene-0.7	Motif:MGR583	maker-KK214907.1-augustus-gene-2.49	maker-KK214907.1-snap-gene-2.42	maker-KN711282.1-augustus-gene-0.121
MGG_14898	Missing	g647	Missing	g3156	Missing	g3400	Missing	g3676	g597	g598	Missing	g2146	Missing	g2179	Missing	g519	Missing	g4804	M_BR32_EuGene_00073961	M_BR32_EuGene_00073971	Missing	maker-LXOP01000160.1-augustus-gene-0.58	Missing	maker-LXOQ01000106.1-augustus-gene-0.0	maker-LOFC01000089.1-augustus-gene-0.41	maker-LOFC01000089.1-augustus-gene-0.43	snap-LOFD01000304.1-processed-gene-0.56	Missing	g7525	g7524	M_CD156_EuGene_00065301	M_CD156_EuGene_00065311	M_US71_EuGene_00043261	M_US71_EuGene_00043251	maker-LOFE01000065.1-augustus-gene-4.108	maker-LOFE01000065.1-augustus-gene-4.97	snap-LOFF01000047.1-processed-gene-1.25	maker-LOFF01000047.1-snap-gene-1.86	Missing	Missing	maker-ATNT01001360.1-augustus-gene-0.67	maker-ATNT01001360.1-augustus-gene-0.84	MGG_14899	MGG_04225	maker-ATNU01001732.1-augustus-gene-0.61	maker-ATNU01001732.1-augustus-gene-0.67	maker-KK214824.1-augustus-gene-9.119	maker-KK214824.1-augustus-gene-9.128	maker-KN711242.1-augustus-gene-15.8
MGG_14910	g3029	g3028	g9490	g9489	g1679	g1678	g2757	g2758	g9606	Missing	g1143	g1144	g5826	g5827	g1502	g1503	g8085	g8086	M_BR32_EuGene_00072991	M_BR32_EuGene_00073001	maker-LXOP01000172.1-snap-gene-0.16	maker-LXOP01000172.1-augustus-gene-0.11	maker-LXOQ01000020.1-snap-gene-0.123	maker-LXOQ01000020.1-augustus-gene-0.160	maker-LOFC01000168.1-snap-gene-0.33	maker-LOFC01000168.1-augustus-gene-0.90	maker-LOFD01000088.1-snap-gene-0.184	maker-LOFD01000088.1-augustus-gene-0.197	g3415	g3416	M_CD156_EuGene_00064381	M_CD156_EuGene_00064391	M_US71_EuGene_00044211	M_US71_EuGene_00044201	maker-LOFE01000171.1-snap-gene-1.9	maker-LOFE01000171.1-augustus-gene-1.174	maker-LOFF01000101.1-snap-gene-1.96	maker-LOFF01000101.1-augustus-gene-1.139	maker-AYPX01006261.1-snap-gene-0.5	Motif:OCCAN_MG	maker-ATNT01001363.1-snap-gene-0.154	Motif:OCCAN_MG	MGG_17681	Motif:OCCAN_MG	maker-ATNU01001733.1-snap-gene-0.181	Motif:OCCAN_MG	maker-KK214824.1-snap-gene-12.4	Motif:OCCAN_MG	Motif:OCCAN_MG
MGG_14965	Missing	Missing	Missing	Motif:MoTeR1	Missing	Motif:MoTeR1	Motif:PYRET_LTR	g6988	Motif:PYRET_LTR	Missing	Motif:PYRET_LTR	g9091	Motif:PYRET_LTR	Motif:MoTeR1	Motif:PYRET_LTR	g5937	g6173	g6175	Motif:PYRET_LTR	M_BR32_EuGene_00144581	Missing	augustus-LXOP01000535.1-processed-gene-0.6	Missing	maker-LXOQ01000233.1-augustus-gene-0.68	Missing	maker-LOFC01000559.1-augustus-gene-0.6	Missing	maker-LOFD01000120.1-snap-gene-0.109	Motif:Copia-1_MPA-LTR	Missing	Missing	M_CD156_EuGene_00113151	Motif:PYRET_LTR	M_US71_EuGene_00108571	Missing	Missing	Missing	Motif:POT2	Missing	Motif:GYMAG2_LTR	Missing	Missing	Motif:GYMAG2_LTR	Motif:GYMAG2_LTR	Missing	Motif:GYMAG2_LTR	Motif:GYMAG2_LTR	Motif:GYMAG2_LTR	Motif:MGR583
MGG_15031	g10414	g10414	g4562	g4563	g9684	g9685	g7193	g7193	g5726	g5726	g5832	g5833	g9277	g9277	g766	g767	g8281	g8282	M_BR32_EuGene_00060791	M_BR32_EuGene_00060791	maker-LXOP01000563.1-augustus-gene-0.20	snap-LXOP01000564.1-processed-gene-0.8	snap-LXOQ01000076.1-processed-gene-0.149	snap-LXOQ01000076.1-processed-gene-0.149	maker-LOFC01001130.1-snap-gene-0.12	Missing	maker-LOFD01000369.1-snap-gene-0.5	snap-LOFD01000370.1-processed-gene-0.5	g8999	g9000	M_CD156_EuGene_00097571	M_CD156_EuGene_00097571	M_US71_EuGene_00133601	M_US71_EuGene_00133631	maker-LOFE01001246.1-exonerate_protein2genome-gene-0.0	Missing	Missing	snap-LOFF01001340.1-processed-gene-0.2	maker-AYPX01007070.1-snap-gene-0.6	Missing	genemark-ATNT01001483.1-processed-gene-0.17	Motif:POT2	MGG_02590	Motif:POT2	genemark-ATNU01001881.1-processed-gene-0.8	Motif:POT2	augustus-KK214906.1-processed-gene-20.100	Motif:POT2	Motif:POT2
MGG_15044	g291	g290	g9872	g9871	g282	g281	g6999	g7000	g8765	g8766	g9102	g9103	g1539	g1538	g5948	g5949	g6186	g6187	M_BR32_EuGene_00124401	M_BR32_EuGene_00124381	maker-LXOP01000407.1-augustus-gene-0.12	augustus-LXOP01000407.1-processed-gene-0.44	maker-LXOQ01000233.1-augustus-gene-0.73	augustus-LXOQ01000233.1-processed-gene-0.61	maker-LOFC01000317.1-snap-gene-0.1	augustus-LOFC01000317.1-processed-gene-0.18	maker-LOFD01000166.1-snap-gene-0.74	snap-LOFD01000166.1-processed-gene-0.29	g206	g205	M_CD156_EuGene_00123761	M_CD156_EuGene_00123741	M_US71_EuGene_00108441	M_US71_EuGene_00108421	Missing	augustus-LOFE01000344.1-processed-gene-0.22	Missing	genemark-LOFF01000679.1-processed-gene-0.24	Motif:PYRET_LTR	Motif:MGR583	maker-ATNT01001609.1-snap-gene-0.4	Missing	MGG_14183	MGG_15043	maker-ATNU01002016.1-snap-gene-0.13	augustus-ATNU01002016.1-processed-gene-0.16	maker-KK214919.1-snap-gene-1.49	augustus-KK214919.1-processed-gene-1.36	maker-KN711302.1-snap-gene-0.22
MGG_15046	g9694	g9695	g5862	g5863	g4023	g4022	g1446	g1448	g5030	g5028	g9039	g9041	g4127	g4129	g1656	g1658	g6126	g6127	M_BR32_EuGene_00052941	M_BR32_EuGene_00052921	augustus-LXOP01000065.1-processed-gene-0.23	maker-LXOP01000065.1-augustus-gene-0.120	augustus-LXOQ01000051.1-processed-gene-1.184	maker-LXOQ01000051.1-augustus-gene-1.12	augustus-LOFC01000464.1-processed-gene-0.60	augustus-LOFC01000464.1-processed-gene-0.61	snap-LOFD01000110.1-processed-gene-0.74	snap-LOFD01000110.1-processed-gene-0.76	g7002	g7003	M_CD156_EuGene_00052851	M_CD156_EuGene_00052871	Motif:PYRET_LTR	M_US71_EuGene_00112681	Motif:PYRET_LTR	maker-LOFE01000710.1-augustus-gene-0.9	Motif:PYRET_LTR	maker-LOFF01000676.1-snap-gene-0.3	snap-AYPX01000382.1-processed-gene-0.6	maker-AYPX01000382.1-snap-gene-0.22	Missing	maker-ATNT01001583.1-augustus-gene-0.8	Motif:POT2	MGG_09134	Missing	maker-ATNU01001999.1-augustus-gene-0.1	Motif:POT2	maker-KK214897.1-augustus-gene-0.76	Motif:POT2
MGG_15106	g10762	g10764	g3415	g3417	g4595	g4597	g1869	g1867	g3506	g3508	g5605	g5607	g5765	g5763	g997	g999	g6042	g6040	M_BR32_EuGene_00133851	M_BR32_EuGene_00133831	maker-LXOP01000156.1-augustus-gene-0.108	maker-LXOP01000156.1-augustus-gene-0.98	maker-LXOQ01000013.1-augustus-gene-3.247	maker-LXOQ01000013.1-augustus-gene-3.229	maker-LOFC01000964.1-augustus-gene-0.84	maker-LOFC01000964.1-augustus-gene-0.77	maker-LOFD01000662.1-snap-gene-0.36	genemark-LOFD01000662.1-processed-gene-0.88	g21	g20	M_CD156_EuGene_00103261	M_CD156_EuGene_00103281	M_US71_EuGene_00116931	M_US71_EuGene_00116911	maker-LOFE01000102.1-augustus-gene-0.6	augustus-LOFE01000102.1-processed-gene-0.13	maker-LOFF01000198.1-snap-gene-0.232	genemark-LOFF01000198.1-processed-gene-0.23	augustus-AYPX01001298.1-processed-gene-0.36	augustus-AYPX01001298.1-processed-gene-0.34	augustus-ATNT01000689.1-processed-gene-0.85	augustus-ATNT01000689.1-processed-gene-0.72	MGG_15961	MGG_08252	augustus-ATNU01000835.1-processed-gene-0.21	augustus-ATNU01000835.1-processed-gene-0.9	augustus-KK214896.1-processed-gene-0.67	augustus-KK214896.1-processed-gene-0.86	augustus-KN711265.1-processed-gene-2.60
MGG_15109	Missing	g2610	g6159	g6160	g5568	g5569	g5055	g5054	Missing	g5807	Missing	g28	g1995	g1994	g7298	g7299	g6489	g6488	M_BR32_EuGene_00045631	M_BR32_EuGene_00045621	maker-LXOP01000817.1-augustus-gene-0.4	genemark-LXOP01000817.1-processed-gene-0.9	maker-LXOQ01000173.1-snap-gene-0.84	maker-LXOQ01000173.1-augustus-gene-0.106	genemark-LOFC01000176.1-processed-gene-1.74	maker-LOFC01000176.1-augustus-gene-1.155	maker-LOFD01000038.1-snap-gene-3.20	maker-LOFD01000038.1-snap-gene-3.5	g4916	g4917	M_CD156_EuGene_00090261	M_CD156_EuGene_00090271	M_US71_EuGene_00005771	M_US71_EuGene_00005761	genemark-LOFE01000375.1-processed-gene-0.6	maker-LOFE01000375.1-augustus-gene-0.135	maker-LOFF01000070.1-snap-gene-1.138	maker-LOFF01000070.1-snap-gene-1.147	maker-AYPX01004744.1-snap-gene-0.8	genemark-AYPX01004744.1-processed-gene-0.12	genemark-ATNT01000900.1-processed-gene-1.111	maker-ATNT01000900.1-augustus-gene-1.296	MGG_16796	MGG_09511	genemark-ATNU01001126.1-processed-gene-1.196	maker-ATNU01001126.1-augustus-gene-1.171	maker-KK214908.1-snap-gene-13.102	maker-KK214908.1-augustus-gene-12.11	maker-KN711246.1-augustus-gene-1.57
MGG_15207	g8534	g8533	g943	g944	g3204	g3205	g784	g783	g3983	g3982	g3351	g3352	g1197	g1196	g3752	g3753	g3667	g3666	M_BR32_EuGene_00118541	M_BR32_EuGene_00118521	maker-LXOP01000007.1-augustus-gene-0.98	augustus-LXOP01000007.1-processed-gene-0.161	maker-LXOQ01000019.1-augustus-gene-2.334	augustus-LXOQ01000019.1-processed-gene-2.250	maker-LOFC01000201.1-augustus-gene-2.345	augustus-LOFC01000201.1-processed-gene-2.84	maker-LOFD01000010.1-snap-gene-3.233	snap-LOFD01000010.1-processed-gene-3.75	g10084	g10083	M_CD156_EuGene_00081871	M_CD156_EuGene_00081891	M_US71_EuGene_00080941	M_US71_EuGene_00080961	maker-LOFE01000127.1-augustus-gene-1.104	augustus-LOFE01000127.1-processed-gene-1.23	maker-LOFF01000535.1-snap-gene-0.128	snap-LOFF01000535.1-processed-gene-0.15	maker-AYPX01006063.1-snap-gene-0.42	snap-AYPX01006063.1-processed-gene-0.13	maker-ATNT01000799.1-augustus-gene-2.27	augustus-ATNT01000799.1-processed-gene-2.229	MGG_07539	MGG_07541	maker-ATNU01000981.1-augustus-gene-0.65	augustus-ATNU01000981.1-processed-gene-0.13	maker-KK214890.1-augustus-gene-4.8	augustus-KK214890.1-processed-gene-4.187	augustus-KN711247.1-processed-gene-9.0
MGG_15336	Motif:Copia-76_BG-I	Motif:POT2	Motif:PYRET_LTR	Motif:MGRL3_LTR	Motif:PYRET_LTR	Motif:MGRL3_LTR	g2216	Motif:PYRET_LTR	g10556	Motif:PYRET_LTR	g3429	Motif:MGRL3_LTR	g833	Motif:MGRL3_LTR	g4685	Motif:PYRET_LTR	g3977	Motif:PYRET_LTR	M_BR32_EuGene_00143201	Motif:MGRL3_LTR	Missing	Motif:PYRET_LTR	maker-LXOQ01000021.1-augustus-gene-2.10	Motif:PYRET_LTR	Motif:PYRET_LTR	Motif:POT2	maker-LOFD01000224.1-exonerate_protein2genome-gene-0.29	Motif:MGRL3_LTR	Motif:Copia-76_BG-I	Motif:POT2	M_CD156_EuGene_00130701	Motif:POT2	Absent	Absent	Missing	Motif:MGRL3_LTR	Missing	Missing	Motif:GYMAG2_LTR	Motif:POT2	Missing	Motif:MGRL3_LTR	Motif:GYMAG1_LTR	Motif:OPHIO3	Motif:GYMAG2_LTR	Motif:POT2	Motif:GYMAG2_LTR	Motif:POT2	Motif:MGR583
MGG_15371	Missing	Missing	Missing	Motif:MoTeR1	Missing	Motif:MoTeR1	Motif:PYRET_LTR	g6988	Motif:PYRET_LTR	Missing	Motif:PYRET_LTR	g9091	Motif:PYRET_LTR	Motif:MoTeR1	Motif:PYRET_LTR	g5937	g6173	g6175	Motif:PYRET_LTR	M_BR32_EuGene_00144581	Missing	augustus-LXOP01000535.1-processed-gene-0.6	Missing	maker-LXOQ01000233.1-augustus-gene-0.68	Missing	maker-LOFC01000559.1-augustus-gene-0.6	Missing	maker-LOFD01000120.1-snap-gene-0.109	Motif:Copia-1_MPA-LTR	Missing	Missing	M_CD156_EuGene_00113151	Motif:PYRET_LTR	M_US71_EuGene_00108571	Missing	Missing	Missing	Motif:POT2	Missing	Motif:GYMAG2_LTR	Missing	Missing	Motif:Mariner-1_SS	Motif:GYMAG2_LTR	Missing	Motif:GYMAG2_LTR	Motif:GYMAG2_LTR	Motif:GYMAG2_LTR	Motif:MGR583
MGG_15374	g4497	g4495	g9380	g9378	g4214	g4212	g5640	g5640	g6115	g6113	g9881	g9881	g8312	g8312	g2861	g2861	g3250	g3250	M_BR32_EuGene_00129581	M_BR32_EuGene_00129581	augustus-LXOP01000100.1-processed-gene-0.137	maker-LXOP01000100.1-exonerate_protein2genome-gene-0.99	augustus-LXOQ01000065.1-processed-gene-0.58	maker-LXOQ01000065.1-exonerate_protein2genome-gene-0.112	augustus-LOFC01000077.1-processed-gene-0.91	maker-LOFC01000077.1-exonerate_protein2genome-gene-0.236	snap-LOFD01000160.1-processed-gene-0.94	snap-LOFD01000160.1-processed-gene-0.94	g8547	g8547	M_CD156_EuGene_00126491	M_CD156_EuGene_00126491	M_US71_EuGene_00109611	M_US71_EuGene_00109581	augustus-LOFE01000176.1-processed-gene-0.138	maker-LOFE01000176.1-exonerate_protein2genome-gene-0.41	snap-LOFF01000580.1-processed-gene-0.65	maker-LOFF01000580.1-exonerate_protein2genome-gene-0.28	Motif:POT2	maker-AYPX01001206.1-augustus-gene-0.4	Motif:POT2	augustus-ATNT01001264.1-processed-gene-0.78	Motif:POT2	MGG_08685	Motif:POT2	augustus-ATNU01001601.1-processed-gene-0.90	Motif:POT2	maker-KK214876.1-snap-gene-15.33	Motif:POT2
MGG_15376	g7270	g7271	g9408	g9408	g4242	g4242	g5611	g5612	g1152	g1152	g9852	g9853	g8283	g8284	g2832	g2833	g3221	g3222	M_BR32_EuGene_00129231	M_BR32_EuGene_00129251	maker-LXOP01000230.1-augustus-gene-0.45	maker-LXOP01000230.1-augustus-gene-0.50	maker-LXOQ01000065.1-augustus-gene-0.248	maker-LXOQ01000065.1-augustus-gene-0.248	maker-LOFC01000077.1-augustus-gene-0.211	maker-LOFC01000077.1-augustus-gene-0.211	maker-LOFD01000160.1-snap-gene-0.174	maker-LOFD01000160.1-snap-gene-0.188	g8518	g8519	M_CD156_EuGene_00126141	M_CD156_EuGene_00126161	M_US71_EuGene_00109921	M_US71_EuGene_00109921	Missing	maker-LOFE01000176.1-augustus-gene-0.124	maker-LOFF01000580.1-snap-gene-1.119	maker-LOFF01000580.1-snap-gene-1.119	genemark-AYPX01006768.1-processed-gene-0.0	Motif:MGR583	maker-ATNT01001262.1-augustus-gene-0.3	Motif:MGR583	MGG_17580	Motif:MGR583	maker-ATNU01001598.1-augustus-gene-0.3	Motif:MGR583	maker-KK214876.1-augustus-gene-14.124	Motif:MGR583	maker-KN711256.1-snap-gene-1.96
MGG_15391	g2688	g2686	g1369	g1371	g5504	g5506	g118	g120	g9003	g9001	g3409	g3407	g2256	g2258	g4663	g4661	g470	g468	M_BR32_EuGene_00110101	M_BR32_EuGene_00110121	maker-LXOP01000496.1-snap-gene-0.21	maker-LXOP01000496.1-augustus-gene-0.26	augustus-LXOQ01000021.1-processed-gene-2.118	maker-LXOQ01000021.1-augustus-gene-2.1	augustus-LOFC01001027.1-processed-gene-0.3	maker-LOFC01001027.1-augustus-gene-0.18	maker-LOFD01000557.1-snap-gene-0.24	maker-LOFD01000557.1-snap-gene-0.25	g3767	g3769	M_CD156_EuGene_00135121	M_CD156_EuGene_00135101	M_US71_EuGene_00122331	M_US71_EuGene_00122351	maker-LOFE01000265.1-snap-gene-0.5	maker-LOFE01000265.1-augustus-gene-0.121	maker-LOFF01000061.1-snap-gene-0.15	maker-LOFF01000061.1-snap-gene-0.16	maker-AYPX01000161.1-snap-gene-0.12	genemark-AYPX01000161.1-processed-gene-0.9	maker-ATNT01001538.1-snap-gene-0.1	augustus-ATNT01001538.1-processed-gene-0.9	MGG_14063	MGG_09592	maker-ATNU01001962.1-snap-gene-0.6	augustus-ATNU01001962.1-processed-gene-0.9	maker-KK214924.1-snap-gene-0.42	augustus-KK214924.1-processed-gene-0.66	maker-KN711253.1-snap-gene-5.18
MGG_15394	Motif:Copia-76_BG-I	Motif:POT2	Motif:PYRET_LTR	Motif:MGRL3_LTR	Motif:PYRET_LTR	Motif:MGRL3_LTR	g2216	Motif:PYRET_LTR	g10556	Motif:PYRET_LTR	g3429	Motif:MGRL3_LTR	g833	Motif:MGRL3_LTR	g4685	Motif:PYRET_LTR	g3977	Motif:PYRET_LTR	M_BR32_EuGene_00143201	Motif:MGRL3_LTR	Missing	Motif:PYRET_LTR	maker-LXOQ01000021.1-augustus-gene-2.10	Motif:PYRET_LTR	Motif:PYRET_LTR	Motif:POT2	maker-LOFD01000224.1-exonerate_protein2genome-gene-0.29	Motif:MGRL3_LTR	Motif:Copia-76_BG-I	Motif:POT2	M_CD156_EuGene_00130701	Motif:POT2	Absent	Absent	Missing	Motif:MGRL3_LTR	Missing	Missing	Motif:GYMAG2_LTR	Motif:POT2	Missing	Motif:POT2	Motif:GYMAG2_LTR	Motif:Mariner-1_SS	Motif:GYMAG2_LTR	Motif:POT2	Motif:GYMAG2_LTR	Motif:POT2	Motif:GYMAG2_LTR
MGG_15401	g1677	g1676	g6380	g6379	g86	g85	g2420	g2421	g8131	g8132	g8402	g8401	g276	g277	g9295	g9294	g2919	g2920	M_BR32_EuGene_00131861	M_BR32_EuGene_00131841	augustus-LXOP01000083.1-processed-gene-0.149	maker-LXOP01000083.1-augustus-gene-0.118	augustus-LXOQ01000061.1-processed-gene-0.162	maker-LXOQ01000061.1-augustus-gene-0.330	augustus-LOFC01000711.1-processed-gene-0.24	maker-LOFC01000711.1-augustus-gene-0.8	snap-LOFD01000489.1-processed-gene-0.80	genemark-LOFD01000489.1-processed-gene-0.8	g8461	g8462	M_CD156_EuGene_00115671	M_CD156_EuGene_00115691	Missing	M_US71_EuGene_00020321	Motif:PYRET_LTR	maker-LOFE01000044.1-augustus-gene-0.86	Missing	maker-LOFF01000641.1-snap-gene-0.12	Motif:OCCAN_MG	maker-AYPX01001387.1-snap-gene-0.21	Motif:OCCAN_MG	maker-ATNT01000562.1-snap-gene-0.1	Motif:OCCAN_MG	MGG_10466	Missing	Missing	Motif:MGR583	maker-KK214823.1-snap-gene-4.0	Motif:OCCAN_MG
MGG_15410	Motif:GYMAG1_LTR	Motif:GYMAG2_LTR	Motif:PYRET_LTR	Motif:GYMAG2_LTR	Motif:GYMAG1_LTR	Motif:GYMAG2_LTR	Motif:PYRET_LTR	Motif:GYMAG2_LTR	Motif:PYRET_LTR	Motif:GYMAG2_LTR	Motif:PYRET_LTR	Motif:GYMAG2_LTR	Motif:PYRET_LTR	Motif:GYMAG2_LTR	Motif:PYRET_LTR	Motif:GYMAG2_LTR	Motif:PYRET_LTR	Motif:GYMAG2_LTR	Motif:PYRET_LTR	Motif:GYMAG2_LTR	Missing	Motif:GYMAG2_LTR	Motif:PYRET_LTR	Motif:GYMAG2_LTR	maker-LOFC01000093.1-exonerate_protein2genome-gene-0.5	Motif:GYMAG1_LTR	Motif:GYMAG1_LTR	Motif:GYMAG1_LTR	Motif:GYMAG1_LTR	Motif:GYMAG1_LTR	Motif:GYMAG1_LTR	Motif:GYMAG1_LTR	Motif:GYMAG1_LTR	Motif:POT2	Missing	Missing	Motif:GYMAG1_LTR	Motif:POT2	Motif:GYMAG1_LTR	Motif:POT2	Motif:GYMAG1_LTR	Motif:POT2	Motif:GYMAG1_LTR	Motif:POT2	Motif:GYMAG1_LTR	Motif:POT2	Motif:GYMAG1_LTR	Motif:POT2	maker-KN711238.1-exonerate_protein2genome-gene-0.70
MGG_15443	g4842	g4842	g1892	g1892	g3677	g3677	g1386	g1385	g6185	g6185	g4459	g4458	g9225	g9224	g6032	g6031	g2537	g2537	M_BR32_EuGene_00123081	M_BR32_EuGene_00123081	augustus-LXOP01000170.1-processed-gene-0.105	augustus-LXOP01000170.1-processed-gene-0.104	augustus-LXOQ01000089.1-processed-gene-0.158	augustus-LXOQ01000089.1-processed-gene-0.157	augustus-LOFC01000082.1-processed-gene-0.138	augustus-LOFC01000082.1-processed-gene-0.137	snap-LOFD01000083.1-processed-gene-0.79	snap-LOFD01000083.1-processed-gene-0.79	g1706	g1706	M_CD156_EuGene_00128051	M_CD156_EuGene_00128051	M_US71_EuGene_00117651	M_US71_EuGene_00117621	augustus-LOFE01001010.1-processed-gene-0.4	Missing	snap-LOFF01000395.1-processed-gene-0.86	snap-LOFF01000395.1-processed-gene-0.85	snap-AYPX01002656.1-processed-gene-0.24	Missing	augustus-ATNT01001439.1-processed-gene-0.30	augustus-ATNT01001439.1-processed-gene-0.30	MGG_10337	MGG_10337	augustus-ATNU01001831.1-processed-gene-0.7	augustus-ATNU01001831.1-processed-gene-0.7	augustus-KK214868.1-processed-gene-2.12	augustus-KK214868.1-processed-gene-2.11	maker-KN711262.1-exonerate_protein2genome-gene-0.60
MGG_15458	g1293	g1292	g4296	g4297	g895	g896	g539	g540	g1699	g1698	g976	g975	g353	g352	g3316	g3317	g1446	g1445	M_BR32_EuGene_00115711	M_BR32_EuGene_00115691	maker-LXOP01000091.1-snap-gene-0.89	maker-LXOP01000091.1-exonerate_protein2genome-gene-0.184	maker-LXOQ01000114.1-snap-gene-0.222	maker-LXOQ01000114.1-exonerate_protein2genome-gene-0.94	genemark-LOFC01000126.1-processed-gene-0.27	maker-LOFC01000126.1-exonerate_protein2genome-gene-0.45	genemark-LOFD01000021.1-processed-gene-1.144	maker-LOFD01000021.1-exonerate_protein2genome-gene-1.81	g5335	Motif:MoTeR2	M_CD156_EuGene_00097661	Missing	M_US71_EuGene_00123971	M_US71_EuGene_00123991	maker-LOFE01000181.1-exonerate_protein2genome-gene-0.16	maker-LOFE01000181.1-snap-gene-0.5	maker-LOFF01000235.1-exonerate_protein2genome-gene-0.111	maker-LOFF01000235.1-snap-gene-0.42	maker-AYPX01001727.1-snap-gene-0.3	maker-AYPX01001727.1-exonerate_protein2genome-gene-0.6	maker-ATNT01000336.1-augustus-gene-0.114	maker-ATNT01000336.1-exonerate_protein2genome-gene-0.174	MGG_16396	MGG_16397	maker-ATNU01000375.1-augustus-gene-0.3	maker-ATNU01000375.1-exonerate_protein2genome-gene-0.8	maker-KK214822.1-augustus-gene-8.325	maker-KK214822.1-exonerate_protein2genome-gene-8.198	maker-KN711289.1-augustus-gene-0.57
MGG_15459	g994	g995	g1273	g1274	g9512	g9513	g1762	g1761	g5952	g5953	g6304	g6305	g3413	g3414	g6565	g6566	g2004	g2005	M_BR32_EuGene_00102851	M_BR32_EuGene_00102871	maker-LXOP01000021.1-augustus-gene-0.150	snap-LXOP01000021.1-processed-gene-0.89	maker-LXOQ01000045.1-augustus-gene-1.198	maker-LXOQ01000045.1-snap-gene-1.221	maker-LOFC01000833.1-augustus-gene-0.48	snap-LOFC01000833.1-processed-gene-0.0	maker-LOFD01000355.1-snap-gene-0.192	snap-LOFD01000355.1-processed-gene-0.55	g7383	g7382	M_CD156_EuGene_00117271	M_CD156_EuGene_00117251	Motif:PYRET_LTR	M_US71_EuGene_00072301	maker-LOFE01001087.1-augustus-gene-0.13	Missing	maker-LOFF01000879.1-snap-gene-0.4	Missing	Missing	snap-AYPX01001724.1-processed-gene-0.8	Missing	Missing	Motif:POT2	MGG_11966	Missing	Missing	Motif:POT2	snap-KK214844.1-processed-gene-1.94	maker-KN711276.1-snap-gene-0.226
MGG_15507	g1253	g1252	g6411	g6411	g500	g499	g2318	g2318	g4865	g4864	g3998	g3998	g2026	g2025	g5821	g5821	g5969	g5969	M_BR32_EuGene_00132291	M_BR32_EuGene_00132301	augustus-LXOP01000290.1-processed-gene-0.2	maker-LXOP01000290.1-augustus-gene-0.43	augustus-LXOQ01000061.1-processed-gene-0.141	maker-LXOQ01000061.1-augustus-gene-0.301	maker-LOFC01000116.1-exonerate_protein2genome-gene-0.83	maker-LOFC01000116.1-snap-gene-0.43	genemark-LOFD01000009.1-processed-gene-0.207	maker-LOFD01000009.1-snap-gene-0.47	g8431	g8430	M_CD156_EuGene_00115261	M_CD156_EuGene_00115251	M_US71_EuGene_00118231	M_US71_EuGene_00118241	augustus-LOFE01000585.1-processed-gene-0.16	maker-LOFE01000585.1-snap-gene-0.52	maker-LOFF01000283.1-exonerate_protein2genome-gene-0.55	maker-LOFF01000283.1-snap-gene-0.85	augustus-AYPX01000095.1-processed-gene-0.3	maker-AYPX01000095.1-snap-gene-0.33	augustus-ATNT01000555.1-processed-gene-0.19	maker-ATNT01000555.1-snap-gene-0.5	MGG_14091	MGG_15506	augustus-ATNU01000658.1-processed-gene-0.6	maker-ATNU01000658.1-snap-gene-0.45	augustus-KK214823.1-processed-gene-5.55	maker-KK214823.1-snap-gene-5.4	maker-KN711238.1-snap-gene-0.16
MGG_15539	g4489	g4488	g6690	g6689	g8197	g8198	g8416	g8415	g2351	g2350	g4613	g4614	g10738	g10737	g5452	g5453	g5719	g5720	M_BR32_EuGene_00001211	M_BR32_EuGene_00001191	augustus-LXOP01000115.1-processed-gene-0.131	maker-LXOP01000115.1-augustus-gene-0.94	augustus-LXOQ01000003.1-processed-gene-4.113	maker-LXOQ01000003.1-augustus-gene-5.260	augustus-LOFC01000290.1-processed-gene-0.73	maker-LOFC01000290.1-augustus-gene-0.223	snap-LOFD01000422.1-processed-gene-0.77	maker-LOFD01000422.1-snap-gene-0.190	g1349	g1350	M_CD156_EuGene_00042401	M_CD156_EuGene_00042421	M_US71_EuGene_00018591	M_US71_EuGene_00018611	augustus-LOFE01000389.1-processed-gene-0.231	maker-LOFE01000389.1-augustus-gene-0.190	snap-LOFF01000022.1-processed-gene-0.18	maker-LOFF01000022.1-snap-gene-0.155	snap-AYPX01004350.1-processed-gene-0.0	Missing	augustus-ATNT01000566.1-processed-gene-1.119	maker-ATNT01000566.1-augustus-gene-0.39	MGG_04431	MGG_04430	augustus-ATNU01000678.1-processed-gene-1.0	maker-ATNU01000678.1-augustus-gene-0.78	augustus-KK214875.1-processed-gene-17.64	maker-KK214875.1-augustus-gene-17.7	maker-KN711238.1-augustus-gene-7.96
MGG_15541	g6273	g6273	g6709	g6709	g8175	g8178	g8435	g8435	g3450	g3453	g4591	g4594	g10757	g10757	g5430	g5433	g5697	g5700	M_BR32_EuGene_00001421	M_BR32_EuGene_00001421	maker-LXOP01000237.1-augustus-gene-0.49	augustus-LXOP01000237.1-processed-gene-0.4	maker-LXOQ01000003.1-augustus-gene-4.178	augustus-LXOQ01000003.1-processed-gene-4.91	augustus-LOFC01000529.1-processed-gene-0.57	augustus-LOFC01000529.1-processed-gene-0.57	genemark-LOFD01000552.1-processed-gene-0.54	genemark-LOFD01000552.1-processed-gene-0.54	g4480	g4483	M_CD156_EuGene_00042161	M_CD156_EuGene_00042191	M_US71_EuGene_00018361	M_US71_EuGene_00018391	augustus-LOFE01000389.1-processed-gene-0.221	augustus-LOFE01000389.1-processed-gene-0.200	genemark-LOFF01000022.1-processed-gene-0.346	genemark-LOFF01000022.1-processed-gene-0.346	augustus-AYPX01007420.1-processed-gene-0.31	augustus-AYPX01007420.1-processed-gene-0.31	augustus-ATNT01000566.1-processed-gene-1.145	augustus-ATNT01000566.1-processed-gene-1.145	MGG_04450	MGG_04450	augustus-ATNU01000678.1-processed-gene-1.40	augustus-ATNU01000678.1-processed-gene-1.40	maker-KK214875.1-augustus-gene-16.61	augustus-KK214875.1-processed-gene-16.78	augustus-KN711238.1-processed-gene-7.144
MGG_15547	g5952	Missing	g6758	Missing	g8129	g8128	g8484	Missing	g3162	Missing	g4545	g4544	g10806	Missing	g5384	Missing	g5651	g5650	M_BR32_EuGene_00002001	M_BR32_EuGene_00002021	maker-LXOP01000110.1-augustus-gene-0.5	Missing	maker-LXOQ01000003.1-augustus-gene-2.131	maker-LXOQ01000003.1-augustus-gene-2.129	maker-LOFC01000431.1-augustus-gene-0.67	maker-LOFC01000431.1-augustus-gene-0.69	maker-LOFD01000346.1-snap-gene-0.80	genemark-LOFD01000346.1-processed-gene-0.200	g2999	g2998	M_CD156_EuGene_00041671	M_CD156_EuGene_00041641	M_US71_EuGene_00017851	M_US71_EuGene_00017821	maker-LOFE01000079.1-augustus-gene-0.99	maker-LOFE01000079.1-augustus-gene-0.101	maker-LOFF01000504.1-snap-gene-0.70	maker-LOFF01000504.1-snap-gene-0.72	maker-AYPX01003538.1-augustus-gene-0.19	Missing	maker-ATNT01000566.1-augustus-gene-3.1	maker-ATNT01000566.1-augustus-gene-3.3	MGG_04571	MGG_04573	maker-ATNU01000679.1-augustus-gene-0.24	maker-ATNU01000679.1-augustus-gene-0.26	maker-KK214875.1-augustus-gene-14.39	maker-KK214875.1-augustus-gene-14.37	maker-KN711238.1-augustus-gene-9.33
MGG_15602	g8606	g8607	g2968	g2969	g10206	g10207	g8842	g8841	g6251	g6250	g2807	g2808	g8662	g8661	g9207	g9206	g10057	g10058	M_BR32_EuGene_00005331	M_BR32_EuGene_00005311	augustus-LXOP01000331.1-processed-gene-0.3	maker-LXOP01000331.1-augustus-gene-0.13	augustus-LXOQ01000207.1-processed-gene-0.12	genemark-LXOQ01000207.1-processed-gene-0.44	augustus-LOFC01000384.1-processed-gene-0.35	genemark-LOFC01000384.1-processed-gene-0.44	snap-LOFD01000054.1-processed-gene-0.18	genemark-LOFD01000054.1-processed-gene-0.5	g126	g127	M_CD156_EuGene_00087421	M_CD156_EuGene_00087441	M_US71_EuGene_00014661	M_US71_EuGene_00014681	augustus-LOFE01000240.1-processed-gene-0.16	maker-LOFE01000240.1-augustus-gene-0.68	snap-LOFF01000074.1-processed-gene-0.81	genemark-LOFF01000074.1-processed-gene-0.153	Missing	maker-AYPX01004018.1-augustus-gene-0.33	augustus-ATNT01000570.1-processed-gene-2.59	maker-ATNT01000570.1-augustus-gene-2.215	MGG_08888	MGG_08887	augustus-ATNU01000683.1-processed-gene-2.0	maker-ATNU01000683.1-augustus-gene-2.72	augustus-KK214875.1-processed-gene-4.93	augustus-KK214875.1-processed-gene-4.81	maker-KN711238.1-augustus-gene-19.110
MGG_15625	Missing	Motif:PYRET_LTR	g7572	Motif:PYRET_LTR	g10104	Motif:PYRET_LTR	g2585	Motif:PYRET_LTR	g5511	Motif:PYRET_LTR	g9461	Motif:PYRET_LTR	g10557	Motif:PYRET_LTR	g3168	Motif:PYRET_LTR	g3533	Motif:PYRET_LTR	M_BR32_EuGene_00006631	Motif:PYRET_LTR	Missing	Motif:PYRET_LTR	maker-LXOQ01000095.1-snap-gene-0.190	Motif:PYRET_LTR	maker-LOFC01000118.1-snap-gene-0.9	augustus-LOFC01000118.1-processed-gene-0.3	maker-LOFD01000020.1-snap-gene-0.107	snap-LOFD01000020.1-processed-gene-0.9	g7855	g7856	M_CD156_EuGene_00086281	M_CD156_EuGene_00086261	Absent	Absent	maker-LOFE01000207.1-snap-gene-0.8	Motif:MGR583	maker-LOFF01000298.1-snap-gene-1.31	snap-LOFF01000298.1-processed-gene-1.77	Missing	snap-AYPX01001045.1-processed-gene-0.2	maker-ATNT01000575.1-snap-gene-0.9	augustus-ATNT01000575.1-processed-gene-0.33	MGG_08990	MGG_08992	Missing	augustus-ATNU01000694.1-processed-gene-0.8	Motif:POT2	Motif:POT2	augustus-KN711238.1-processed-gene-22.14
MGG_15633	g842	g841	g8151	g8150	g7589	g7588	g6881	g6882	g4473	g4472	g8435	g8436	g7992	g7991	g5037	g5038	g9136	g9135	M_BR32_EuGene_00007111	M_BR32_EuGene_00007131	maker-LXOP01000074.1-augustus-gene-0.85	maker-LXOP01000074.1-augustus-gene-0.97	maker-LXOQ01000015.1-augustus-gene-3.174	maker-LXOQ01000015.1-augustus-gene-3.159	Missing	maker-LOFC01000269.1-augustus-gene-0.28	maker-LOFD01000425.1-snap-gene-0.130	maker-LOFD01000425.1-snap-gene-0.116	g2480	g2479	M_CD156_EuGene_00085881	M_CD156_EuGene_00085861	M_US71_EuGene_00013121	M_US71_EuGene_00013101	maker-LOFE01000082.1-augustus-gene-2.153	genemark-LOFE01000082.1-processed-gene-2.9	maker-LOFF01000298.1-snap-gene-1.23	snap-LOFF01000298.1-processed-gene-1.41	maker-AYPX01001393.1-snap-gene-0.6	Missing	maker-ATNT01000580.1-augustus-gene-0.111	maker-ATNT01000580.1-augustus-gene-0.127	MGG_11278	MGG_01186	maker-ATNU01000708.1-augustus-gene-0.136	maker-ATNU01000708.1-augustus-gene-0.152	maker-KK214910.1-augustus-gene-15.20	maker-KK214910.1-augustus-gene-15.5	maker-KN711243.1-augustus-gene-1.107
MGG_15689	g3992	g3991	g7230	g7231	g3597	g3598	g7296	g7297	g10160	g10159	g10385	g10384	g10384	g10383	g10250	g10251	g6827	g6828	M_BR32_EuGene_00009701	M_BR32_EuGene_00009721	maker-LXOP01000103.1-augustus-gene-0.75	maker-LXOP01000103.1-exonerate_protein2genome-gene-0.138	maker-LXOQ01000137.1-augustus-gene-0.162	maker-LXOQ01000137.1-exonerate_protein2genome-gene-0.61	maker-LOFC01000063.1-augustus-gene-0.8	maker-LOFC01000063.1-exonerate_protein2genome-gene-0.33	genemark-LOFD01000274.1-processed-gene-0.68	maker-LOFD01000274.1-exonerate_protein2genome-gene-0.115	g4164	g4165	M_CD156_EuGene_00083471	M_CD156_EuGene_00083451	M_US71_EuGene_00036341	M_US71_EuGene_00036321	maker-LOFE01000553.1-augustus-gene-0.60	Motif:GYMAG2_LTR	maker-LOFF01000383.1-augustus-gene-0.68	maker-LOFF01000383.1-exonerate_protein2genome-gene-0.202	Missing	maker-AYPX01001874.1-exonerate_protein2genome-gene-0.5	genemark-ATNT01000586.1-processed-gene-1.47	maker-ATNT01000586.1-exonerate_protein2genome-gene-1.150	MGG_01383	MGG_15690	genemark-ATNU01000713.1-processed-gene-1.16	maker-ATNU01000713.1-exonerate_protein2genome-gene-1.51	maker-KK214910.1-augustus-gene-7.52	maker-KK214910.1-exonerate_protein2genome-gene-7.31	maker-KN711243.1-exonerate_protein2genome-gene-9.34
MGG_15693	g4897	Missing	g4942	g4941	g4680	Missing	g8300	g8299	Missing	g3990	g4136	g4135	g7126	g7127	g2223	g2222	g4063	Missing	M_BR32_EuGene_00010091	M_BR32_EuGene_00010081	maker-LXOP01000102.1-augustus-gene-0.56	maker-LXOP01000102.1-snap-gene-0.74	maker-LXOQ01000072.1-augustus-gene-0.39	maker-LXOQ01000072.1-snap-gene-0.6	augustus-LOFC01000421.1-processed-gene-0.46	maker-LOFC01000421.1-snap-gene-0.28	augustus-LOFD01000706.1-processed-gene-0.38	maker-LOFD01000706.1-snap-gene-0.13	g4194	g4193	M_CD156_EuGene_00083071	M_CD156_EuGene_00083081	M_US71_EuGene_00035961	M_US71_EuGene_00035971	maker-LOFE01000215.1-snap-gene-0.90	maker-LOFE01000215.1-snap-gene-0.91	maker-LOFF01000103.1-snap-gene-0.3	maker-LOFF01000103.1-snap-gene-0.2	maker-AYPX01003342.1-snap-gene-0.9	maker-AYPX01003342.1-snap-gene-0.10	maker-ATNT01000586.1-augustus-gene-2.47	maker-ATNT01000586.1-snap-gene-2.67	MGG_01417	MGG_14779	maker-ATNU01000713.1-augustus-gene-2.67	maker-ATNU01000713.1-snap-gene-2.110	maker-KK214910.1-augustus-gene-6.85	maker-KK214910.1-snap-gene-6.66	maker-KN711243.1-snap-gene-9.142
MGG_15751	Missing	Motif:5SrRNA-1_BG	Missing	Motif:5SrRNA-1_BG	Missing	Motif:5SrRNA-1_BG	Missing	Motif:5SrRNA-1_BG	Missing	Missing	Missing	Motif:5SrRNA-1_BG	Missing	Motif:5SrRNA-1_BG	Missing	Motif:5SrRNA-1_BG	Missing	Motif:5SrRNA-1_BG	M_BR32_EuGene_00013081	Motif:5SrRNA-1_BG	Missing	Motif:5SrRNA-1_BG	Missing	Motif:5SrRNA-1_BG	maker-LOFC01000616.1-augustus-gene-0.12	Motif:5SrRNA-1_BG	Missing	Motif:5SrRNA-1_BG	Missing	Motif:5SrRNA-1_BG	M_CD156_EuGene_00035241	Motif:5SrRNA-1_BG	M_US71_EuGene_00033181	M_US71_EuGene_00033191	maker-LOFE01000295.1-augustus-gene-0.8	maker-LOFE01000295.1-snap-gene-0.69	maker-LOFF01000093.1-snap-gene-1.13	maker-LOFF01000093.1-snap-gene-1.3	Missing	maker-AYPX01006030.1-snap-gene-0.3	maker-ATNT01000593.1-augustus-gene-0.75	maker-ATNT01000593.1-snap-gene-0.67	MGG_01661	MGG_01659	maker-ATNU01000720.1-augustus-gene-0.127	maker-ATNU01000720.1-snap-gene-0.164	maker-KK214873.1-augustus-gene-11.14	maker-KK214873.1-snap-gene-11.56	maker-KN711254.1-augustus-gene-2.35
MGG_15824	g7867	g7869	g10091	g10089	g760	g758	g4745	g4747	g2937	g2935	g6546	g6548	g8203	g8201	g4006	g4004	g4376	g4378	M_BR32_EuGene_00063361	M_BR32_EuGene_00063381	maker-LXOP01000057.1-augustus-gene-0.86	augustus-LXOP01000057.1-processed-gene-0.30	maker-LXOQ01000010.1-augustus-gene-0.130	augustus-LXOQ01000010.1-processed-gene-0.37	maker-LOFC01000524.1-augustus-gene-0.84	augustus-LOFC01000524.1-processed-gene-0.22	maker-LOFD01000839.1-snap-gene-0.17	snap-LOFD01000839.1-processed-gene-0.20	g5689	g5687	M_CD156_EuGene_00055951	M_CD156_EuGene_00055931	M_US71_EuGene_00037861	M_US71_EuGene_00037881	maker-LOFE01000019.1-augustus-gene-3.35	augustus-LOFE01000019.1-processed-gene-3.65	maker-LOFF01000103.1-snap-gene-1.148	snap-LOFF01000103.1-processed-gene-1.49	Missing	snap-AYPX01004627.1-processed-gene-0.22	maker-ATNT01000645.1-augustus-gene-1.139	augustus-ATNT01000645.1-processed-gene-1.73	MGG_08146	MGG_15060	maker-ATNU01000770.1-augustus-gene-0.64	augustus-ATNU01000770.1-processed-gene-0.6	maker-KK214845.1-augustus-gene-18.39	augustus-KK214845.1-processed-gene-18.97	maker-KN711240.1-augustus-gene-16.133
MGG_15843	g913	g912	g8540	g8539	g3306	g3307	g3720	g3721	g7222	g7223	g6425	g6424	g5311	g5312	g4894	g4895	g9865	g9866	M_BR32_EuGene_00064481	M_BR32_EuGene_00064491	maker-LXOP01000041.1-snap-gene-0.79	maker-LXOP01000041.1-augustus-gene-0.21	maker-LXOQ01000050.1-snap-gene-1.33	maker-LXOQ01000050.1-augustus-gene-1.21	maker-LOFC01000023.1-snap-gene-0.89	maker-LOFC01000023.1-augustus-gene-0.29	maker-LOFD01000164.1-snap-gene-1.125	maker-LOFD01000164.1-snap-gene-1.135	g6293	g6294	M_CD156_EuGene_00054831	M_CD156_EuGene_00054821	M_US71_EuGene_00039031	M_US71_EuGene_00039041	maker-LOFE01000442.1-snap-gene-1.46	maker-LOFE01000442.1-augustus-gene-1.182	maker-LOFF01000218.1-snap-gene-0.153	maker-LOFF01000218.1-snap-gene-0.163	maker-AYPX01002443.1-augustus-gene-0.48	maker-AYPX01002443.1-snap-gene-0.41	maker-ATNT01000647.1-augustus-gene-0.41	maker-ATNT01000647.1-augustus-gene-0.48	MGG_15842	MGG_07047	maker-ATNU01000772.1-snap-gene-0.12	maker-ATNU01000772.1-augustus-gene-0.7	maker-KK214845.1-augustus-gene-14.6	maker-KK214845.1-augustus-gene-14.0	maker-KN711240.1-augustus-gene-12.71
MGG_15855	g1475	Missing	g3051	g3050	g2320	g2321	g1482	g1483	g3533	g3534	g6371	g6372	g3991	g3992	g4760	g4761	g1662	g1663	M_BR32_EuGene_00065141	M_BR32_EuGene_00065121	Missing	Missing	maker-LXOQ01000158.1-augustus-gene-0.120	genemark-LXOQ01000158.1-processed-gene-0.57	maker-LOFC01000365.1-augustus-gene-0.31	Missing	maker-LOFD01000196.1-snap-gene-0.35	Missing	g5600	Missing	M_CD156_EuGene_00054171	M_CD156_EuGene_00054191	M_US71_EuGene_00039671	M_US71_EuGene_00039651	maker-LOFE01000333.1-augustus-gene-0.172	genemark-LOFE01000333.1-processed-gene-0.8	maker-LOFF01000799.1-snap-gene-0.59	genemark-LOFF01000799.1-processed-gene-0.15	Missing	genemark-AYPX01003570.1-processed-gene-0.4	maker-ATNT01000647.1-augustus-gene-1.57	genemark-ATNT01000647.1-processed-gene-1.141	MGG_07097	MGG_15077	maker-ATNU01000772.1-augustus-gene-1.129	genemark-ATNU01000772.1-processed-gene-1.79	maker-KK214845.1-augustus-gene-12.22	maker-KK214845.1-exonerate_protein2genome-gene-12.39	maker-KN711240.1-augustus-gene-11.137
MGG_15878	g9186	g9185	g7242	g7243	g6448	g6447	g7948	g7949	g6623	g6624	g2864	g2865	g5504	g5503	g2039	g2038	g961	g962	M_BR32_EuGene_00066451	M_BR32_EuGene_00066461	maker-LXOP01000213.1-augustus-gene-0.37	maker-LXOP01000213.1-snap-gene-0.35	maker-LXOQ01000085.1-augustus-gene-0.29	maker-LXOQ01000085.1-snap-gene-0.22	maker-LOFC01000230.1-augustus-gene-0.47	maker-LOFC01000230.1-snap-gene-0.124	maker-LOFD01000485.1-snap-gene-0.2	maker-LOFD01000485.1-snap-gene-0.13	g10398	g10399	M_CD156_EuGene_00125041	M_CD156_EuGene_00125031	M_US71_EuGene_00040981	M_US71_EuGene_00040991	maker-LOFE01000065.1-augustus-gene-0.66	maker-LOFE01000065.1-snap-gene-0.105	maker-LOFF01000607.1-snap-gene-0.13	maker-LOFF01000607.1-snap-gene-0.0	Missing	Missing	maker-ATNT01000653.1-augustus-gene-0.5	maker-ATNT01000653.1-snap-gene-0.210	MGG_07203	MGG_15879	maker-ATNU01000778.1-augustus-gene-0.83	maker-ATNU01000778.1-snap-gene-0.114	maker-KK214845.1-augustus-gene-8.79	maker-KK214845.1-snap-gene-8.49	maker-KN711240.1-snap-gene-7.106
MGG_15883	g1907	g1908	g7259	g7260	g6432	g6431	g7965	g7966	g2686	g2685	g2880	g2881	g5487	g5486	g1518	g1519	g2591	g2590	M_BR32_EuGene_00066691	M_BR32_EuGene_00066701	genemark-LXOP01000351.1-processed-gene-0.26	maker-LXOP01000351.1-augustus-gene-0.36	maker-LXOQ01000176.1-augustus-gene-0.80	maker-LXOQ01000176.1-augustus-gene-0.79	maker-LOFC01000327.1-augustus-gene-0.22	maker-LOFC01000327.1-augustus-gene-0.23	genemark-LOFD01000840.1-processed-gene-0.41	maker-LOFD01000840.1-augustus-gene-0.1	g10414	g10415	M_CD156_EuGene_00124811	M_CD156_EuGene_00124801	M_US71_EuGene_00041191	M_US71_EuGene_00041201	maker-LOFE01000244.1-augustus-gene-0.46	maker-LOFE01000244.1-augustus-gene-0.47	maker-LOFF01000309.1-augustus-gene-0.100	maker-LOFF01000309.1-augustus-gene-0.98	maker-AYPX01006641.1-augustus-gene-0.30	maker-AYPX01006641.1-augustus-gene-0.31	maker-ATNT01000654.1-augustus-gene-0.3	maker-ATNT01000654.1-augustus-gene-0.4	MGG_07220	MGG_07221	maker-ATNU01000778.1-augustus-gene-1.67	maker-ATNU01000778.1-augustus-gene-1.68	maker-KK214845.1-exonerate_protein2genome-gene-7.16	maker-KK214845.1-augustus-gene-7.24	maker-KN711240.1-augustus-gene-6.36
MGG_15890	g7491	g7490	g7304	g7305	g6387	g6386	g8010	g8011	g10196	g10197	g2925	g2926	g5442	g5441	g6079	g6078	g6697	g6696	M_BR32_EuGene_00067291	M_BR32_EuGene_00067311	augustus-LXOP01000062.1-processed-gene-0.150	augustus-LXOP01000062.1-processed-gene-0.164	augustus-LXOQ01000132.1-processed-gene-0.122	augustus-LXOQ01000132.1-processed-gene-0.112	augustus-LOFC01000237.1-processed-gene-0.258	maker-LOFC01000237.1-augustus-gene-0.58	genemark-LOFD01000352.1-processed-gene-0.56	maker-LOFD01000352.1-snap-gene-0.113	g1884	g1885	M_CD156_EuGene_00102881	M_CD156_EuGene_00102861	M_US71_EuGene_00041751	M_US71_EuGene_00041771	augustus-LOFE01000009.1-processed-gene-2.36	augustus-LOFE01000009.1-processed-gene-2.27	genemark-LOFF01000059.1-processed-gene-2.33	snap-LOFF01000059.1-processed-gene-2.45	augustus-AYPX01004330.1-processed-gene-0.37	snap-AYPX01004330.1-processed-gene-0.26	augustus-ATNT01000656.1-processed-gene-0.35	augustus-ATNT01000656.1-processed-gene-0.25	MGG_07263	MGG_07264	augustus-ATNU01000778.1-processed-gene-3.135	augustus-ATNU01000778.1-processed-gene-3.125	augustus-KK214845.1-processed-gene-5.53	augustus-KK214845.1-processed-gene-5.62	augustus-KN711240.1-processed-gene-4.128
MGG_15902	g10371	g10369	g3223	g3225	g2970	g2972	g8061	g8063	g7048	g7046	g3504	g3506	g5039	g5037	g2998	g3000	g9574	g9572	M_BR32_EuGene_00067961	M_BR32_EuGene_00067981	genemark-LXOP01000269.1-processed-gene-0.22	genemark-LXOP01000269.1-processed-gene-0.28	genemark-LXOQ01000047.1-processed-gene-1.64	genemark-LXOQ01000047.1-processed-gene-1.45	genemark-LOFC01000264.1-processed-gene-0.20	augustus-LOFC01000264.1-processed-gene-0.212	genemark-LOFD01000352.1-processed-gene-1.129	genemark-LOFD01000352.1-processed-gene-1.149	g6445	g6447	M_CD156_EuGene_00102241	M_CD156_EuGene_00102221	M_US71_EuGene_00042361	M_US71_EuGene_00042381	genemark-LOFE01000009.1-processed-gene-4.232	augustus-LOFE01000009.1-processed-gene-4.114	genemark-LOFF01000059.1-processed-gene-3.49	genemark-LOFF01000059.1-processed-gene-3.68	augustus-AYPX01000133.1-processed-gene-0.18	augustus-AYPX01000133.1-processed-gene-0.15	genemark-ATNT01000656.1-processed-gene-2.59	augustus-ATNT01000656.1-processed-gene-2.42	MGG_07312	MGG_07316	genemark-ATNU01000778.1-processed-gene-4.21	augustus-ATNU01000778.1-processed-gene-4.130	augustus-KK214845.1-processed-gene-3.17	augustus-KK214845.1-processed-gene-3.9	genemark-KN711240.1-processed-gene-2.27
MGG_15908	g5684	g5685	g4114	g4113	g3010	g3006	g259	g258	g5118	g5117	g3543	g3542	g29	g30	g189	g190	g364	g365	M_BR32_EuGene_00068461	M_BR32_EuGene_00068441	maker-LXOP01000529.1-augustus-gene-0.18	maker-LXOP01000529.1-augustus-gene-0.19	maker-LXOQ01000235.1-augustus-gene-0.23	maker-LXOQ01000235.1-augustus-gene-0.22	augustus-LOFC01000792.1-processed-gene-0.30	maker-LOFC01000792.1-augustus-gene-0.19	maker-LOFD01000055.1-snap-gene-0.45	maker-LOFD01000055.1-snap-gene-0.44	g276	g275	M_CD156_EuGene_00101731	M_CD156_EuGene_00101751	M_US71_EuGene_00114831	M_US71_EuGene_00114811	maker-LOFE01000009.1-augustus-gene-4.82	augustus-LOFE01000009.1-processed-gene-4.129	maker-LOFF01000169.1-snap-gene-0.128	snap-LOFF01000169.1-processed-gene-0.3	Absent	Absent	Motif:POT2	maker-ATNT01000659.1-augustus-gene-0.17	Motif:POT2	MGG_07352	maker-ATNU01000781.1-augustus-gene-0.57	maker-ATNU01000781.1-augustus-gene-0.56	maker-KK214845.1-snap-gene-2.140	augustus-KK214845.1-processed-gene-2.84	maker-KN711240.1-augustus-gene-1.57
MGG_15911	g5679	Missing	g4119	Motif:Copia-74_BG-I	g3014	Motif:GYMAG2_LTR	g6717	Motif:GYMAG2_LTR	g5123	Missing	g9997	Motif:GYMAG2_LTR	g1045	Motif:GYMAG2_LTR	g745	Motif:GYMAG2_LTR	g131	Motif:GYMAG2_LTR	M_BR32_EuGene_00068531	M_BR32_EuGene_00068541	maker-LXOP01000577.1-snap-gene-0.9	Motif:GYMAG2_LTR	maker-LXOQ01000277.1-snap-gene-0.6	Motif:GYMAG2_LTR	maker-LOFC01000303.1-snap-gene-0.5	Motif:GYMAG2_LTR	maker-LOFD01000055.1-snap-gene-0.47	Motif:GYMAG2_LTR	g282	Motif:GYMAG2_LTR	M_CD156_EuGene_00101661	M_CD156_EuGene_00101641	M_US71_EuGene_00114901	Motif:Copia-74_BG-I	maker-LOFE01000956.1-snap-gene-0.3	Missing	maker-LOFF01000169.1-augustus-gene-0.212	Missing	Missing	Missing	maker-ATNT01000660.1-snap-gene-0.2	Missing	MGG_15910	Motif:Copia-1_MPA-LTR	Missing	Missing	Absent	Absent	Motif:Mariner-1_SS
MGG_15926	g2935	Motif:PYRET_LTR	g434	Motif:PYRET_LTR	g5147	Motif:PYRET_LTR	g2556	Motif:PYRET_LTR	g7386	Motif:PYRET_LTR	g7617	Motif:PYRET_LTR	g8867	Motif:PYRET_LTR	g8253	Motif:PYRET_LTR	g4277	Motif:PYRET_LTR	M_BR32_EuGene_00139611	M_BR32_EuGene_00139601	maker-LXOP01000008.1-snap-gene-0.76	maker-LXOP01000008.1-snap-gene-0.75	maker-LXOQ01000058.1-snap-gene-1.160	maker-LXOQ01000058.1-snap-gene-1.159	maker-LOFC01000076.1-snap-gene-0.85	maker-LOFC01000076.1-exonerate_protein2genome-gene-0.29	maker-LOFD01000353.1-snap-gene-0.10	maker-LOFD01000353.1-exonerate_protein2genome-gene-0.27	g2735	g2734	M_CD156_EuGene_00122481	M_CD156_EuGene_00122491	M_US71_EuGene_00124191	M_US71_EuGene_00124201	Missing	Missing	maker-LOFF01000748.1-snap-gene-0.33	maker-LOFF01000748.1-exonerate_protein2genome-gene-0.20	Missing	Missing	maker-ATNT01000677.1-snap-gene-0.23	Missing	MGG_12447	Motif:MGR583	Missing	Missing	maker-KK214823.1-snap-gene-13.116	Motif:MGR583	Motif:MGR583
MGG_15960	g10775	g10777	g3428	g3430	g4608	g4610	g1856	g1854	g5296	g5294	g5618	g5620	g5752	g5750	g1010	g1012	g6029	g6027	M_BR32_EuGene_00133711	M_BR32_EuGene_00133691	augustus-LXOP01000156.1-processed-gene-0.19	maker-LXOP01000156.1-augustus-gene-0.104	augustus-LXOQ01000013.1-processed-gene-3.94	maker-LXOQ01000013.1-augustus-gene-3.243	maker-LOFC01000964.1-augustus-gene-0.80	maker-LOFC01000964.1-augustus-gene-0.79	Missing	maker-LOFD01000137.1-snap-gene-0.177	g1198	g1199	M_CD156_EuGene_00103401	M_CD156_EuGene_00103421	M_US71_EuGene_00116791	M_US71_EuGene_00116771	maker-LOFE01000102.1-augustus-gene-0.2	genemark-LOFE01000102.1-processed-gene-0.43	Missing	genemark-LOFF01000925.1-processed-gene-0.9	Missing	maker-AYPX01001296.1-snap-gene-0.3	maker-ATNT01000689.1-augustus-gene-0.93	maker-ATNT01000689.1-augustus-gene-0.92	MGG_08263	MGG_08265	maker-ATNU01000835.1-augustus-gene-0.30	maker-ATNU01000835.1-augustus-gene-0.29	augustus-KK214896.1-processed-gene-0.72	maker-KK214896.1-augustus-gene-0.6	maker-KN711265.1-augustus-gene-2.161
MGG_15972	Motif:GYMAG1_LTR	g8044	Motif:GYMAG1_LTR	g3723	Motif:GYMAG1_LTR	g1838	Motif:GYMAG1_LTR	g3044	Motif:GYMAG1_LTR	g3792	Motif:GYMAG1_LTR	g2557	Motif:GYMAG1_LTR	g6708	Motif:GYMAG1_LTR	g6462	Motif:GYMAG1_LTR	g3160	Motif:GYMAG1_LTR	M_BR32_EuGene_00122601	Motif:GYMAG1_LTR	maker-LXOP01000032.1-augustus-gene-0.68	Motif:GYMAG1_LTR	maker-LXOQ01000040.1-augustus-gene-1.9	Motif:Mariner-3_SS	Missing	Motif:GYMAG1_LTR	snap-LOFD01000075.1-processed-gene-1.61	Motif:GYMAG1_LTR	g2527	Motif:GYMAG1_LTR	M_CD156_EuGene_00113761	M_US71_EuGene_00119301	M_US71_EuGene_00119321	Missing	Missing	Missing	Motif:MGR583	Missing	Missing	Missing	Motif:POT2	MGG_15973	Motif:POT2	Missing	Motif:POT2	maker-KK214912.1-exonerate_protein2genome-gene-0.27	Motif:POT2	maker-KN711313.1-exonerate_protein2genome-gene-0.26
MGG_16026	g9987	g9986	g2621	g2620	g9636	g9635	g5679	g5678	Missing	g8240	g10583	g10582	g5545	g5544	g4183	g4182	g1890	g1889	Motif:PYRET_LTR	M_BR32_EuGene_00147261	maker-LXOP01000134.1-exonerate_protein2genome-gene-0.28	maker-LXOP01000134.1-augustus-gene-0.94	maker-LXOQ01000022.1-exonerate_protein2genome-gene-2.122	augustus-LXOQ01000022.1-processed-gene-2.206	maker-LOFC01001156.1-augustus-gene-0.1	Missing	maker-LOFD01000137.1-snap-gene-0.173	maker-LOFD01000137.1-snap-gene-0.154	g770	g771	M_CD156_EuGene_00092601	M_CD156_EuGene_00092581	Motif:PYRET_LTR	M_US71_EuGene_00106251	Motif:PYRET_LTR	maker-LOFE01000564.1-snap-gene-0.7	maker-LOFF01000010.1-exonerate_protein2genome-gene-0.128	Missing	Motif:PYRET_LTR	Motif:MGRL3_LTR	Motif:PYRET_LTR	Motif:MGRL3_LTR	Motif:PYRET_LTR	Motif:MGRL3_LTR	maker-ATNU01001810.1-exonerate_protein2genome-gene-0.12	augustus-ATNU01001810.1-processed-gene-0.30	maker-KK214874.1-exonerate_protein2genome-gene-4.27	augustus-KK214874.1-processed-gene-4.118	Motif:MGRL3_LTR
MGG_16042	g10490	Motif:MGRL3_LTR	g5896	Motif:MGRL3_LTR	g7988	Motif:MGRL3_LTR	g8760	Motif:MGRL3_LTR	g239	Motif:MGRL3_LTR	g7176	Motif:MGRL3_LTR	g4373	Motif:MGRL3_LTR	g10319	Motif:MGRL3_LTR	g1340	Motif:MGRL3_LTR	M_BR32_EuGene_00104751	M_BR32_EuGene_00104721	maker-LXOP01000135.1-exonerate_protein2genome-gene-0.41	Motif:MGRL3_LTR	maker-LXOQ01000010.1-exonerate_protein2genome-gene-3.147	Motif:MGRL3_LTR	maker-LOFC01000319.1-exonerate_protein2genome-gene-0.21	Missing	maker-LOFD01000584.1-exonerate_protein2genome-gene-0.8	Missing	g4306	Missing	M_CD156_EuGene_00101351	Motif:MGRL3_LTR	M_US71_EuGene_00121921	M_US71_EuGene_00121941	maker-LOFE01000319.1-augustus-gene-0.86	Motif:MGRL3_LTR	maker-LOFF01000182.1-augustus-gene-0.82	Motif:MGRL3_LTR	maker-AYPX01002304.1-augustus-gene-0.7	Motif:MGRL3_LTR	maker-ATNT01000109.1-augustus-gene-0.0	Motif:MGRL3_LTR	MGG_16041	Motif:MGRL3_LTR	Absent	Absent	maker-KK214867.1-augustus-gene-2.63	Motif:MGRL3_LTR	maker-KN711260.1-augustus-gene-1.104
MGG_16057	Motif:MGRL3_LTR	g10809	Motif:MGRL3_LTR	g1170	Motif:MGRL3_LTR	g5344	Motif:MGRL3_LTR	g10591	Motif:MGRL3_LTR	g10884	Motif:MGRL3_LTR	g1957	Motif:MGRL3_LTR	g2434	Motif:MGRL3_LTR	g8277	Motif:MGRL3_LTR	g4438	M_BR32_EuGene_00085101	M_BR32_EuGene_00085121	Motif:MGRL3_LTR	augustus-LXOP01000139.1-processed-gene-0.86	Motif:MGRL3_LTR	augustus-LXOQ01000096.1-processed-gene-0.85	Motif:MGRL3_LTR	augustus-LOFC01000079.1-processed-gene-0.47	Motif:MGRL3_LTR	snap-LOFD01000229.1-processed-gene-0.77	Motif:MGRL3_LTR	g9601	Motif:MGRL3_LTR	M_CD156_EuGene_00072761	Absent	Absent	Absent	Absent	Absent	Absent	Motif:MGR583	snap-AYPX01000636.1-processed-gene-0.12	Motif:MGR583	augustus-ATNT01000120.1-processed-gene-0.18	Motif:MGR583	MGG_02199	Motif:MGR583	augustus-ATNU01000089.1-processed-gene-0.19	Motif:MGR583	augustus-KK214844.1-processed-gene-5.62	Motif:MGR583
MGG_16058	g10808	g10809	g1171	g1170	g5343	g5344	g10592	g10591	g10883	g10884	g1956	g1957	g2435	g2434	g8278	g8277	g4439	g4438	M_BR32_EuGene_00085131	M_BR32_EuGene_00085121	augustus-LXOP01000139.1-processed-gene-0.94	augustus-LXOP01000139.1-processed-gene-0.86	augustus-LXOQ01000096.1-processed-gene-0.75	augustus-LXOQ01000096.1-processed-gene-0.85	augustus-LOFC01000079.1-processed-gene-0.51	augustus-LOFC01000079.1-processed-gene-0.47	snap-LOFD01000229.1-processed-gene-0.88	snap-LOFD01000229.1-processed-gene-0.77	g9600	g9601	M_CD156_EuGene_00072771	M_CD156_EuGene_00072761	M_US71_EuGene_00073471	M_US71_EuGene_00073481	augustus-LOFE01000306.1-processed-gene-0.83	augustus-LOFE01000306.1-processed-gene-0.75	snap-LOFF01000291.1-processed-gene-0.20	snap-LOFF01000291.1-processed-gene-0.29	snap-AYPX01000636.1-processed-gene-0.10	snap-AYPX01000636.1-processed-gene-0.12	augustus-ATNT01000120.1-processed-gene-0.20	augustus-ATNT01000120.1-processed-gene-0.18	MGG_02201	MGG_02199	augustus-ATNU01000089.1-processed-gene-0.21	augustus-ATNU01000089.1-processed-gene-0.19	augustus-KK214844.1-processed-gene-5.55	augustus-KK214844.1-processed-gene-5.62	augustus-KN711245.1-processed-gene-13.24
MGG_16059	g9749	g9750	g9343	g9342	g2499	g2498	g7543	g7542	g5397	g5396	g7690	g7691	g1522	g1523	g3424	g3425	g9605	g9606	M_BR32_EuGene_00136851	M_BR32_EuGene_00136871	genemark-LXOP01000735.1-processed-gene-0.3	augustus-LXOP01000735.1-processed-gene-0.9	genemark-LXOQ01000307.1-processed-gene-0.6	augustus-LXOQ01000307.1-processed-gene-0.0	maker-LOFC01000079.1-augustus-gene-0.4	maker-LOFC01000079.1-augustus-gene-0.4	genemark-LOFD01000909.1-processed-gene-0.4	snap-LOFD01000909.1-processed-gene-0.1	g7011	g7012	Absent	Absent	M_US71_EuGene_00073391	M_US71_EuGene_00073371	augustus-LOFE01000928.1-processed-gene-0.0	augustus-LOFE01000928.1-processed-gene-0.1	augustus-LOFF01000096.1-processed-gene-0.9	Motif:GYPSY1_MG	Missing	snap-AYPX01001537.1-processed-gene-0.16	augustus-ATNT01000121.1-processed-gene-0.24	augustus-ATNT01000121.1-processed-gene-0.25	MGG_02208	MGG_02210	augustus-ATNU01000093.1-processed-gene-0.6	Missing	Motif:Mariner-1_SS	augustus-KK214844.1-processed-gene-4.10	augustus-KN711245.1-processed-gene-14.1
MGG_16071	Missing	Missing	Motif:GYMAG1_I-int	Missing	Motif:GYMAG1_I-int	Missing	Motif:GYMAG1_I-int	Missing	Motif:GYMAG1_I-int	Missing	Motif:GYMAG1_I-int	Missing	Motif:GYMAG1_I-int	Missing	Motif:GYMAG1_I-int	Missing	Motif:GYMAG1_I-int	Missing	Motif:GYMAG1_I-int	M_BR32_EuGene_00137091	Missing	Missing	Motif:GYMAG1_I-int	Missing	Motif:GYMAG1_I-int	Missing	Motif:GYMAG1_I-int	Missing	Missing	Missing	Motif:GYMAG1_I-int	M_CD156_EuGene_00132271	Motif:GYMAG1_I-int	M_US71_EuGene_00073141	Motif:GYMAG1_I-int	augustus-LOFE01001282.1-processed-gene-0.7	Missing	snap-LOFF01000582.1-processed-gene-0.2	Motif:GYMAG1_I-int	Missing	Absent	Absent	Motif:GYMAG1_I-int	MGG_02231	Motif:GYMAG1_I-int	augustus-ATNU01000140.1-processed-gene-0.0	Motif:GYMAG1_I-int	augustus-KK214844.1-processed-gene-3.15	augustus-KN711245.1-processed-gene-14.9
MGG_16084	Motif:Copia-1_MPA-LTR	g10824	Motif:Copia-1_MPA-LTR	g2337	Motif:GYMAG1_LTR	g9498	Motif:Copia-1_MPA-LTR	g3046	Motif:Copia-1_MPA-LTR	g10436	Motif:GYMAG1_LTR	g6290	Motif:Copia-1_MPA-LTR	g181	Motif:GYMAG1_LTR	g6551	Motif:Copia-1_MPA-LTR	g3087	M_BR32_EuGene_00145731	M_BR32_EuGene_00145751	maker-LXOP01000323.1-augustus-gene-0.44	maker-LXOP01000323.1-augustus-gene-0.45	maker-LXOQ01000092.1-augustus-gene-0.160	maker-LXOQ01000092.1-augustus-gene-0.161	maker-LOFC01000858.1-snap-gene-0.3	maker-LOFC01000858.1-augustus-gene-0.13	genemark-LOFD01000061.1-processed-gene-0.130	maker-LOFD01000061.1-snap-gene-0.54	Motif:Copia-25_BG-I	g7814	M_CD156_EuGene_00138881	M_CD156_EuGene_00138861	M_US71_EuGene_00072581	Motif:GYMAG2_LTR	maker-LOFE01000393.1-augustus-gene-0.65	Motif:GYMAG2_LTR	maker-LOFF01000066.1-augustus-gene-0.69	Motif:GYMAG2_LTR	Absent	Absent	Absent	Absent	MGG_16083	Motif:POT2	Absent	Absent	Absent	Absent	Absent
MGG_16090	g1000	g1001	g1279	g1280	g9518	g9519	g1756	g1755	g5958	g5959	g6310	g6311	g3419	g3420	g6571	g6572	g2010	g2011	M_BR32_EuGene_00102941	M_BR32_EuGene_00102951	maker-LXOP01000021.1-exonerate_protein2genome-gene-0.46	augustus-LXOP01000021.1-processed-gene-0.225	maker-LXOQ01000045.1-exonerate_protein2genome-gene-1.95	maker-LXOQ01000045.1-augustus-gene-1.207	Missing	maker-LOFC01000892.1-augustus-gene-0.11	maker-LOFD01000355.1-exonerate_protein2genome-gene-0.137	genemark-LOFD01000355.1-processed-gene-0.30	g7376	g7375	M_CD156_EuGene_00117171	M_CD156_EuGene_00117161	M_US71_EuGene_00072231	M_US71_EuGene_00072221	maker-LOFE01000354.1-exonerate_protein2genome-gene-0.3	maker-LOFE01000354.1-augustus-gene-0.31	maker-LOFF01000080.1-exonerate_protein2genome-gene-0.20	genemark-LOFF01000080.1-processed-gene-0.60	Missing	Missing	maker-ATNT01000158.1-exonerate_protein2genome-gene-0.50	augustus-ATNT01000158.1-processed-gene-0.19	MGG_16089	MGG_02308	maker-ATNU01000174.1-exonerate_protein2genome-gene-0.13	augustus-ATNU01000174.1-processed-gene-0.29	maker-KK214844.1-exonerate_protein2genome-gene-1.25	maker-KK214844.1-augustus-gene-1.14	maker-KN711276.1-augustus-gene-0.177
MGG_16123	g9146	g9145	g10005	g10006	g9781	g9782	g7326	g7327	g1338	g1337	g4093	g4092	g10534	g10533	g9846	g9847	g4656	g4655	M_BR32_EuGene_00084211	M_BR32_EuGene_00084201	maker-LXOP01000168.1-exonerate_protein2genome-gene-0.80	augustus-LXOP01000168.1-processed-gene-0.6	maker-LXOQ01000104.1-exonerate_protein2genome-gene-0.78	augustus-LXOQ01000104.1-processed-gene-0.24	maker-LOFC01000573.1-exonerate_protein2genome-gene-0.33	augustus-LOFC01000573.1-processed-gene-0.59	maker-LOFD01000167.1-exonerate_protein2genome-gene-0.32	genemark-LOFD01000167.1-processed-gene-0.68	g6195	g6194	M_CD156_EuGene_00071971	M_CD156_EuGene_00071961	M_US71_EuGene_00074271	M_US71_EuGene_00074281	maker-LOFE01000235.1-exonerate_protein2genome-gene-0.38	augustus-LOFE01000235.1-processed-gene-0.67	maker-LOFF01000075.1-exonerate_protein2genome-gene-0.66	genemark-LOFF01000075.1-processed-gene-0.190	maker-AYPX01003748.1-exonerate_protein2genome-gene-0.5	augustus-AYPX01003748.1-processed-gene-0.1	maker-ATNT01000180.1-exonerate_protein2genome-gene-0.16	augustus-ATNT01000180.1-processed-gene-0.79	MGG_16122	MGG_02416	maker-ATNU01000204.1-exonerate_protein2genome-gene-0.16	augustus-ATNU01000204.1-processed-gene-0.93	maker-KK214844.1-exonerate_protein2genome-gene-8.93	augustus-KK214844.1-processed-gene-8.35	augustus-KN711245.1-processed-gene-10.8
MGG_16137	g4546	g4547	g10032	g10031	g7696	g7695	g7894	g7893	g2780	Missing	g6695	g6694	g8811	g8812	g9933	g9932	g9010	g9011	M_BR32_EuGene_00083171	M_BR32_EuGene_00083181	Missing	maker-LXOP01000242.1-snap-gene-0.37	maker-LXOQ01000102.1-snap-gene-0.167	maker-LXOQ01000102.1-snap-gene-0.169	Missing	maker-LOFC01000848.1-snap-gene-0.57	maker-LOFD01000357.1-snap-gene-0.14	maker-LOFD01000357.1-snap-gene-0.13	g5322	g5323	M_CD156_EuGene_00070941	M_CD156_EuGene_00070951	M_US71_EuGene_00060261	M_US71_EuGene_00060251	maker-LOFE01000201.1-snap-gene-0.105	maker-LOFE01000201.1-snap-gene-0.104	maker-LOFF01000269.1-snap-gene-0.24	maker-LOFF01000269.1-snap-gene-0.22	Missing	maker-AYPX01006906.1-snap-gene-0.1	maker-ATNT01000183.1-snap-gene-1.17	maker-ATNT01000183.1-snap-gene-1.15	MGG_16138	MGG_16136	maker-ATNU01000205.1-snap-gene-2.111	maker-ATNU01000205.1-snap-gene-2.110	maker-KK214844.1-snap-gene-12.10	maker-KK214844.1-snap-gene-12.9	maker-KN711245.1-snap-gene-7.63
MGG_16175	Motif:GYMAG1_LTR	Motif:GYMAG1_LTR	Motif:GYMAG1_LTR	Motif:GYMAG1_LTR	Motif:GYMAG1_LTR	Motif:GYMAG1_LTR	Motif:GYMAG1_LTR	Motif:GYMAG1_LTR	Motif:GYMAG1_LTR	Motif:GYMAG1_LTR	Motif:GYMAG1_LTR	Motif:GYMAG1_LTR	Motif:GYMAG1_LTR	Motif:GYMAG1_LTR	Motif:GYMAG1_LTR	Motif:GYMAG1_LTR	Motif:GYMAG1_LTR	Motif:GYMAG1_LTR	M_BR32_EuGene_00135761	Motif:PYRET_LTR	Motif:GYMAG1_LTR	Motif:GYMAG1_LTR	Motif:GYMAG1_LTR	Motif:GYMAG1_LTR	augustus-LOFC01000986.1-processed-gene-0.48	Missing	snap-LOFD01000099.1-processed-gene-1.25	maker-LOFD01000099.1-snap-gene-1.237	g3957	Motif:PYRET_LTR	M_CD156_EuGene_00121401	M_CD156_EuGene_00121381	Motif:MGR583	M_US71_EuGene_00136101	Motif:PYRET_LTR	maker-LOFE01000264.1-snap-gene-0.4	Missing	maker-LOFF01000912.1-augustus-gene-0.15	Missing	Motif:PYRET_LTR	Missing	Motif:PYRET_LTR	Motif:PYRET_LTR	Motif:PYRET_LTR	Motif:PYRET_LTR	Motif:PYRET_LTR	Motif:Mariner-1_SS	Motif:PYRET_LTR	Motif:Mariner-1_SS
MGG_16188	g10865	Missing	g2588	Missing	g3981	Motif:Copia-61_BG-I	g3410	Missing	g5139	Motif:Copia-82_BG-I	g2533	Motif:Copia-61_BG-I	g1973	Missing	g3782	Motif:Copia-61_BG-I	g3908	Missing	M_BR32_EuGene_00094311	M_BR32_EuGene_00094341	maker-LXOP01000355.1-augustus-gene-0.18	Missing	maker-LXOQ01000244.1-augustus-gene-0.50	Motif:Copia-61_BG-I	maker-LOFC01000011.1-augustus-gene-2.45	Missing	maker-LOFD01000933.1-snap-gene-0.49	Missing	g6449	Missing	M_CD156_EuGene_00109721	M_CD156_EuGene_00109701	M_US71_EuGene_00085281	M_US71_EuGene_00085261	maker-LOFE01000112.1-augustus-gene-1.93	maker-LOFE01000112.1-augustus-gene-1.69	maker-LOFF01000246.1-snap-gene-0.80	Motif:MGR583	Motif:MGR583	Missing	Motif:MGR583	maker-ATNT01000251.1-augustus-gene-0.13	Motif:MGR583	MGG_16187	Motif:MGR583	maker-ATNU01000264.1-augustus-gene-0.80	Motif:MGR583	maker-KK214844.1-augustus-gene-23.61	Motif:MGR583
MGG_16238	g1965	g1964	g9233	g9234	g5697	g5698	g1058	g1059	g8707	g8706	g1323	g1322	g7187	g7186	g3501	g3502	g6733	g6732	M_BR32_EuGene_00092351	M_BR32_EuGene_00092371	maker-LXOP01000432.1-snap-gene-0.22	augustus-LXOP01000432.1-processed-gene-0.0	maker-LXOQ01000098.1-snap-gene-0.167	augustus-LXOQ01000098.1-processed-gene-0.94	maker-LOFC01000608.1-snap-gene-0.20	augustus-LOFC01000608.1-processed-gene-0.2	maker-LOFD01000026.1-snap-gene-0.127	genemark-LOFD01000026.1-processed-gene-0.17	g4857	g4856	M_CD156_EuGene_00047161	M_CD156_EuGene_00047181	M_US71_EuGene_00081661	M_US71_EuGene_00081641	maker-LOFE01000153.1-snap-gene-0.43	augustus-LOFE01000153.1-processed-gene-0.132	maker-LOFF01000023.1-snap-gene-2.90	genemark-LOFF01000023.1-processed-gene-2.40	maker-AYPX01002905.1-snap-gene-0.0	Missing	maker-ATNT01000258.1-snap-gene-1.121	augustus-ATNT01000258.1-processed-gene-1.84	MGG_16239	MGG_07003	maker-ATNU01000271.1-snap-gene-0.144	augustus-ATNU01000271.1-processed-gene-0.9	maker-KK214844.1-snap-gene-29.106	augustus-KK214844.1-processed-gene-29.83	maker-KN711241.1-snap-gene-11.98
MGG_16260	g7392	g7390	g10258	g10256	g5230	g5228	g5953	g5951	g10109	g10111	g5339	g5341	g9094	g9096	g4799	g4797	g3821	g3819	M_BR32_EuGene_00091081	M_BR32_EuGene_00091061	maker-LXOP01000259.1-augustus-gene-0.24	maker-LXOP01000259.1-augustus-gene-0.23	maker-LXOQ01000017.1-augustus-gene-1.135	maker-LXOQ01000017.1-augustus-gene-1.134	maker-LOFC01000012.1-augustus-gene-1.118	maker-LOFC01000012.1-augustus-gene-1.117	maker-LOFD01000151.1-snap-gene-0.145	maker-LOFD01000151.1-exonerate_protein2genome-gene-0.155	g9235	g9233	M_CD156_EuGene_00045931	M_CD156_EuGene_00045911	M_US71_EuGene_00082861	M_US71_EuGene_00082881	maker-LOFE01000180.1-augustus-gene-0.113	maker-LOFE01000180.1-augustus-gene-0.112	maker-LOFF01000105.1-snap-gene-0.104	maker-LOFF01000105.1-snap-gene-0.103	maker-AYPX01004441.1-snap-gene-0.1	Missing	augustus-ATNT01000259.1-processed-gene-2.14	maker-ATNT01000259.1-augustus-gene-2.158	MGG_09256	MGG_11749	augustus-ATNU01000273.1-processed-gene-1.147	maker-ATNU01000273.1-augustus-gene-1.8	augustus-KK214844.1-processed-gene-33.7	maker-KK214844.1-augustus-gene-33.72	maker-KN711241.1-augustus-gene-7.131
MGG_16306	g9293	g9292	g489	g488	g6962	g6963	g10636	g10637	g5657	g5656	g3461	g3462	g3742	g3743	g4730	g4731	g5534	g5535	M_BR32_EuGene_00079501	M_BR32_EuGene_00079481	augustus-LXOP01000116.1-processed-gene-0.19	maker-LXOP01000116.1-augustus-gene-0.36	augustus-LXOQ01000018.1-processed-gene-0.126	maker-LXOQ01000018.1-snap-gene-0.17	maker-LOFC01000512.1-snap-gene-0.126	maker-LOFC01000512.1-snap-gene-0.127	snap-LOFD01000294.1-processed-gene-0.37	maker-LOFD01000294.1-snap-gene-0.105	g1282	g1281	M_CD156_EuGene_00044001	M_CD156_EuGene_00043981	M_US71_EuGene_00091521	M_US71_EuGene_00091541	augustus-LOFE01000426.1-processed-gene-0.117	maker-LOFE01000426.1-augustus-gene-0.99	snap-LOFF01000506.1-processed-gene-0.54	maker-LOFF01000506.1-snap-gene-0.34	snap-AYPX01005713.1-processed-gene-0.7	maker-AYPX01005713.1-snap-gene-0.23	augustus-ATNT01000270.1-processed-gene-0.65	maker-ATNT01000270.1-augustus-gene-0.44	MGG_10659	MGG_10660	augustus-ATNU01000283.1-processed-gene-0.69	maker-ATNU01000283.1-augustus-gene-0.34	augustus-KK214844.1-processed-gene-39.100	maker-KK214844.1-snap-gene-39.159	maker-KN711241.1-snap-gene-1.3
MGG_16321	g5313	Missing	g2515	g2516	g8860	g8859	g6755	g6756	g3560	g3561	g3643	g3642	g9450	g9449	g1841	g1842	g4339	g4340	M_BR32_EuGene_00128771	M_BR32_EuGene_00128791	augustus-LXOP01000245.1-processed-gene-0.57	maker-LXOP01000245.1-exonerate_protein2genome-gene-0.42	augustus-LXOQ01000070.1-processed-gene-0.149	maker-LXOQ01000070.1-exonerate_protein2genome-gene-0.34	genemark-LOFC01000096.1-processed-gene-0.87	maker-LOFC01000096.1-exonerate_protein2genome-gene-0.127	genemark-LOFD01000958.1-processed-gene-0.2	maker-LOFD01000958.1-exonerate_protein2genome-gene-0.3	g1590	g1591	M_CD156_EuGene_00107651	M_CD156_EuGene_00107631	M_US71_EuGene_00139541	Motif:PYRET_LTR	maker-LOFE01000142.1-exonerate_protein2genome-gene-0.0	maker-LOFE01000142.1-exonerate_protein2genome-gene-0.2	maker-LOFF01000583.1-exonerate_protein2genome-gene-0.4	maker-LOFF01000583.1-exonerate_protein2genome-gene-0.3	Motif:PYRET_LTR	maker-AYPX01000060.1-exonerate_protein2genome-gene-0.0	maker-ATNT01000802.1-exonerate_protein2genome-gene-0.60	maker-ATNT01000802.1-snap-gene-0.0	Motif:PYRET_LTR	MGG_16322	Motif:PYRET_LTR	maker-ATNU01000319.1-exonerate_protein2genome-gene-0.2	Motif:PYRET_LTR	maker-KK214822.1-exonerate_protein2genome-gene-1.29	maker-KN711247.1-snap-gene-9.283
MGG_16327	Missing	g1408	Motif:PYRET_LTR	g300	Motif:PYRET_LTR	g44	Motif:PYRET_LTR	g1283	Motif:PYRET_LTR	g5784	Motif:PYRET_LTR	g3734	Motif:PYRET_LTR	g3911	Motif:PYRET_LTR	g6616	Motif:PYRET_LTR	g1733	Motif:PYRET_LTR	M_BR32_EuGene_00118281	Motif:PYRET_LTR	genemark-LXOP01000251.1-processed-gene-0.13	Motif:PYRET_LTR	maker-LXOQ01000046.1-augustus-gene-0.127	Missing	maker-LOFC01000467.1-augustus-gene-0.29	Motif:PYRET_LTR	genemark-LOFD01000118.1-processed-gene-0.116	g1605	g1607	M_CD156_EuGene_00107441	M_CD156_EuGene_00107421	M_US71_EuGene_00076871	M_US71_EuGene_00076891	Missing	maker-LOFE01000076.1-augustus-gene-0.0	Missing	maker-LOFF01000711.1-snap-gene-0.30	Missing	Missing	Missing	Missing	Motif:PYRET_LTR	MGG_16328	Motif:PYRET_LTR	Missing	Motif:PYRET_LTR	maker-KK214822.1-augustus-gene-2.42	snap-KN711271.1-processed-gene-0.134
MGG_16339	g164	g162	g3836	g3838	g9451	g9453	g9032	g9034	g3590	g3592	g3704	g3706	g3941	g3939	g6646	g6644	g9524	g9522	M_BR32_EuGene_00117891	M_BR32_EuGene_00117911	maker-LXOP01000107.1-snap-gene-0.98	maker-LXOP01000107.1-augustus-gene-0.68	maker-LXOQ01000046.1-snap-gene-1.36	maker-LXOQ01000046.1-augustus-gene-1.1	augustus-LOFC01000070.1-processed-gene-0.57	maker-LOFC01000070.1-augustus-gene-0.15	maker-LOFD01000118.1-snap-gene-1.61	maker-LOFD01000118.1-augustus-gene-1.75	g5960	g5962	M_CD156_EuGene_00107071	M_CD156_EuGene_00107091	M_US71_EuGene_00077291	M_US71_EuGene_00077271	maker-LOFE01000076.1-snap-gene-1.218	genemark-LOFE01000076.1-processed-gene-1.111	maker-LOFF01000207.1-snap-gene-0.135	genemark-LOFF01000207.1-processed-gene-0.43	maker-AYPX01001744.1-augustus-gene-0.18	maker-AYPX01001744.1-augustus-gene-0.15	maker-ATNT01000298.1-augustus-gene-0.75	genemark-ATNT01000298.1-processed-gene-0.87	MGG_05364	MGG_05363	maker-ATNU01000326.1-augustus-gene-0.66	genemark-ATNU01000326.1-processed-gene-0.168	maker-KK214822.1-augustus-gene-3.118	maker-KK214822.1-snap-gene-3.54	maker-KN711271.1-augustus-gene-1.94
MGG_16342	g6546	g6545	g6025	g6024	g6279	g6280	g4647	g4648	g2326	Missing	g3688	g3687	g3957	g3958	g6662	g6663	g9540	g9541	M_BR32_EuGene_00117651	M_BR32_EuGene_00117631	maker-LXOP01000166.1-snap-gene-0.48	maker-LXOP01000166.1-augustus-gene-0.40	maker-LXOQ01000046.1-snap-gene-1.29	maker-LXOQ01000046.1-augustus-gene-1.15	maker-LOFC01000427.1-snap-gene-0.86	maker-LOFC01000427.1-augustus-gene-0.8	maker-LOFD01000118.1-snap-gene-1.55	maker-LOFD01000118.1-snap-gene-1.65	g5944	g5943	M_CD156_EuGene_00106841	M_CD156_EuGene_00106821	M_US71_EuGene_00077521	M_US71_EuGene_00077541	maker-LOFE01000076.1-snap-gene-1.209	genemark-LOFE01000076.1-processed-gene-1.134	maker-LOFF01000207.1-snap-gene-0.147	snap-LOFF01000207.1-processed-gene-0.237	maker-AYPX01001750.1-snap-gene-0.7	Missing	maker-ATNT01000299.1-snap-gene-0.2	genemark-ATNT01000299.1-processed-gene-0.49	MGG_05379	MGG_05381	maker-ATNU01000326.1-snap-gene-0.37	genemark-ATNU01000326.1-processed-gene-0.195	maker-KK214822.1-snap-gene-3.58	snap-KK214822.1-processed-gene-3.27	maker-KN711271.1-snap-gene-1.69
MGG_16345	Missing	Motif:MGR583	Motif:MGR583	Motif:MGR583	Motif:PYRET_LTR	Motif:MGR583	Motif:MGR583	Motif:MGR583	Motif:MGR583	Motif:MGR583	Motif:MGR583	Motif:MGR583	Motif:MGR583	Motif:MGR583	Motif:MGR583	Motif:MGR583	Motif:MGR583	Motif:MGR583	Motif:MGR583	Motif:MGR583	Motif:MGR583	Motif:MGR583	Motif:MGR583	Motif:MGR583	genemark-LOFC01001148.1-processed-gene-0.1	Motif:MGR583	maker-LOFD01000091.1-augustus-gene-0.2	Motif:MGR583	Missing	Motif:MGR583	Motif:GYMAG1_LTR	Motif:MGR583	M_US71_EuGene_00077671	M_US71_EuGene_00077681	maker-LOFE01000875.1-augustus-gene-0.27	Motif:MGR583	Missing	Motif:MGR583	Missing	Motif:MGR583	maker-ATNT01000299.1-augustus-gene-0.115	Motif:MGR583	MGG_05387	Motif:MGR583	Missing	Motif:MGR583	augustus-KK214905.1-processed-gene-4.8	Motif:MGR583	Motif:MGR583
MGG_16353	Missing	g8493	Motif:PYRET_LTR	g2694	Motif:PYRET_LTR	g10703	Missing	g4659	g3960	g3962	Motif:PYRET_LTR	g3012	Missing	g2046	Motif:PYRET_LTR	g6680	Motif:Copia-1_ATe-I	g6104	M_BR32_EuGene_00117281	M_BR32_EuGene_00117261	maker-LXOP01000438.1-augustus-gene-0.13	augustus-LXOP01000438.1-processed-gene-0.46	maker-LXOQ01000274.1-augustus-gene-0.2	augustus-LXOQ01000274.1-processed-gene-0.26	maker-LOFC01000282.1-augustus-gene-0.15	augustus-LOFC01000282.1-processed-gene-0.38	maker-LOFD01001146.1-augustus-gene-0.9	snap-LOFD01001146.1-processed-gene-0.14	Missing	g8833	M_CD156_EuGene_00099671	M_CD156_EuGene_00099651	M_US71_EuGene_00125921	M_US71_EuGene_00125941	maker-LOFE01000311.1-augustus-gene-0.32	augustus-LOFE01000311.1-processed-gene-0.39	maker-LOFF01000548.1-augustus-gene-0.45	snap-LOFF01000548.1-processed-gene-0.10	Missing	snap-AYPX01000049.1-processed-gene-0.27	maker-ATNT01000311.1-snap-gene-0.21	augustus-ATNT01000311.1-processed-gene-0.5	MGG_16352	MGG_05402	maker-ATNU01000343.1-snap-gene-0.24	augustus-ATNU01000343.1-processed-gene-0.14	maker-KK214822.1-snap-gene-4.73	augustus-KK214822.1-processed-gene-4.92	maker-KN711261.1-snap-gene-0.125
MGG_16357	g3961	g3962	g4438	g4439	g392	g393	g9575	g9574	Absent	Absent	g7646	g7645	g4163	g4164	g4705	g4704	g4421	g4420	Absent	Absent	genemark-LXOP01000415.1-processed-gene-0.25	maker-LXOP01000415.1-snap-gene-0.19	genemark-LXOQ01000286.1-processed-gene-0.18	maker-LXOQ01000286.1-augustus-gene-0.35	Absent	Absent	Absent	Absent	g4657	g4656	M_CD156_EuGene_00099431	M_CD156_EuGene_00099421	Absent	Absent	maker-LOFE01000135.1-augustus-gene-0.227	maker-LOFE01000135.1-snap-gene-0.198	Absent	Absent	maker-AYPX01003733.1-snap-gene-0.11	maker-AYPX01003733.1-exonerate_protein2genome-gene-0.26	maker-ATNT01000319.1-augustus-gene-0.32	maker-ATNT01000319.1-exonerate_protein2genome-gene-0.43	MGG_05421	MGG_16358	maker-ATNU01000355.1-augustus-gene-0.2	maker-ATNU01000355.1-exonerate_protein2genome-gene-0.35	maker-KK214822.1-augustus-gene-5.68	maker-KK214822.1-exonerate_protein2genome-gene-5.113	maker-KN711261.1-augustus-gene-1.95
MGG_16378	g6104	g6105	g897	g896	g855	g854	g546	g545	g8673	g8674	g1014	g1015	g394	g395	g229	g228	g309	g308	M_BR32_EuGene_00116211	M_BR32_EuGene_00116231	maker-LXOP01000325.1-snap-gene-0.22	maker-LXOP01000325.1-augustus-gene-0.3	maker-LXOQ01000242.1-snap-gene-0.11	maker-LXOQ01000242.1-augustus-gene-0.3	maker-LOFC01000164.1-snap-gene-1.99	maker-LOFC01000164.1-snap-gene-1.98	maker-LOFD01000021.1-snap-gene-0.32	maker-LOFD01000021.1-snap-gene-0.31	Motif:PYRET_LTR	g7488	Motif:PYRET_LTR	M_CD156_EuGene_00098191	Motif:Copia-82_BG-I	M_US71_EuGene_00130651	Missing	augustus-LOFE01001027.1-processed-gene-0.7	Missing	maker-LOFF01001222.1-snap-gene-0.4	Motif:GYMAG2_LTR	maker-AYPX01001811.1-augustus-gene-0.3	Missing	augustus-ATNT01000324.1-processed-gene-0.1	Motif:GYMAG2_LTR	MGG_05491	Absent	Absent	Motif:GYMAG2_LTR	maker-KK214822.1-augustus-gene-7.17	maker-KN711261.1-augustus-gene-2.322
MGG_16422	Motif:EnSpm-1_ROr	g4105	Motif:EnSpm-1_ROr	g5068	Motif:EnSpm-1_ROr	g6091	Motif:EnSpm-1_ROr	g9830	Missing	g9774	Motif:EnSpm-1_ROr	g10732	Motif:EnSpm-1_ROr	g7302	Motif:EnSpm-1_ROr	Missing	Motif:EnSpm-1_ROr	Missing	M_BR32_EuGene_00096831	M_BR32_EuGene_00096841	maker-LXOP01000344.1-exonerate_protein2genome-gene-0.13	genemark-LXOP01000344.1-processed-gene-0.40	maker-LXOQ01000028.1-exonerate_protein2genome-gene-0.106	genemark-LXOQ01000028.1-processed-gene-0.78	maker-LOFC01000244.1-exonerate_protein2genome-gene-0.29	genemark-LOFC01000244.1-processed-gene-0.56	genemark-LOFD01000691.1-processed-gene-0.16	genemark-LOFD01000691.1-processed-gene-0.15	Motif:EnSpm-1_ROr	g2067	M_CD156_EuGene_00078841	M_CD156_EuGene_00078851	M_US71_EuGene_00114591	M_US71_EuGene_00114601	maker-LOFE01000146.1-exonerate_protein2genome-gene-0.142	genemark-LOFE01000146.1-processed-gene-0.100	maker-LOFF01000049.1-exonerate_protein2genome-gene-0.206	genemark-LOFF01000049.1-processed-gene-0.39	Missing	maker-AYPX01006858.1-exonerate_protein2genome-gene-0.2	genemark-ATNT01000364.1-processed-gene-0.59	genemark-ATNT01000364.1-processed-gene-0.58	MGG_05612	MGG_05611	genemark-ATNU01000407.1-processed-gene-0.68	genemark-ATNU01000407.1-processed-gene-0.67	maker-KK214876.1-exonerate_protein2genome-gene-8.91	maker-KK214876.1-exonerate_protein2genome-gene-8.92	maker-KN711250.1-exonerate_protein2genome-gene-6.85
MGG_16475	g148	g147	g3850	g3849	g2695	g2694	g2540	g2539	g5811	g5810	g356	g355	g906	g907	g4911	g4912	g238	g237	M_BR32_EuGene_00090291	M_BR32_EuGene_00090281	augustus-LXOP01000595.1-processed-gene-0.38	maker-LXOP01000595.1-augustus-gene-0.19	augustus-LXOQ01000353.1-processed-gene-0.20	maker-LXOQ01000353.1-augustus-gene-0.38	augustus-LOFC01000203.1-processed-gene-0.234	augustus-LOFC01000203.1-processed-gene-0.263	snap-LOFD01000195.1-processed-gene-0.9	maker-LOFD01000195.1-snap-gene-0.25	g1747	g1748	M_CD156_EuGene_00065931	M_CD156_EuGene_00065941	M_US71_EuGene_00134081	M_US71_EuGene_00134071	augustus-LOFE01000492.1-processed-gene-0.33	genemark-LOFE01000492.1-processed-gene-0.1	snap-LOFF01000456.1-processed-gene-0.32	maker-LOFF01000456.1-snap-gene-0.47	snap-AYPX01001848.1-processed-gene-0.6	maker-AYPX01001848.1-snap-gene-0.19	Motif:POT2	genemark-ATNT01000381.1-processed-gene-0.85	Motif:POT2	MGG_10618	augustus-ATNU01000384.1-processed-gene-0.38	genemark-ATNU01000384.1-processed-gene-0.1	augustus-KK214876.1-processed-gene-1.111	maker-KK214876.1-snap-gene-1.161	maker-KN711286.1-snap-gene-0.36
MGG_16489	Missing	Missing	Missing	Motif:MoTeR1	Missing	Motif:MoTeR1	Motif:PYRET_LTR	g6988	Motif:PYRET_LTR	Missing	Motif:PYRET_LTR	g9091	Motif:PYRET_LTR	Motif:MoTeR1	Motif:PYRET_LTR	g5937	g6173	g6175	Motif:PYRET_LTR	M_BR32_EuGene_00144581	Missing	augustus-LXOP01000535.1-processed-gene-0.6	Missing	maker-LXOQ01000233.1-augustus-gene-0.68	Missing	maker-LOFC01000559.1-augustus-gene-0.6	Missing	maker-LOFD01000120.1-snap-gene-0.109	Motif:Copia-1_MPA-LTR	Missing	Missing	M_CD156_EuGene_00113151	Motif:PYRET_LTR	M_US71_EuGene_00108571	Missing	Missing	Missing	Motif:POT2	Missing	Motif:GYMAG2_LTR	Missing	Missing	Motif:Mariner-1_SS	Motif:GYMAG2_LTR	Missing	Motif:GYMAG2_LTR	Motif:GYMAG2_LTR	Motif:GYMAG2_LTR	Motif:MGR583
MGG_16496	g10848	g10849	g1639	g1640	g7254	g7253	g2491	g2492	g10335	g10334	g6205	g6204	g2903	g2902	g4959	g4958	g6095	g6094	M_BR32_EuGene_00089691	M_BR32_EuGene_00089701	augustus-LXOP01000131.1-processed-gene-0.19	genemark-LXOP01000131.1-processed-gene-0.102	augustus-LXOQ01000145.1-processed-gene-0.32	maker-LXOQ01000145.1-snap-gene-0.122	augustus-LOFC01000015.1-processed-gene-0.43	genemark-LOFC01000015.1-processed-gene-0.271	snap-LOFD01000336.1-processed-gene-0.22	genemark-LOFD01000336.1-processed-gene-0.70	g1540	g1541	M_CD156_EuGene_00066551	M_CD156_EuGene_00066541	M_US71_EuGene_00123481	M_US71_EuGene_00123491	augustus-LOFE01000284.1-processed-gene-0.33	genemark-LOFE01000284.1-processed-gene-0.117	augustus-LOFF01000595.1-processed-gene-0.73	genemark-LOFF01000595.1-processed-gene-0.91	snap-AYPX01000661.1-processed-gene-0.60	snap-AYPX01000661.1-processed-gene-0.59	augustus-ATNT01000427.1-processed-gene-0.75	snap-ATNT01000427.1-processed-gene-0.57	MGG_04753	MGG_13766	augustus-ATNU01000504.1-processed-gene-0.10	snap-ATNU01000504.1-processed-gene-0.33	augustus-KK214891.1-processed-gene-0.54	snap-KK214891.1-processed-gene-0.81	genemark-KN711281.1-processed-gene-0.137
MGG_16551	Missing	g1408	Motif:PYRET_LTR	g300	Motif:PYRET_LTR	g44	Motif:PYRET_LTR	g1283	Motif:PYRET_LTR	g5784	Motif:PYRET_LTR	g3734	Motif:PYRET_LTR	g3911	Motif:PYRET_LTR	g6616	Motif:PYRET_LTR	g1733	Motif:PYRET_LTR	M_BR32_EuGene_00118281	Motif:PYRET_LTR	genemark-LXOP01000251.1-processed-gene-0.13	Motif:PYRET_LTR	maker-LXOQ01000046.1-augustus-gene-0.127	Missing	maker-LOFC01000467.1-augustus-gene-0.29	Motif:PYRET_LTR	genemark-LOFD01000118.1-processed-gene-0.116	g1605	g1607	M_CD156_EuGene_00107441	M_CD156_EuGene_00107421	M_US71_EuGene_00076871	M_US71_EuGene_00076891	Missing	maker-LOFE01000076.1-augustus-gene-0.0	Missing	maker-LOFF01000711.1-snap-gene-0.30	Missing	Missing	Missing	Missing	Motif:PYRET_LTR	MGG_16552	Motif:PYRET_LTR	Missing	Motif:PYRET_LTR	maker-KK214822.1-augustus-gene-2.42	snap-KN711271.1-processed-gene-0.134
MGG_16585	Absent	Absent	Absent	Absent	Absent	Absent	Motif:MoTeR1	g5134	Motif:MoTeR1	g2474	Absent	Absent	Motif:GYMAG1_LTR	g807	Motif:MoTeR1	g6399	Motif:MoTeR1	g10668	M_BR32_EuGene_00136571	M_BR32_EuGene_00136551	Missing	snap-LXOP01000679.1-processed-gene-0.17	maker-LXOQ01000196.1-snap-gene-0.91	snap-LXOQ01000196.1-processed-gene-0.5	Motif:MoTeR2	maker-LOFC01000198.1-augustus-gene-0.46	Missing	snap-LOFD01000415.1-processed-gene-0.18	Missing	g740	M_CD156_EuGene_00122231	M_CD156_EuGene_00122211	M_US71_EuGene_00125371	M_US71_EuGene_00125391	Absent	Absent	Absent	Absent	maker-AYPX01006671.1-snap-gene-0.7	maker-AYPX01006671.1-snap-gene-0.8	Absent	Absent	MGG_16584	Motif:POT2	Motif:MGR583	maker-ATNU01000918.1-augustus-gene-0.2	maker-KK214890.1-snap-gene-12.172	maker-KK214890.1-augustus-gene-12.125	maker-KN711247.1-snap-gene-0.79
MGG_16593	g10735	g10734	g572	g573	g1458	g1459	g5091	g5090	g1217	g1216	g6615	g6616	g10615	g10614	g4444	g4445	g10625	g10624	M_BR32_EuGene_00135971	M_BR32_EuGene_00135951	snap-LXOP01000092.1-processed-gene-0.85	maker-LXOP01000092.1-snap-gene-0.150	snap-LXOQ01000087.1-processed-gene-0.188	maker-LXOQ01000087.1-snap-gene-0.46	snap-LOFC01000154.1-processed-gene-0.35	maker-LOFC01000154.1-snap-gene-0.2	snap-LOFD01000099.1-processed-gene-0.67	maker-LOFD01000099.1-snap-gene-0.91	g3939	g3940	M_CD156_EuGene_00121631	M_CD156_EuGene_00121611	M_US71_EuGene_00128321	M_US71_EuGene_00128301	snap-LOFE01000439.1-processed-gene-0.20	maker-LOFE01000439.1-snap-gene-0.61	snap-LOFF01000507.1-processed-gene-0.20	maker-LOFF01000507.1-snap-gene-0.7	Missing	Motif:PYRET_LTR	Missing	Motif:PYRET_LTR	Motif:Mariner-1_SS	Motif:PYRET_LTR	snap-ATNU01000933.1-processed-gene-0.30	Motif:PYRET_LTR	maker-KK214890.1-snap-gene-11.64	Motif:PYRET_LTR	Motif:PYRET_LTR
MGG_16618	g9794	g9795	g6585	g6585	g7633	g7634	g8529	g8530	g4012	g4013	g3398	g3399	g6362	g6362	g4575	g4575	g9474	g9474	M_BR32_EuGene_00120181	M_BR32_EuGene_00120181	maker-LXOP01000059.1-snap-gene-0.39	maker-LXOP01000059.1-augustus-gene-0.65	maker-LXOQ01000180.1-augustus-gene-0.89	maker-LXOQ01000180.1-augustus-gene-0.89	maker-LOFC01000527.1-snap-gene-0.40	maker-LOFC01000527.1-augustus-gene-0.171	maker-LOFD01000351.1-snap-gene-0.1	maker-LOFD01000351.1-snap-gene-0.1	g5717	g5717	M_CD156_EuGene_00080321	M_CD156_EuGene_00080341	M_US71_EuGene_00079301	M_US71_EuGene_00079331	Motif:MGR583	maker-LOFE01000775.1-augustus-gene-0.1	maker-LOFF01000430.1-snap-gene-0.3	maker-LOFF01000430.1-snap-gene-0.4	maker-AYPX01002913.1-snap-gene-0.9	maker-AYPX01002913.1-snap-gene-0.10	maker-ATNT01000788.1-augustus-gene-0.4	maker-ATNT01000788.1-augustus-gene-0.4	MGG_07404	MGG_07404	Motif:PYRET_LTR	maker-ATNU01000184.1-augustus-gene-0.5	maker-KK214890.1-snap-gene-9.4	augustus-KK214890.1-processed-gene-9.38	Motif:PYRET_LTR
MGG_16619	g9794	g9794	g6586	g6585	g7633	g7633	g8529	g8529	g4012	g4012	g3398	g3398	g6363	g6362	g4576	g4575	g9475	g9474	M_BR32_EuGene_00120201	M_BR32_EuGene_00120181	maker-LXOP01000059.1-snap-gene-0.39	maker-LXOP01000059.1-snap-gene-0.39	maker-LXOQ01000180.1-snap-gene-0.83	maker-LXOQ01000180.1-augustus-gene-0.89	maker-LOFC01000527.1-snap-gene-0.40	maker-LOFC01000527.1-snap-gene-0.40	maker-LOFD01000351.1-snap-gene-0.6	maker-LOFD01000351.1-snap-gene-0.1	g5718	g5717	M_CD156_EuGene_00080321	M_CD156_EuGene_00080321	M_US71_EuGene_00079301	M_US71_EuGene_00079301	Missing	Missing	maker-LOFF01000430.1-snap-gene-0.3	maker-LOFF01000430.1-snap-gene-0.3	maker-AYPX01002913.1-snap-gene-0.9	maker-AYPX01002913.1-snap-gene-0.9	Missing	maker-ATNT01000788.1-augustus-gene-0.4	MGG_07406	MGG_07404	Missing	Missing	maker-KK214890.1-snap-gene-9.11	Motif:Gypsy-1_CH	Motif:PYRET_LTR
MGG_16625	g9803	g9802	g407	g406	g347	g348	g745	g744	g8934	g8933	g208	g209	g577	g576	g987	g988	g338	g337	M_BR32_EuGene_00120071	M_BR32_EuGene_00120081	augustus-LXOP01000185.1-processed-gene-0.8	maker-LXOP01000185.1-augustus-gene-0.86	augustus-LXOQ01000190.1-processed-gene-0.8	maker-LXOQ01000190.1-augustus-gene-0.96	augustus-LOFC01000527.1-processed-gene-0.28	genemark-LOFC01000527.1-processed-gene-0.185	maker-LOFD01000010.1-snap-gene-0.53	maker-LOFD01000010.1-snap-gene-0.42	g92	g91	M_CD156_EuGene_00080451	M_CD156_EuGene_00080441	M_US71_EuGene_00079451	M_US71_EuGene_00079441	augustus-LOFE01000156.1-processed-gene-0.213	maker-LOFE01000156.1-augustus-gene-0.266	maker-LOFF01000630.1-snap-gene-0.4	maker-LOFF01000630.1-snap-gene-0.11	augustus-AYPX01000616.1-processed-gene-0.9	snap-AYPX01000616.1-processed-gene-0.8	augustus-ATNT01000796.1-processed-gene-0.33	snap-ATNT01000796.1-processed-gene-0.23	MGG_07421	MGG_07420	Missing	augustus-ATNU01000974.1-processed-gene-0.13	Motif:POT2	maker-KK214890.1-augustus-gene-8.12	augustus-KN711247.1-processed-gene-5.108
MGG_16659	g6598	g6600	g4459	g4461	g10250	g10252	g611	g609	g4718	g4720	g754	g752	g2721	g2723	g7557	g7559	g7126	g7124	M_BR32_EuGene_00121011	M_BR32_EuGene_00121031	maker-LXOP01000049.1-snap-gene-0.98	maker-LXOP01000049.1-augustus-gene-0.166	maker-LXOQ01000146.1-snap-gene-0.119	maker-LXOQ01000146.1-augustus-gene-0.135	maker-LOFC01000822.1-augustus-gene-0.26	maker-LOFC01000822.1-augustus-gene-0.25	maker-LOFD01000087.1-snap-gene-0.25	maker-LOFD01000087.1-snap-gene-0.26	g4238	g4236	M_CD156_EuGene_00082311	M_CD156_EuGene_00082331	M_US71_EuGene_00106921	M_US71_EuGene_00106901	augustus-LOFE01000086.1-processed-gene-0.23	maker-LOFE01000086.1-augustus-gene-0.4	augustus-LOFF01000041.1-processed-gene-0.137	maker-LOFF01000041.1-snap-gene-0.113	augustus-AYPX01000165.1-processed-gene-0.56	genemark-AYPX01000165.1-processed-gene-0.31	genemark-ATNT01000802.1-processed-gene-0.49	maker-ATNT01000802.1-augustus-gene-0.99	MGG_15211	MGG_07580	genemark-ATNU01000988.1-processed-gene-0.35	maker-ATNU01000988.1-augustus-gene-0.1	augustus-KK214890.1-processed-gene-3.103	maker-KK214890.1-snap-gene-3.82	maker-KN711247.1-snap-gene-9.285
MGG_16660	Missing	g8041	g3718	g3720	g1845	g1843	g75	g77	g3798	g3796	g2564	g2562	g6715	g6713	g6455	g6457	g3155	g3157	M_BR32_EuGene_00122511	M_BR32_EuGene_00122531	maker-LXOP01000032.1-snap-gene-0.157	genemark-LXOP01000032.1-processed-gene-0.143	maker-LXOQ01000040.1-snap-gene-1.42	genemark-LXOQ01000040.1-processed-gene-1.276	maker-LOFC01000713.1-snap-gene-0.20	augustus-LOFC01000713.1-processed-gene-0.13	maker-LOFD01000075.1-snap-gene-1.165	genemark-LOFD01000075.1-processed-gene-1.123	g2522	g2524	M_CD156_EuGene_00113851	M_CD156_EuGene_00113831	M_US71_EuGene_00119891	M_US71_EuGene_00119911	maker-LOFE01000875.1-snap-gene-0.2	maker-LOFE01000875.1-augustus-gene-0.24	Missing	maker-LOFF01000710.1-snap-gene-0.25	Motif:PYRET_LTR	Motif:MGR583	Motif:PYRET_LTR	Motif:MGR583	Motif:PYRET_LTR	Motif:MGR583	Motif:PYRET_LTR	Motif:MGR583	Motif:PYRET_LTR	Motif:MGR583	Motif:MGR583
MGG_16663	g10000	g9998	g3712	g3714	g1851	g1849	g1093	g1092	g3804	g3802	g2570	g2568	g6721	g6719	g6451	g6452	g3149	g3151	M_BR32_EuGene_00122431	M_BR32_EuGene_00122451	maker-LXOP01000032.1-snap-gene-0.154	augustus-LXOP01000032.1-processed-gene-0.282	maker-LXOQ01000040.1-snap-gene-1.39	augustus-LXOQ01000040.1-processed-gene-1.125	maker-LOFC01000200.1-augustus-gene-0.59	snap-LOFC01000200.1-processed-gene-0.210	maker-LOFD01000075.1-snap-gene-1.162	snap-LOFD01000075.1-processed-gene-1.57	g2516	g2518	M_CD156_EuGene_00113941	M_CD156_EuGene_00113921	M_US71_EuGene_00119781	M_US71_EuGene_00119801	augustus-LOFE01000758.1-processed-gene-0.2	genemark-LOFE01000758.1-processed-gene-0.32	maker-LOFF01000426.1-snap-gene-0.15	genemark-LOFF01000426.1-processed-gene-0.63	Missing	Motif:PYRET_LTR	maker-ATNT01000806.1-augustus-gene-0.32	genemark-ATNT01000806.1-processed-gene-0.12	MGG_16664	MGG_07591	maker-ATNU01000995.1-augustus-gene-0.21	Missing	maker-KK214905.1-snap-gene-6.158	augustus-KK214905.1-processed-gene-6.206	Motif:POT2
MGG_16671	g372	g373	g2105	g2106	g478	g479	g566	g565	g9612	g9613	g3128	g3129	g4032	g4031	g7603	g7604	g7081	g7080	M_BR32_EuGene_00121681	M_BR32_EuGene_00121691	augustus-LXOP01000326.1-processed-gene-0.6	augustus-LXOP01000326.1-processed-gene-0.5	augustus-LXOQ01000238.1-processed-gene-0.5	augustus-LXOQ01000238.1-processed-gene-0.6	augustus-LOFC01000405.1-processed-gene-0.122	augustus-LOFC01000405.1-processed-gene-0.123	snap-LOFD01000469.1-processed-gene-0.61	augustus-LOFD01000469.1-processed-gene-0.79	g4965	g4964	M_CD156_EuGene_00083011	M_CD156_EuGene_00083021	M_US71_EuGene_00106301	M_US71_EuGene_00106291	augustus-LOFE01000281.1-processed-gene-0.18	genemark-LOFE01000281.1-processed-gene-0.53	snap-LOFF01000213.1-processed-gene-1.82	augustus-LOFF01000213.1-processed-gene-1.15	snap-AYPX01002028.1-processed-gene-0.5	Motif:POT2	Absent	Absent	MGG_15214	Motif:POT2	augustus-ATNU01001006.1-processed-gene-0.0	Motif:POT2	augustus-KK214890.1-processed-gene-1.62	augustus-KK214890.1-processed-gene-1.61	augustus-JRBC01000760.1-processed-gene-0.90
MGG_16693	g8044	g8044	g3723	g3723	g1838	g1838	Missing	g80	g3792	g3792	g2557	g2557	g6708	g6708	Motif:PYRET_LTR	g6460	g3160	g3160	M_BR32_EuGene_00122591	M_BR32_EuGene_00122571	maker-LXOP01000032.1-augustus-gene-0.68	maker-LXOP01000032.1-augustus-gene-0.68	maker-LXOQ01000040.1-augustus-gene-1.9	maker-LXOQ01000040.1-augustus-gene-1.9	Missing	snap-LOFC01000712.1-processed-gene-0.10	snap-LOFD01000075.1-processed-gene-1.61	snap-LOFD01000075.1-processed-gene-1.61	g2527	g2527	M_CD156_EuGene_00113771	M_CD156_EuGene_00113771	M_US71_EuGene_00119981	M_US71_EuGene_00119961	Missing	maker-LOFE01000338.1-augustus-gene-0.10	Missing	genemark-LOFF01000710.1-processed-gene-0.32	Missing	maker-AYPX01007682.1-augustus-gene-0.2	Absent	Absent	Motif:POT2	Motif:MGR583	maker-ATNU01001022.1-exonerate_protein2genome-gene-0.3	Motif:MGR583	maker-KK214905.1-exonerate_protein2genome-gene-6.13	Motif:MGR583	maker-KN711290.1-exonerate_protein2genome-gene-0.116
MGG_16698	Missing	g936	Motif:GYMAG2_LTR	g689	Motif:GYMAG2_LTR	g7920	Motif:GYMAG2_LTR	g4780	Motif:GYMAG2_LTR	g2658	Motif:GYMAG2_LTR	g2198	Motif:GYMAG2_LTR	g484	Motif:GYMAG2_LTR	g880	Motif:GYMAG2_LTR	g860	Motif:GYMAG2_LTR	M_BR32_EuGene_00127931	Missing	genemark-LXOP01000662.1-processed-gene-0.2	maker-LXOQ01000220.1-exonerate_protein2genome-gene-0.7	genemark-LXOQ01000220.1-processed-gene-0.17	maker-LOFC01000653.1-exonerate_protein2genome-gene-0.2	genemark-LOFC01000653.1-processed-gene-0.7	Missing	genemark-LOFD01000213.1-processed-gene-0.10	Missing	g10440	Motif:POT2	M_CD156_EuGene_00130991	Motif:PYRET_I-int	M_US71_EuGene_00000011	Missing	genemark-LOFE01000441.1-processed-gene-0.11	Motif:PYRET_LTR	genemark-LOFF01000231.1-processed-gene-0.15	Motif:POT2	Missing	Missing	genemark-ATNT01000832.1-processed-gene-0.3	Motif:Mariner-13_SS	MGG_16697	Missing	augustus-ATNU01001027.1-processed-gene-0.15	Motif:POT2	augustus-KK214905.1-processed-gene-3.89	augustus-KN711258.1-processed-gene-1.136
MGG_16712	g1813	g1812	g8772	Missing	g6556	g6557	g8098	g8097	g2411	Missing	g4795	g4796	g7746	g7745	g9319	g9318	g7780	g7779	M_BR32_EuGene_00075631	M_BR32_EuGene_00075611	augustus-LXOP01000184.1-processed-gene-0.5	maker-LXOP01000184.1-augustus-gene-0.62	augustus-LXOQ01000107.1-processed-gene-0.132	maker-LXOQ01000107.1-augustus-gene-0.27	augustus-LOFC01000206.1-processed-gene-0.57	genemark-LOFC01000206.1-processed-gene-0.33	snap-LOFD01000200.1-processed-gene-0.61	Missing	g9788	g9787	M_CD156_EuGene_00076551	M_CD156_EuGene_00076571	M_US71_EuGene_00000971	M_US71_EuGene_00000951	augustus-LOFE01000285.1-processed-gene-0.2	genemark-LOFE01000285.1-processed-gene-0.7	snap-LOFF01000146.1-processed-gene-1.230	maker-LOFF01000146.1-snap-gene-1.270	snap-AYPX01006996.1-processed-gene-0.5	Missing	augustus-ATNT01000846.1-processed-gene-0.53	genemark-ATNT01000846.1-processed-gene-0.66	MGG_05904	MGG_05902	augustus-ATNU01001048.1-processed-gene-0.31	Missing	augustus-KK214905.1-processed-gene-0.73	Motif:POT2	Motif:POT2
MGG_16737	g8450	g8451	g7674	g7673	g4836	g4837	g7752	g7753	g2352	Missing	g5491	g5490	g7861	g7862	g10108	g10109	g7893	g7894	M_BR32_EuGene_00077131	M_BR32_EuGene_00077151	augustus-LXOP01000060.1-processed-gene-0.19	augustus-LXOP01000060.1-processed-gene-0.18	augustus-LXOQ01000057.1-processed-gene-1.129	augustus-LXOQ01000057.1-processed-gene-1.128	augustus-LOFC01000033.1-processed-gene-0.32	maker-LOFC01000033.1-augustus-gene-0.71	snap-LOFD01000106.1-processed-gene-0.88	genemark-LOFD01000106.1-processed-gene-0.154	g419	Missing	M_CD156_EuGene_00075131	M_CD156_EuGene_00075111	M_US71_EuGene_00002401	M_US71_EuGene_00002421	augustus-LOFE01000221.1-processed-gene-0.39	augustus-LOFE01000221.1-processed-gene-0.40	snap-LOFF01000065.1-processed-gene-1.65	genemark-LOFF01000065.1-processed-gene-1.242	snap-AYPX01002991.1-processed-gene-0.0	Missing	augustus-ATNT01000852.1-processed-gene-0.33	augustus-ATNT01000852.1-processed-gene-0.34	MGG_06014	MGG_06016	augustus-ATNU01001055.1-processed-gene-0.72	augustus-ATNU01001055.1-processed-gene-0.73	augustus-KK214908.1-processed-gene-3.21	augustus-KK214908.1-processed-gene-3.22	augustus-KN711246.1-processed-gene-11.43
MGG_16759	g8843	g8842	g6894	g6893	g4923	g4922	g4213	g4212	g6486	g6485	g5039	g5038	g9510	g9511	g2727	g2726	g7421	g7420	M_BR32_EuGene_00078551	M_BR32_EuGene_00078531	augustus-LXOP01000016.1-processed-gene-0.23	augustus-LXOP01000016.1-processed-gene-0.7	augustus-LXOQ01000037.1-processed-gene-0.55	augustus-LXOQ01000037.1-processed-gene-0.38	augustus-LOFC01000445.1-processed-gene-0.14	Missing	genemark-LOFD01001009.1-processed-gene-0.9	Missing	g9896	g9897	M_CD156_EuGene_00073751	M_CD156_EuGene_00073771	M_US71_EuGene_00003761	M_US71_EuGene_00003741	augustus-LOFE01000567.1-processed-gene-0.4	Missing	genemark-LOFF01000185.1-processed-gene-2.253	Missing	Missing	augustus-AYPX01001371.1-processed-gene-0.91	augustus-ATNT01000854.1-processed-gene-0.113	augustus-ATNT01000854.1-processed-gene-0.128	MGG_06123	MGG_06121	augustus-ATNU01001058.1-processed-gene-0.9	augustus-ATNU01001058.1-processed-gene-0.24	augustus-KK214908.1-processed-gene-7.21	augustus-KK214908.1-processed-gene-7.20	augustus-KN711246.1-processed-gene-7.154
MGG_16775	Missing	Motif:MGRL3_LTR	g10561	Motif:MGRL3_LTR	g4011	Motif:MGRL3_LTR	Motif:GYMAG1_LTR	Motif:MGRL3_LTR	Missing	Motif:MGRL3_LTR	g2632	Motif:MGRL3_LTR	g2238	Motif:MGRL3_LTR	Motif:GYMAG1_LTR	Motif:MGRL3_LTR	g10753	Motif:MGRL3_LTR	M_BR32_EuGene_00138431	M_BR32_EuGene_00138421	Missing	Motif:MGRL3_LTR	maker-LXOQ01000128.1-snap-gene-0.6	Motif:MGRL3_LTR	Missing	Motif:MGRL3_LTR	Missing	Motif:MGRL3_LTR	Missing	Motif:MGRL3_LTR	M_CD156_EuGene_00142861	M_CD156_EuGene_00142841	Motif:PYRET_LTR	Motif:MGRL3_LTR	Missing	Motif:MGRL3_LTR	Missing	Motif:MGRL3_LTR	Motif:PYRET_LTR	Motif:MGRL3_LTR	Absent	Absent	Motif:PYRET_LTR	Motif:MGRL3_LTR	Absent	Absent	Absent	Absent	Absent
MGG_16789	Motif:PYRET_LTR	g7844	Motif:PYRET_LTR	g1422	Motif:PYRET_LTR	g4004	Motif:PYRET_LTR	g3030	Motif:PYRET_LTR	g3398	Motif:PYRET_LTR	g2639	Motif:PYRET_LTR	g4856	Motif:PYRET_LTR	g6476	Motif:PYRET_LTR	g1730	Motif:PYRET_LTR	M_BR32_EuGene_00138631	Motif:PYRET_LTR	augustus-LXOP01000644.1-processed-gene-0.1	Motif:PYRET_LTR	augustus-LXOQ01000231.1-processed-gene-0.40	Motif:PYRET_LTR	Missing	Motif:PYRET_LTR	snap-LOFD01000688.1-processed-gene-0.45	Missing	g7616	Motif:PYRET_LTR	M_CD156_EuGene_00113461	Motif:PYRET_LTR	M_US71_EuGene_00118751	Motif:PYRET_LTR	maker-LOFE01000941.1-exonerate_protein2genome-gene-0.6	Motif:PYRET_LTR	maker-LOFF01000696.1-exonerate_protein2genome-gene-0.12	Motif:PYRET_LTR	maker-AYPX01000356.1-exonerate_protein2genome-gene-0.5	Motif:PYRET_LTR	maker-ATNT01000899.1-exonerate_protein2genome-gene-0.7	Motif:PYRET_LTR	MGG_16788	Motif:PYRET_LTR	maker-ATNU01001125.1-exonerate_protein2genome-gene-0.6	Motif:PYRET_LTR	maker-KK214905.1-exonerate_protein2genome-gene-5.7	Motif:PYRET_LTR
MGG_16811	Motif:GYMAG1_LTR	g8046	Motif:GYMAG1_LTR	g3725	Motif:GYMAG1_LTR	Motif:PYRET_LTR	Motif:GYMAG1_LTR	Motif:PYRET_LTR	Motif:GYMAG1_LTR	g3792	Motif:GYMAG1_LTR	g2557	Motif:GYMAG1_LTR	Motif:PYRET_LTR	Motif:GYMAG1_LTR	Motif:PYRET_LTR	Motif:GYMAG1_LTR	Motif:PYRET_LTR	Motif:GYMAG1_LTR	M_BR32_EuGene_00120211	Motif:GYMAG1_LTR	Motif:PYRET_LTR	Motif:GYMAG1_LTR	Motif:PYRET_LTR	maker-LOFC01000344.1-augustus-gene-0.58	augustus-LOFC01000344.1-processed-gene-0.213	Motif:GYMAG1_LTR	Motif:PYRET_LTR	Motif:GYMAG1_LTR	Motif:PYRET_LTR	Motif:GYMAG1_LTR	M_CD156_EuGene_00080311	M_US71_EuGene_00135611	M_US71_EuGene_00135591	maker-LOFE01000429.1-exonerate_protein2genome-gene-0.61	augustus-LOFE01000429.1-processed-gene-0.7	maker-LOFF01000505.1-augustus-gene-0.66	maker-LOFF01000505.1-snap-gene-0.30	Missing	maker-AYPX01001551.1-snap-gene-0.13	maker-ATNT01000905.1-augustus-gene-0.18	augustus-ATNT01000905.1-processed-gene-0.60	MGG_16810	MGG_10961	maker-ATNU01000316.1-augustus-gene-0.33	augustus-ATNU01000316.1-processed-gene-0.61	maker-KK214905.1-augustus-gene-6.125	augustus-KK214905.1-processed-gene-6.182	maker-KN711294.1-augustus-gene-0.87
MGG_16829	Missing	g1580	g7048	g7047	g8632	g8633	g10031	g10032	Missing	g10089	g8596	g8597	Missing	g10373	g7153	g7154	g9998	g9997	M_BR32_EuGene_00047361	M_BR32_EuGene_00047341	maker-LXOP01000870.1-snap-gene-0.2	Missing	maker-LXOQ01000041.1-exonerate_protein2genome-gene-0.57	maker-LXOQ01000041.1-exonerate_protein2genome-gene-0.56	maker-LOFC01000101.1-exonerate_protein2genome-gene-0.43	maker-LOFC01000101.1-exonerate_protein2genome-gene-0.42	maker-LOFD01000115.1-exonerate_protein2genome-gene-2.35	maker-LOFD01000115.1-exonerate_protein2genome-gene-2.34	g8155	g8156	M_CD156_EuGene_00001081	M_CD156_EuGene_00001061	M_US71_EuGene_00007421	M_US71_EuGene_00007401	maker-LOFE01000226.1-exonerate_protein2genome-gene-0.45	maker-LOFE01000226.1-exonerate_protein2genome-gene-0.46	maker-LOFF01000216.1-exonerate_protein2genome-gene-3.79	maker-LOFF01000216.1-exonerate_protein2genome-gene-3.80	Missing	Missing	maker-ATNT01000908.1-exonerate_protein2genome-gene-1.30	maker-ATNT01000908.1-exonerate_protein2genome-gene-1.29	MGG_16830	MGG_16828	maker-ATNU01001131.1-exonerate_protein2genome-gene-1.135	maker-ATNU01001131.1-exonerate_protein2genome-gene-1.134	maker-KK214875.1-exonerate_protein2genome-gene-19.91	maker-KK214875.1-exonerate_protein2genome-gene-19.90	maker-KN711244.1-exonerate_protein2genome-gene-14.43
MGG_16892	g4011	g4010	g7623	g7624	g5944	g5945	g7828	g7827	g2455	Missing	g9951	g9950	g4560	g4561	g7343	g7344	g4624	g4625	M_BR32_EuGene_00051061	M_BR32_EuGene_00051041	augustus-LXOP01000386.1-processed-gene-0.11	maker-LXOP01000386.1-augustus-gene-0.21	augustus-LXOQ01000056.1-processed-gene-1.117	maker-LXOQ01000056.1-augustus-gene-1.140	augustus-LOFC01000279.1-processed-gene-0.19	augustus-LOFC01000279.1-processed-gene-0.6	snap-LOFD01000338.1-processed-gene-0.32	maker-LOFD01000338.1-snap-gene-0.6	g4528	g4529	M_CD156_EuGene_00004751	M_CD156_EuGene_00004731	M_US71_EuGene_00092041	M_US71_EuGene_00092021	augustus-LOFE01000131.1-processed-gene-0.224	augustus-LOFE01000131.1-processed-gene-0.225	snap-LOFF01000141.1-processed-gene-0.130	genemark-LOFF01000141.1-processed-gene-0.50	snap-AYPX01001809.1-processed-gene-0.3	Missing	augustus-ATNT01000913.1-processed-gene-4.109	augustus-ATNT01000913.1-processed-gene-4.108	MGG_05230	MGG_05229	augustus-ATNU01001135.1-processed-gene-0.62	augustus-ATNU01001135.1-processed-gene-0.61	augustus-KK214875.1-processed-gene-31.100	augustus-KK214875.1-processed-gene-30.68	augustus-KN711244.1-processed-gene-4.98
MGG_16939	g2869	g2870	Motif:GYMAG1_LTR	g204	Motif:GYMAG1_LTR	g5086	g2219	g2220	g533	g534	g3027	g3026	g4910	g4909	g4688	g4689	g1134	g1135	M_BR32_EuGene_00143321	M_BR32_EuGene_00143341	Missing	Missing	maker-LXOQ01000187.1-exonerate_protein2genome-gene-0.69	maker-LXOQ01000187.1-augustus-gene-0.19	maker-LOFC01000426.1-exonerate_protein2genome-gene-0.16	maker-LOFC01000426.1-augustus-gene-0.12	maker-LOFD01000286.1-exonerate_protein2genome-gene-0.5	maker-LOFD01000286.1-snap-gene-0.0	g3598	g3597	M_CD156_EuGene_00130631	M_CD156_EuGene_00130621	M_US71_EuGene_00137081	Missing	Absent	Absent	maker-LOFF01000208.1-exonerate_protein2genome-gene-0.13	Motif:MoTeR1	Missing	Missing	Absent	Absent	MGG_16938	MGG_13861	Absent	Absent	Absent	Absent	Motif:POT2
MGG_16964	g2349	g2347	g78	g80	g191	g189	g7364	g7366	g6950	g6948	g913	g911	g1328	g1330	g10604	g10606	g10573	g10571	M_BR32_EuGene_00101181	M_BR32_EuGene_00101161	maker-LXOP01000018.1-augustus-gene-0.269	augustus-LXOP01000018.1-processed-gene-0.379	maker-LXOQ01000086.1-augustus-gene-0.251	augustus-LXOQ01000086.1-processed-gene-0.64	maker-LOFC01000048.1-augustus-gene-0.34	augustus-LOFC01000048.1-processed-gene-0.71	maker-LOFD01000046.1-snap-gene-0.113	maker-LOFD01000046.1-snap-gene-0.114	g2182	g2180	M_CD156_EuGene_00008591	M_CD156_EuGene_00008571	Missing	M_US71_EuGene_00099191	maker-LOFE01000139.1-augustus-gene-0.100	augustus-LOFE01000139.1-processed-gene-0.44	maker-LOFF01000073.1-snap-gene-0.26	maker-LOFF01000073.1-snap-gene-0.25	snap-AYPX01000494.1-processed-gene-0.40	Missing	genemark-ATNT01000953.1-processed-gene-0.105	augustus-ATNT01000953.1-processed-gene-0.69	MGG_13912	MGG_07920	genemark-ATNU01001191.1-processed-gene-0.49	augustus-ATNU01001191.1-processed-gene-0.75	snap-KK214814.1-processed-gene-17.65	augustus-KK214814.1-processed-gene-17.32	maker-KN711275.1-snap-gene-0.113
MGG_16977	g5421	g5420	g1055	g1054	g9825	g9826	g4944	g4945	g4807	g4806	g7704	g7705	g4061	g4062	g7524	g7525	g4598	g4597	M_BR32_EuGene_00101811	M_BR32_EuGene_00101831	augustus-LXOP01000075.1-processed-gene-0.6	augustus-LXOP01000075.1-processed-gene-0.26	augustus-LXOQ01000093.1-processed-gene-0.6	augustus-LXOQ01000093.1-processed-gene-0.30	maker-LOFC01000364.1-augustus-gene-0.47	augustus-LOFC01000364.1-processed-gene-0.11	maker-LOFD01000050.1-snap-gene-0.69	genemark-LOFD01000050.1-processed-gene-0.146	g2234	g2235	M_CD156_EuGene_00009181	M_CD156_EuGene_00009201	M_US71_EuGene_00120531	M_US71_EuGene_00120551	maker-LOFE01000362.1-augustus-gene-0.103	augustus-LOFE01000362.1-processed-gene-0.83	maker-LOFF01000212.1-snap-gene-0.2	genemark-LOFF01000212.1-processed-gene-0.204	Missing	maker-AYPX01005144.1-snap-gene-0.1	maker-ATNT01000960.1-augustus-gene-0.75	genemark-ATNT01000960.1-processed-gene-0.11	MGG_13928	MGG_07979	maker-ATNU01001207.1-augustus-gene-0.26	genemark-ATNU01001207.1-processed-gene-0.81	maker-KK214814.1-augustus-gene-18.6	augustus-KK214814.1-processed-gene-18.227	maker-KN711285.1-augustus-gene-0.152
MGG_17014	g4343	g4343	g10751	g10750	g4956	g4956	g2674	g2674	g6728	g6727	g774	g774	g2456	g2456	g7069	g7069	g2279	g2278	M_BR32_EuGene_00140671	M_BR32_EuGene_00140671	augustus-LXOP01000121.1-processed-gene-0.136	Missing	augustus-LXOQ01000131.1-processed-gene-0.126	augustus-LXOQ01000131.1-processed-gene-0.126	augustus-LOFC01000064.1-processed-gene-0.110	augustus-LOFC01000064.1-processed-gene-0.110	snap-LOFD01000152.1-processed-gene-0.98	snap-LOFD01000152.1-processed-gene-0.97	g7131	g7130	M_CD156_EuGene_00130361	M_CD156_EuGene_00130331	M_US71_EuGene_00110591	M_US71_EuGene_00110561	augustus-LOFE01000183.1-processed-gene-0.217	maker-LOFE01000183.1-augustus-gene-0.259	snap-LOFF01000368.1-processed-gene-0.74	maker-LOFF01000367.1-snap-gene-0.100	Motif:MGR583	Missing	Motif:MGR583	augustus-ATNT01000976.1-processed-gene-0.1	Motif:MGR583	MGG_08442	Motif:MGR583	augustus-ATNU01001248.1-processed-gene-0.5	Motif:MGR583	maker-KK214909.1-snap-gene-2.111	maker-KN711259.1-augustus-gene-2.57
MGG_17015	g4343	g4344	g10750	g10750	g4956	g4957	g2674	g2675	g6727	g6727	g774	g775	g2456	g2457	g7069	g7070	g2278	g2278	M_BR32_EuGene_00140671	M_BR32_EuGene_00140701	Missing	maker-LXOP01000675.1-augustus-gene-0.2	augustus-LXOQ01000131.1-processed-gene-0.126	maker-LXOQ01000131.1-augustus-gene-0.143	augustus-LOFC01000064.1-processed-gene-0.110	maker-LOFC01000064.1-augustus-gene-0.56	snap-LOFD01000152.1-processed-gene-0.97	snap-LOFD01000152.1-processed-gene-0.97	g7130	g7130	M_CD156_EuGene_00130331	M_CD156_EuGene_00130331	M_US71_EuGene_00110561	M_US71_EuGene_00110561	maker-LOFE01000183.1-augustus-gene-0.259	maker-LOFE01000183.1-augustus-gene-0.259	maker-LOFF01000367.1-snap-gene-0.100	Missing	Missing	snap-AYPX01000311.1-processed-gene-0.5	augustus-ATNT01000976.1-processed-gene-0.1	maker-ATNT01000977.1-augustus-gene-0.127	MGG_08442	MGG_08446	augustus-ATNU01001248.1-processed-gene-0.5	maker-ATNU01001249.1-augustus-gene-0.36	maker-KK214909.1-snap-gene-2.111	maker-KK214909.1-augustus-gene-2.58	maker-KN711259.1-augustus-gene-2.57
MGG_17022	g9414	g9415	g5398	g5399	Motif:PYRET_LTR	g7492	g463	g462	g8307	g8308	g10480	g10481	g158	g157	g4416	g4415	g2247	g2246	M_BR32_EuGene_00141131	M_BR32_EuGene_00141151	snap-LXOP01000233.1-processed-gene-0.3	maker-LXOP01000233.1-snap-gene-0.39	snap-LXOQ01000209.1-processed-gene-0.10	maker-LXOQ01000209.1-snap-gene-0.72	genemark-LOFC01000972.1-processed-gene-0.30	maker-LOFC01000972.1-snap-gene-0.11	snap-LOFD01000152.1-processed-gene-0.85	maker-LOFD01000152.1-snap-gene-0.135	g7098	g7097	M_CD156_EuGene_00129921	M_CD156_EuGene_00129901	M_US71_EuGene_00132931	M_US71_EuGene_00132951	genemark-LOFE01000060.1-processed-gene-0.9	maker-LOFE01000060.1-snap-gene-0.17	snap-LOFF01000716.1-processed-gene-0.23	maker-LOFF01000716.1-snap-gene-0.48	Missing	Missing	genemark-ATNT01000981.1-processed-gene-0.19	maker-ATNT01000981.1-snap-gene-0.3	MGG_08477	MGG_17023	genemark-ATNU01001258.1-processed-gene-0.17	maker-ATNU01001258.1-snap-gene-0.42	maker-KK214909.1-snap-gene-3.15	maker-KK214909.1-snap-gene-3.9	maker-KN711259.1-augustus-gene-0.123
MGG_17028	g1745	g1746	g2324	g2323	g7462	g7463	g8138	g8137	g8336	g8335	g10206	g10205	g8977	g8978	g4383	g4384	g2215	g2216	M_BR32_EuGene_00130081	M_BR32_EuGene_00130071	maker-LXOP01000271.1-augustus-gene-0.39	augustus-LXOP01000271.1-processed-gene-0.11	augustus-LXOQ01000134.1-processed-gene-0.123	augustus-LXOQ01000134.1-processed-gene-0.125	augustus-LOFC01001025.1-processed-gene-0.15	Missing	maker-LOFD01000231.1-snap-gene-0.66	snap-LOFD01000231.1-processed-gene-0.97	g7750	g7749	M_CD156_EuGene_00108161	M_CD156_EuGene_00108151	M_US71_EuGene_00126631	M_US71_EuGene_00126621	Absent	Absent	maker-LOFF01001242.1-snap-gene-0.5	Missing	maker-AYPX01000271.1-snap-gene-0.6	Motif:POT2	augustus-ATNT01000987.1-processed-gene-0.1	Motif:POT2	MGG_08515	Motif:POT2	augustus-ATNU01001270.1-processed-gene-0.2	Motif:POT2	augustus-KK214909.1-processed-gene-4.10	Motif:POT2	Motif:POT2
MGG_17063	g7004	g7003	g10508	g10507	g3465	g3466	g8918	g8919	g10962	g10961	g5767	g5766	g9697	g9696	g6760	g6759	g3481	g3480	M_BR32_EuGene_00033561	M_BR32_EuGene_00033541	maker-LXOP01000219.1-augustus-gene-0.55	maker-LXOP01000219.1-snap-gene-0.93	maker-LXOQ01000007.1-augustus-gene-0.126	maker-LXOQ01000007.1-snap-gene-0.134	maker-LOFC01000280.1-augustus-gene-0.29	maker-LOFC01000280.1-snap-gene-0.89	maker-LOFD01000367.1-augustus-gene-0.6	maker-LOFD01000367.1-snap-gene-0.11	Missing	g9192	M_CD156_EuGene_00059081	M_CD156_EuGene_00059061	M_US71_EuGene_00069051	M_US71_EuGene_00069031	maker-LOFE01000189.1-augustus-gene-0.280	maker-LOFE01000189.1-snap-gene-0.142	maker-LOFF01000026.1-augustus-gene-2.20	maker-LOFF01000026.1-snap-gene-2.127	maker-AYPX01000864.1-augustus-gene-0.8	maker-AYPX01000864.1-snap-gene-0.1	maker-ATNT01000998.1-augustus-gene-0.166	maker-ATNT01000998.1-snap-gene-0.150	MGG_17064	MGG_13512	maker-ATNU01001281.1-augustus-gene-3.149	maker-ATNU01001281.1-snap-gene-3.271	maker-KK214874.1-augustus-gene-13.51	maker-KK214874.1-snap-gene-12.100	maker-KN711248.1-snap-gene-5.146
MGG_17077	g5536	g5537	g4143	g4144	g6255	g6254	g3347	g3346	g2847	g2846	g9122	g9123	g7649	g7648	g9419	g9420	g6927	g6928	M_BR32_EuGene_00034421	M_BR32_EuGene_00034431	augustus-LXOP01000012.1-processed-gene-1.172	maker-LXOP01000012.1-snap-gene-1.120	augustus-LXOQ01000004.1-processed-gene-0.113	maker-LXOQ01000004.1-snap-gene-0.21	maker-LOFC01000450.1-augustus-gene-0.247	maker-LOFC01000450.1-snap-gene-0.124	snap-LOFD01000057.1-processed-gene-0.59	maker-LOFD01000057.1-snap-gene-0.72	Missing	g8236	M_CD156_EuGene_00059931	M_CD156_EuGene_00059941	M_US71_EuGene_00087931	M_US71_EuGene_00087921	augustus-LOFE01000175.1-processed-gene-1.234	maker-LOFE01000175.1-snap-gene-1.17	maker-LOFF01000024.1-snap-gene-1.135	maker-LOFF01000024.1-snap-gene-1.156	Missing	maker-AYPX01001499.1-snap-gene-0.4	augustus-ATNT01001001.1-processed-gene-1.92	maker-ATNT01001001.1-snap-gene-1.61	MGG_03541	MGG_03539	augustus-ATNU01001286.1-processed-gene-1.139	maker-ATNU01001286.1-snap-gene-1.225	maker-KK214874.1-snap-gene-15.60	maker-KK214874.1-snap-gene-15.61	augustus-KN711248.1-processed-gene-3.115
MGG_17082	g5567	g5569	g4174	g4176	g6224	g6222	g3315	g3313	g9699	g9697	g9153	g9155	g7618	g7617	g9450	g9452	g6958	g6960	M_BR32_EuGene_00034811	M_BR32_EuGene_00034831	maker-LXOP01000012.1-augustus-gene-0.105	maker-LXOP01000012.1-augustus-gene-0.104	augustus-LXOQ01000004.1-processed-gene-2.42	maker-LXOQ01000004.1-augustus-gene-2.23	augustus-LOFC01000013.1-processed-gene-0.300	maker-LOFC01000013.1-snap-gene-0.260	maker-LOFD01000057.1-snap-gene-1.63	maker-LOFD01000057.1-snap-gene-1.64	g8266	g8268	M_CD156_EuGene_00060301	M_CD156_EuGene_00060321	M_US71_EuGene_00087571	M_US71_EuGene_00087551	augustus-LOFE01000405.1-processed-gene-0.75	maker-LOFE01000405.1-snap-gene-0.30	maker-LOFF01000024.1-snap-gene-0.111	Missing	maker-AYPX01003613.1-snap-gene-0.13	Missing	augustus-ATNT01001001.1-processed-gene-3.66	maker-ATNT01001001.1-snap-gene-3.200	MGG_03508	MGG_03507	augustus-ATNU01001287.1-processed-gene-0.155	maker-ATNU01001287.1-snap-gene-0.12	augustus-KK214874.1-processed-gene-16.46	maker-KK214874.1-snap-gene-16.74	maker-KN711248.1-augustus-gene-1.176
MGG_17148	g5808	g5807	g8013	g8012	g4272	g4271	g6420	g6421	g5231	g5232	g4180	g4179	g2785	g2784	g6277	g6278	g9745	g9746	M_BR32_EuGene_00040001	M_BR32_EuGene_00039981	maker-LXOP01000037.1-augustus-gene-0.156	maker-LXOP01000037.1-augustus-gene-0.155	maker-LXOQ01000005.1-augustus-gene-3.180	maker-LXOQ01000005.1-augustus-gene-4.33	maker-LOFC01000420.1-augustus-gene-0.57	maker-LOFC01000420.1-augustus-gene-0.56	snap-LOFD01000476.1-processed-gene-0.152	maker-LOFD01000476.1-snap-gene-0.65	g2722	g2723	M_CD156_EuGene_00014271	M_CD156_EuGene_00014291	M_US71_EuGene_00065691	M_US71_EuGene_00065671	maker-LOFE01000095.1-augustus-gene-0.62	maker-LOFE01000095.1-augustus-gene-0.63	maker-LOFF01000059.1-snap-gene-0.148	maker-LOFF01000059.1-snap-gene-0.149	maker-AYPX01003851.1-snap-gene-0.5	Missing	maker-ATNT01001015.1-augustus-gene-0.132	augustus-ATNT01001015.1-processed-gene-0.106	MGG_06624	MGG_06626	maker-ATNU01001298.1-augustus-gene-0.104	augustus-ATNU01001298.1-processed-gene-0.122	maker-KK214907.1-augustus-gene-20.90	augustus-KK214907.1-processed-gene-21.53	maker-KN711237.1-augustus-gene-12.91
MGG_17232	Motif:5SrRNA-1_BG	g10903	Motif:5SrRNA-1_BG	g1993	Motif:5SrRNA-1_BG	g3084	Motif:5SrRNA-1_BG	g1150	Motif:5SrRNA-1_BG	g5365	Motif:5SrRNA-1_BG	g455	Motif:5SrRNA-1_BG	g1020	Motif:5SrRNA-1_BG	g3119	Motif:5SrRNA-1_BG	g547	M_BR32_EuGene_00137891	M_BR32_EuGene_00137911	Motif:5SrRNA-1_BG	augustus-LXOP01000278.1-processed-gene-0.2	Missing	maker-LXOQ01000343.1-augustus-gene-0.2	maker-LOFC01000405.1-exonerate_protein2genome-gene-0.45	genemark-LOFC01000405.1-processed-gene-0.85	maker-LOFD01000549.1-exonerate_protein2genome-gene-0.14	maker-LOFD01000549.1-snap-gene-0.3	Motif:5SrRNA-1_BG	g9584	M_CD156_EuGene_00094301	M_CD156_EuGene_00094321	M_US71_EuGene_00135871	M_US71_EuGene_00135891	maker-LOFE01000076.1-exonerate_protein2genome-gene-1.204	augustus-LOFE01000076.1-processed-gene-1.18	maker-LOFF01000207.1-exonerate_protein2genome-gene-0.154	maker-LOFF01000207.1-snap-gene-0.144	maker-AYPX01007625.1-exonerate_protein2genome-gene-0.1	maker-AYPX01007625.1-snap-gene-0.9	maker-ATNT01001071.1-exonerate_protein2genome-gene-0.13	augustus-ATNT01001071.1-processed-gene-0.17	MGG_17233	MGG_10070	maker-ATNU01001352.1-exonerate_protein2genome-gene-0.2	augustus-ATNU01001352.1-processed-gene-0.5	maker-KK214907.1-exonerate_protein2genome-gene-3.96	maker-KK214907.1-augustus-gene-3.136	maker-KN711243.1-augustus-gene-17.133
MGG_17237	Missing	Motif:GYMAG2_LTR	Missing	Motif:GYMAG2_LTR	g3061	Motif:GYMAG2_LTR	g6122	Motif:GYMAG2_LTR	g10868	Motif:GYMAG2_LTR	g406	Motif:GYMAG2_LTR	g2841	Motif:GYMAG2_LTR	g1469	Motif:GYMAG2_LTR	g4201	Motif:GYMAG2_LTR	M_BR32_EuGene_00115331	Motif:GYMAG2_LTR	genemark-LXOP01000098.1-processed-gene-0.68	Motif:GYMAG2_LTR	genemark-LXOQ01000034.1-processed-gene-0.105	Motif:GYMAG2_LTR	Missing	Motif:GYMAG2_LTR	genemark-LOFD01000117.1-processed-gene-0.126	Motif:GYMAG2_LTR	g9561	Motif:GYMAG2_LTR	M_CD156_EuGene_00094031	Motif:GYMAG2_LTR	Absent	Absent	maker-LOFE01000873.1-augustus-gene-0.12	Missing	genemark-LOFF01000324.1-processed-gene-0.16	Motif:PYRET_LTR	maker-AYPX01002487.1-augustus-gene-0.6	Motif:PYRET_LTR	Missing	Motif:PYRET_LTR	Motif:POT2	Motif:PYRET_LTR	genemark-ATNU01001357.1-processed-gene-0.35	Motif:PYRET_LTR	maker-KK214907.1-augustus-gene-3.132	Motif:PYRET_LTR	genemark-KN711243.1-processed-gene-16.66
MGG_17239	g1108	g1109	g536	g536	g3058	g3060	g6118	g6121	g10864	g10867	g402	g405	g2842	g2842	g1465	g1468	g4197	g4200	M_BR32_EuGene_00115301	M_BR32_EuGene_00115321	maker-LXOP01000098.1-snap-gene-0.96	maker-LXOP01000098.1-snap-gene-0.96	maker-LXOQ01000034.1-snap-gene-0.149	maker-LXOQ01000034.1-snap-gene-0.149	Absent	Absent	genemark-LOFD01000117.1-processed-gene-0.127	genemark-LOFD01000117.1-processed-gene-0.127	Absent	Absent	M_CD156_EuGene_00094001	M_CD156_EuGene_00094021	M_US71_EuGene_00107831	M_US71_EuGene_00107831	Missing	maker-LOFE01000654.1-snap-gene-0.4	maker-LOFF01000465.1-snap-gene-0.45	maker-LOFF01000465.1-snap-gene-0.45	maker-AYPX01001992.1-augustus-gene-0.13	maker-AYPX01001995.1-snap-gene-0.7	maker-ATNT01001079.1-snap-gene-0.0	maker-ATNT01001079.1-snap-gene-0.0	MGG_10042	MGG_10042	maker-ATNU01001359.1-snap-gene-0.15	maker-ATNU01001359.1-snap-gene-0.15	augustus-KK214907.1-processed-gene-2.7	maker-KK214907.1-snap-gene-2.44	augustus-KN711243.1-processed-gene-16.128
MGG_17240	g1108	g1108	g538	g536	g3058	g3058	g6118	g6118	g10864	g10864	g402	g402	g2845	g2842	g1465	g1465	g4197	g4197	M_BR32_EuGene_00115281	M_BR32_EuGene_00115301	augustus-LXOP01000098.1-processed-gene-0.25	maker-LXOP01000098.1-snap-gene-0.96	augustus-LXOQ01000034.1-processed-gene-0.50	maker-LXOQ01000034.1-snap-gene-0.149	maker-LOFC01000697.1-augustus-gene-0.6	Motif:POT2	maker-LOFD01000117.1-augustus-gene-0.13	genemark-LOFD01000117.1-processed-gene-0.127	g9559	Motif:POT2	M_CD156_EuGene_00093941	M_CD156_EuGene_00093961	M_US71_EuGene_00107861	M_US71_EuGene_00107831	Missing	Missing	maker-LOFF01000465.1-snap-gene-0.48	maker-LOFF01000465.1-snap-gene-0.45	Missing	maker-AYPX01001992.1-augustus-gene-0.13	Missing	maker-ATNT01001079.1-snap-gene-0.0	Motif:POT2	MGG_10042	augustus-ATNU01001359.1-processed-gene-0.11	maker-ATNU01001359.1-snap-gene-0.15	augustus-KK214907.1-processed-gene-2.7	augustus-KK214907.1-processed-gene-2.7	augustus-KN711243.1-processed-gene-16.128
MGG_17248	g10402	Motif:PYRET_LTR	g1481	Motif:PYRET_LTR	g8940	g8939	g6080	g6081	g1650	g1651	g8339	g8340	g6144	g6145	g1427	g1428	g4159	g4160	M_BR32_EuGene_00114721	M_BR32_EuGene_00114731	augustus-LXOP01000045.1-processed-gene-0.6	augustus-LXOP01000045.1-processed-gene-0.29	augustus-LXOQ01000034.1-processed-gene-1.140	augustus-LXOQ01000034.1-processed-gene-1.116	Missing	snap-LOFC01000594.1-processed-gene-0.35	snap-LOFD01000114.1-processed-gene-0.4	snap-LOFD01000114.1-processed-gene-0.2	g6614	g6615	M_CD156_EuGene_00133401	M_CD156_EuGene_00133421	M_US71_EuGene_00107341	M_US71_EuGene_00107351	Missing	maker-LOFE01000150.1-augustus-gene-0.39	Motif:PYRET_LTR	genemark-LOFF01000358.1-processed-gene-0.32	snap-AYPX01001336.1-processed-gene-0.1	Motif:PYRET_LTR	Missing	Motif:PYRET_LTR	Motif:GYMAG1_LTR	Motif:PYRET_LTR	augustus-ATNU01001374.1-processed-gene-0.63	Motif:PYRET_LTR	Motif:Mariner-13_SS	Motif:PYRET_LTR	Motif:MAGGY_LTR
MGG_17249	g10401	g10402	g1481	g1481	Motif:PYRET_LTR	g8940	g6079	g6080	g1649	g1650	g8338	g8339	g6143	g6144	g1426	g1427	g4158	g4159	M_BR32_EuGene_00114691	M_BR32_EuGene_00114721	augustus-LXOP01000045.1-processed-gene-0.5	augustus-LXOP01000045.1-processed-gene-0.6	augustus-LXOQ01000034.1-processed-gene-1.140	augustus-LXOQ01000034.1-processed-gene-1.140	Absent	Absent	Motif:PYRET_LTR	snap-LOFD01000114.1-processed-gene-0.4	Motif:PYRET_LTR	g6614	Motif:PYRET_LTR	M_CD156_EuGene_00133401	Absent	Absent	Motif:MGR583	augustus-LOFE01000168.1-processed-gene-0.1	snap-LOFF01000135.1-processed-gene-0.35	snap-LOFF01000135.1-processed-gene-0.35	Motif:Mariner-1_SS	snap-AYPX01001336.1-processed-gene-0.1	augustus-ATNT01001086.1-processed-gene-0.73	augustus-ATNT01001086.1-processed-gene-0.73	MGG_10000	MGG_10000	augustus-ATNU01001374.1-processed-gene-0.63	augustus-ATNU01001374.1-processed-gene-0.63	augustus-KK214907.1-processed-gene-0.6	augustus-KK214907.1-processed-gene-0.7	augustus-KN711267.1-processed-gene-0.133
MGG_17250	g10401	g10401	g1482	g1481	g8974	Motif:PYRET_LTR	g6079	g6079	g1649	g1649	g8338	g8338	g6143	g6143	g1426	g1426	g4158	g4158	M_BR32_EuGene_00114691	M_BR32_EuGene_00114691	augustus-LXOP01000045.1-processed-gene-0.5	augustus-LXOP01000045.1-processed-gene-0.5	augustus-LXOQ01000034.1-processed-gene-1.141	augustus-LXOQ01000034.1-processed-gene-1.140	augustus-LOFC01001380.1-processed-gene-0.0	Motif:PYRET_LTR	snap-LOFD01000770.1-processed-gene-0.48	Motif:PYRET_LTR	g2095	Motif:PYRET_LTR	M_CD156_EuGene_00138731	Motif:PYRET_LTR	M_US71_EuGene_00107321	M_US71_EuGene_00107341	augustus-LOFE01000213.1-processed-gene-0.5	Missing	snap-LOFF01000135.1-processed-gene-0.36	snap-LOFF01000135.1-processed-gene-0.35	snap-AYPX01000172.1-processed-gene-0.7	Missing	augustus-ATNT01001086.1-processed-gene-0.74	augustus-ATNT01001086.1-processed-gene-0.73	MGG_09998	MGG_10000	augustus-ATNU01001374.1-processed-gene-0.64	augustus-ATNU01001374.1-processed-gene-0.63	augustus-KK214907.1-processed-gene-0.6	augustus-KK214907.1-processed-gene-0.6	augustus-KN711267.1-processed-gene-0.133
MGG_17255	g10387	Motif:PYRET_LTR	g1018	g1019	g9171	g9172	g6065	g6064	g3841	g3842	g8324	g8323	g6129	g6128	g1412	g1411	g4144	g4143	M_BR32_EuGene_00114491	M_BR32_EuGene_00114481	maker-LXOP01000710.1-augustus-gene-0.8	maker-LXOP01000710.1-augustus-gene-0.11	maker-LXOQ01000034.1-augustus-gene-1.11	maker-LXOQ01000034.1-augustus-gene-1.26	maker-LOFC01000051.1-augustus-gene-0.186	maker-LOFC01000051.1-augustus-gene-0.197	maker-LOFD01000500.1-snap-gene-0.50	maker-LOFD01000500.1-snap-gene-0.42	g10460	g10459	M_CD156_EuGene_00133881	M_CD156_EuGene_00133891	Absent	Absent	Absent	Absent	Absent	Absent	Motif:PYRET_LTR	maker-AYPX01003438.1-snap-gene-0.1	Motif:PYRET_LTR	maker-ATNT01001087.1-augustus-gene-0.5	Motif:PYRET_LTR	MGG_09986	Motif:PYRET_LTR	maker-ATNU01001375.1-augustus-gene-0.7	Motif:PYRET_LTR	maker-KK214907.1-augustus-gene-0.105	maker-KN711267.1-augustus-gene-0.57
MGG_17266	g2954	g2953	g9214	g9215	g9204	g9203	g6031	g6032	g7867	g7868	g4827	g4828	g9598	g9599	g1199	g1198	g5885	g5886	M_BR32_EuGene_00114061	M_BR32_EuGene_00114081	augustus-LXOP01000048.1-processed-gene-0.31	maker-LXOP01000048.1-exonerate_protein2genome-gene-0.53	augustus-LXOQ01000067.1-processed-gene-0.90	maker-LXOQ01000067.1-exonerate_protein2genome-gene-0.118	augustus-LOFC01000715.1-processed-gene-0.6	maker-LOFC01000715.1-exonerate_protein2genome-gene-0.118	genemark-LOFD01000427.1-processed-gene-0.50	maker-LOFD01000427.1-exonerate_protein2genome-gene-0.31	g8743	g8742	M_CD156_EuGene_00094771	M_CD156_EuGene_00094751	Motif:PYRET_LTR	Motif:Copia-5_PGr-I	Missing	maker-LOFE01000059.1-exonerate_protein2genome-gene-2.148	Motif:PYRET_LTR	maker-LOFF01000596.1-exonerate_protein2genome-gene-0.46	snap-AYPX01000584.1-processed-gene-0.2	Missing	augustus-ATNT01001100.1-processed-gene-0.32	maker-ATNT01001100.1-exonerate_protein2genome-gene-0.90	MGG_09773	MGG_17265	augustus-ATNU01001398.1-processed-gene-0.6	maker-ATNU01001398.1-exonerate_protein2genome-gene-0.67	augustus-KK214911.1-processed-gene-0.95	maker-KK214911.1-exonerate_protein2genome-gene-0.157	augustus-KN711267.1-processed-gene-1.62
MGG_17301	g3617	Motif:GYMAG2_LTR	g5865	Motif:POT2	Missing	Motif:GYMAG2_LTR	g708	Motif:Mariner-13_SS	g8916	Motif:Mariner-13_SS	g3548	Motif:Mariner-13_SS	g9342	Motif:Mariner-13_SS	g3234	Motif:Mariner-13_SS	g8006	Motif:Mariner-13_SS	M_BR32_EuGene_00145071	Motif:Mariner-13_SS	genemark-LXOP01000650.1-processed-gene-0.7	Motif:Mariner-13_SS	genemark-LXOQ01000191.1-processed-gene-0.6	Motif:Mariner-13_SS	Motif:Mariner-13_SS	Motif:MoTeR1	Absent	Absent	Absent	Absent	Absent	Absent	M_US71_EuGene_00126121	Motif:MoTeR1	Absent	Absent	maker-LOFF01000480.1-snap-gene-0.6	Motif:MoTeR1	Missing	Missing	Missing	Motif:MoTeR1	MGG_10766	Motif:MoTeR1	Missing	Missing	augustus-KK214825.1-processed-gene-0.117	Motif:Mariner-13_SS	maker-JRBC01000871.1-snap-gene-0.48
MGG_17303	Motif:PYRET_LTR	Motif:GYMAG1_LTR	Motif:PYRET_LTR	Motif:GYMAG1_LTR	Motif:PYRET_LTR	Motif:GYMAG1_LTR	Motif:PYRET_LTR	Motif:GYMAG1_LTR	Motif:PYRET_LTR	Motif:GYMAG1_LTR	Motif:PYRET_LTR	Motif:GYMAG1_LTR	Motif:PYRET_LTR	Motif:GYMAG1_LTR	Motif:PYRET_LTR	Motif:GYMAG1_LTR	Motif:PYRET_LTR	Motif:GYMAG1_LTR	Motif:PYRET_LTR	Motif:GYMAG1_LTR	Motif:PYRET_LTR	Motif:GYMAG1_LTR	Motif:PYRET_LTR	Motif:GYMAG1_LTR	Motif:MGR583	Motif:GYMAG1_LTR	Motif:MGR583	Motif:GYMAG1_LTR	Motif:MGR583	Motif:GYMAG1_LTR	Motif:MGR583	Motif:GYMAG1_LTR	Motif:MGR583	Motif:GYMAG1_LTR	maker-LOFE01000377.1-snap-gene-0.30	Motif:GYMAG1_LTR	maker-LOFF01001036.1-snap-gene-0.6	Motif:GYMAG1_LTR	Absent	Absent	Absent	Absent	MGG_17304	Motif:GYMAG1_LTR	maker-ATNU01001421.1-snap-gene-0.6	Motif:GYMAG1_LTR	Absent	Absent	maker-KN711283.1-snap-gene-0.167
MGG_17319	g10563	g10562	g1787	g1786	g2006	g2005	g3570	g3571	g3736	g3737	g6974	g6973	g4258	g4259	g7930	g7929	g4752	g4751	M_BR32_EuGene_00029991	M_BR32_EuGene_00029971	maker-LXOP01000015.1-augustus-gene-1.49	maker-LXOP01000015.1-augustus-gene-1.64	maker-LXOQ01000027.1-augustus-gene-1.304	maker-LXOQ01000027.1-augustus-gene-1.328	maker-LOFC01000385.1-augustus-gene-0.35	maker-LOFC01000385.1-augustus-gene-0.38	maker-LOFD01000031.1-snap-gene-0.75	maker-LOFD01000031.1-snap-gene-0.63	g2804	g2805	M_CD156_EuGene_00026881	M_CD156_EuGene_00026901	M_US71_EuGene_00094051	M_US71_EuGene_00094031	genemark-LOFE01000297.1-processed-gene-0.111	maker-LOFE01000297.1-augustus-gene-0.7	maker-LOFF01000072.1-snap-gene-0.179	maker-LOFF01000072.1-snap-gene-0.167	Motif:OCCAN_MG	maker-AYPX01002633.1-snap-gene-0.6	Motif:OCCAN_MG	maker-ATNT01001169.1-augustus-gene-0.20	Motif:OCCAN_MG	MGG_01096	Motif:OCCAN_MG	maker-ATNU01001488.1-augustus-gene-0.145	Motif:OCCAN_MG	maker-KK214815.1-augustus-gene-4.141	Motif:OCCAN_MG
MGG_17334	g5938	g5938	g4726	g4727	g6665	g6666	g4510	g4511	g4616	g4617	g8188	g8189	g10179	g10179	g8953	g8954	g7643	g7643	M_BR32_EuGene_00028451	M_BR32_EuGene_00028451	maker-LXOP01000165.1-exonerate_protein2genome-gene-0.101	maker-LXOP01000165.1-augustus-gene-0.71	maker-LXOQ01000006.1-exonerate_protein2genome-gene-3.98	maker-LXOQ01000006.1-augustus-gene-3.132	maker-LOFC01000062.1-augustus-gene-0.108	maker-LOFC01000062.1-augustus-gene-1.118	snap-LOFD01000056.1-processed-gene-2.166	snap-LOFD01000056.1-processed-gene-2.166	g6830	g6831	M_CD156_EuGene_00028311	M_CD156_EuGene_00028331	M_US71_EuGene_00020841	M_US71_EuGene_00020861	maker-LOFE01000220.1-augustus-gene-0.217	maker-LOFE01000220.1-augustus-gene-0.217	maker-LOFF01000136.1-exonerate_protein2genome-gene-0.135	snap-LOFF01000136.1-processed-gene-0.194	Missing	Missing	Missing	maker-ATNT01001172.1-augustus-gene-0.87	MGG_17333	MGG_00973	Missing	maker-ATNU01001494.1-augustus-gene-0.18	maker-KK214815.1-exonerate_protein2genome-gene-8.7	maker-KK214815.1-augustus-gene-8.47	maker-KN711236.1-augustus-gene-8.115
MGG_17335	g5913	g5911	g4752	g4754	g6691	g6693	g4536	g4538	g4642	g4644	g8214	g8216	g10154	g10152	g8979	g8981	g7618	g7616	M_BR32_EuGene_00028191	M_BR32_EuGene_00028161	maker-LXOP01000044.1-augustus-gene-0.186	maker-LXOP01000044.1-augustus-gene-0.185	maker-LXOQ01000006.1-augustus-gene-4.34	maker-LXOQ01000006.1-augustus-gene-4.35	maker-LOFC01000062.1-augustus-gene-1.127	maker-LOFC01000062.1-augustus-gene-1.128	maker-LOFD01000056.1-snap-gene-2.192	maker-LOFD01000056.1-snap-gene-2.190	g6856	g6858	M_CD156_EuGene_00028591	M_CD156_EuGene_00028611	M_US71_EuGene_00021121	M_US71_EuGene_00021151	maker-LOFE01000220.1-augustus-gene-0.207	maker-LOFE01000220.1-augustus-gene-0.206	maker-LOFF01000136.1-snap-gene-0.255	maker-LOFF01000136.1-snap-gene-0.257	maker-AYPX01005116.1-snap-gene-0.10	maker-AYPX01005116.1-snap-gene-0.12	maker-ATNT01001173.1-augustus-gene-0.95	maker-ATNT01001173.1-augustus-gene-0.96	MGG_00949	MGG_00947	maker-ATNU01001495.1-augustus-gene-0.3	maker-ATNU01001495.1-augustus-gene-0.4	maker-KK214815.1-augustus-gene-9.6	maker-KK214815.1-augustus-gene-9.7	maker-KN711236.1-augustus-gene-9.79
MGG_17355	g7179	g7178	g4844	g4843	g6783	g6782	g4628	g4627	g8590	g8591	g8306	g8305	g4997	g4998	g9070	g9069	g7527	g7528	M_BR32_EuGene_00027011	M_BR32_EuGene_00027031	maker-LXOP01000090.1-augustus-gene-0.114	augustus-LXOP01000090.1-processed-gene-0.10	maker-LXOQ01000073.1-augustus-gene-0.198	augustus-LXOQ01000073.1-processed-gene-0.175	maker-LOFC01000097.1-augustus-gene-0.38	augustus-LOFC01000097.1-processed-gene-0.70	maker-LOFD01000426.1-snap-gene-0.118	snap-LOFD01000426.1-processed-gene-0.6	g6518	g6519	M_CD156_EuGene_00029691	M_CD156_EuGene_00029671	M_US71_EuGene_00022171	M_US71_EuGene_00022151	maker-LOFE01000008.1-augustus-gene-4.118	augustus-LOFE01000008.1-processed-gene-4.58	genemark-LOFF01000063.1-processed-gene-0.185	snap-LOFF01000063.1-processed-gene-0.71	maker-AYPX01003101.1-snap-gene-0.26	snap-AYPX01003101.1-processed-gene-0.53	maker-ATNT01001175.1-augustus-gene-1.250	augustus-ATNT01001175.1-processed-gene-1.88	MGG_00861	MGG_00863	maker-ATNU01001498.1-augustus-gene-0.174	augustus-ATNU01001498.1-processed-gene-0.217	maker-KK214815.1-snap-gene-12.81	augustus-KK214815.1-processed-gene-12.13	augustus-KN711236.1-processed-gene-12.112
MGG_17366	g8164	g8163	g3550	g3549	g5052	g5051	g10521	g10520	g9058	g9057	g3192	g3191	g1167	g1168	g7866	g7865	g8493	g8494	M_BR32_EuGene_00026121	M_BR32_EuGene_00026111	maker-LXOP01000002.1-augustus-gene-1.214	augustus-LXOP01000002.1-processed-gene-1.30	maker-LXOQ01000090.1-augustus-gene-0.169	augustus-LXOQ01000090.1-processed-gene-0.154	maker-LOFC01000465.1-augustus-gene-0.96	Missing	maker-LOFD01000652.1-snap-gene-0.34	snap-LOFD01000652.1-processed-gene-0.159	g7894	g7895	M_CD156_EuGene_00030531	M_CD156_EuGene_00030541	M_US71_EuGene_00023041	M_US71_EuGene_00023051	maker-LOFE01000303.1-augustus-gene-0.6	augustus-LOFE01000303.1-processed-gene-0.11	maker-LOFF01000302.1-snap-gene-1.2	snap-LOFF01000302.1-processed-gene-1.52	maker-AYPX01001694.1-snap-gene-0.2	Missing	maker-ATNT01001182.1-augustus-gene-0.22	augustus-ATNT01001182.1-processed-gene-0.65	MGG_00795	MGG_00793	maker-ATNU01001503.1-augustus-gene-1.118	augustus-ATNU01001503.1-processed-gene-1.156	maker-KK214815.1-augustus-gene-15.84	augustus-KK214815.1-processed-gene-15.31	maker-KN711236.1-augustus-gene-14.29
MGG_17387	g9074	g9073	g3763	g3762	g4983	g4982	g10452	g10451	g6756	g6757	g5219	g5220	g8108	g8109	g7797	g7796	g8562	g8563	M_BR32_EuGene_00025251	M_BR32_EuGene_00025241	maker-LXOP01000136.1-snap-gene-0.23	maker-LXOP01000136.1-snap-gene-0.14	maker-LXOQ01000008.1-snap-gene-2.167	maker-LXOQ01000008.1-snap-gene-2.155	maker-LOFC01000184.1-snap-gene-0.26	maker-LOFC01000184.1-snap-gene-0.17	maker-LOFD01000343.1-snap-gene-0.101	maker-LOFD01000343.1-snap-gene-0.116	g7963	g7964	M_CD156_EuGene_00031371	M_CD156_EuGene_00031381	M_US71_EuGene_00023861	M_US71_EuGene_00023871	maker-LOFE01000022.1-snap-gene-8.159	maker-LOFE01000022.1-snap-gene-8.147	maker-LOFF01000065.1-snap-gene-0.19	maker-LOFF01000065.1-snap-gene-0.29	maker-AYPX01005537.1-snap-gene-0.5	Missing	maker-ATNT01001183.1-snap-gene-2.132	maker-ATNT01001183.1-snap-gene-2.144	MGG_17386	MGG_00722	maker-ATNU01001503.1-snap-gene-3.267	maker-ATNU01001503.1-snap-gene-3.283	maker-KK214815.1-snap-gene-18.55	maker-KK214815.1-snap-gene-18.67	maker-KN711236.1-snap-gene-17.114
MGG_17390	g9065	g9066	g3754	g3755	g4974	g4975	g10443	g10444	g6765	g6764	g5227	g5226	g8116	g8115	g7788	g7789	g8570	g8569	M_BR32_EuGene_00025131	M_BR32_EuGene_00025151	maker-LXOP01000136.1-augustus-gene-0.7	augustus-LXOP01000136.1-processed-gene-0.110	maker-LXOQ01000008.1-augustus-gene-2.145	genemark-LXOQ01000008.1-processed-gene-2.125	maker-LOFC01000184.1-augustus-gene-0.71	augustus-LOFC01000184.1-processed-gene-0.7	maker-LOFD01000103.1-snap-gene-0.107	augustus-LOFD01000103.1-processed-gene-0.65	g7971	g7970	M_CD156_EuGene_00031481	M_CD156_EuGene_00031461	M_US71_EuGene_00023971	M_US71_EuGene_00023951	maker-LOFE01000022.1-augustus-gene-7.63	maker-LOFE01000022.1-snap-gene-7.82	maker-LOFF01000287.1-snap-gene-0.271	maker-LOFF01000287.1-snap-gene-0.272	maker-AYPX01005539.1-snap-gene-0.3	maker-AYPX01005539.1-snap-gene-0.2	maker-ATNT01001183.1-augustus-gene-2.43	maker-ATNT01001183.1-augustus-gene-2.42	MGG_00712	MGG_00714	maker-ATNU01001503.1-augustus-gene-3.187	genemark-ATNU01001503.1-processed-gene-3.21	maker-KK214815.1-augustus-gene-18.42	augustus-KK214815.1-processed-gene-18.82	genemark-KN711236.1-processed-gene-17.89
MGG_17393	g5999	g5998	g9554	g9553	g6984	g6983	g10423	g10424	g5611	Missing	g5248	g5247	g8136	g8135	g7768	g7769	g8591	g8590	M_BR32_EuGene_00024871	M_BR32_EuGene_00024881	maker-LXOP01000076.1-exonerate_protein2genome-gene-0.42	Missing	maker-LXOQ01000008.1-exonerate_protein2genome-gene-1.36	augustus-LXOQ01000008.1-processed-gene-1.67	maker-LOFC01000161.1-exonerate_protein2genome-gene-0.184	augustus-LOFC01000161.1-processed-gene-0.71	maker-LOFD01000103.1-exonerate_protein2genome-gene-0.66	augustus-LOFD01000103.1-processed-gene-0.45	g7991	g7990	M_CD156_EuGene_00031711	M_CD156_EuGene_00031701	M_US71_EuGene_00024221	M_US71_EuGene_00024211	maker-LOFE01000066.1-exonerate_protein2genome-gene-0.43	augustus-LOFE01000066.1-processed-gene-0.115	maker-LOFF01000287.1-exonerate_protein2genome-gene-0.189	genemark-LOFF01000287.1-processed-gene-0.9	Missing	Missing	maker-ATNT01001183.1-exonerate_protein2genome-gene-3.152	augustus-ATNT01001183.1-processed-gene-3.113	MGG_17394	MGG_00692	maker-ATNU01001503.1-exonerate_protein2genome-gene-3.128	augustus-ATNU01001503.1-processed-gene-3.179	maker-KK214815.1-exonerate_protein2genome-gene-19.125	augustus-KK214815.1-processed-gene-19.69	augustus-KN711236.1-processed-gene-18.51
MGG_17410	g2759	Missing	g9635	g9635	g7065	g7065	g10341	g10340	g9193	g9192	g541	g540	g8739	g8738	g7687	g7686	g8672	g8672	M_BR32_EuGene_00023841	M_BR32_EuGene_00023831	Missing	genemark-LXOP01000784.1-processed-gene-0.2	maker-LXOQ01000099.1-augustus-gene-0.59	genemark-LXOQ01000099.1-processed-gene-0.182	maker-LOFC01000323.1-augustus-gene-0.45	genemark-LOFC01000323.1-processed-gene-0.72	augustus-LOFD01000316.1-processed-gene-1.175	genemark-LOFD01000316.1-processed-gene-1.117	g1352	Missing	M_CD156_EuGene_00018931	M_CD156_EuGene_00018941	M_US71_EuGene_00025271	M_US71_EuGene_00025281	maker-LOFE01000131.1-augustus-gene-0.262	genemark-LOFE01000131.1-processed-gene-0.110	maker-LOFF01000058.1-snap-gene-0.35	genemark-LOFF01000058.1-processed-gene-0.87	Missing	genemark-AYPX01002484.1-processed-gene-0.0	maker-ATNT01001188.1-augustus-gene-1.10	genemark-ATNT01001188.1-processed-gene-1.80	MGG_00617	MGG_17411	maker-ATNU01001507.1-augustus-gene-0.8	genemark-ATNU01001507.1-processed-gene-0.96	augustus-KK214815.1-processed-gene-22.11	maker-KK214815.1-exonerate_protein2genome-gene-22.74	maker-KN711236.1-augustus-gene-21.149
MGG_17463	g8295	g8293	g9832	g9830	g1564	g1562	g6681	g6679	Missing	g283	Missing	g1238	Missing	g5672	g2534	g2532	g8869	g8867	M_BR32_EuGene_00021211	M_BR32_EuGene_00021231	maker-LXOP01000153.1-augustus-gene-0.0	augustus-LXOP01000153.1-processed-gene-0.105	maker-LXOQ01000001.1-snap-gene-1.16	augustus-LXOQ01000001.1-processed-gene-1.57	maker-LOFC01000171.1-augustus-gene-1.237	augustus-LOFC01000171.1-processed-gene-1.153	maker-LOFD01000389.1-snap-gene-0.286	snap-LOFD01000389.1-processed-gene-0.33	g5991	g5993	M_CD156_EuGene_00021421	M_CD156_EuGene_00021401	M_US71_EuGene_00027811	M_US71_EuGene_00027791	maker-LOFE01000033.1-snap-gene-1.133	genemark-LOFE01000033.1-processed-gene-1.37	maker-LOFF01000215.1-snap-gene-0.51	snap-LOFF01000215.1-processed-gene-0.153	genemark-AYPX01004365.1-processed-gene-0.7	snap-AYPX01004365.1-processed-gene-0.32	maker-ATNT01001191.1-augustus-gene-0.1	augustus-ATNT01001191.1-processed-gene-0.57	MGG_00410	MGG_00411	maker-ATNU01001513.1-augustus-gene-0.4	augustus-ATNU01001513.1-processed-gene-0.64	maker-KK214815.1-snap-gene-29.7	augustus-KK214815.1-processed-gene-29.48	augustus-KN711236.1-processed-gene-28.163
MGG_17464	g8302	g8300	g9839	g9837	g1570	g1568	g6688	g6686	Missing	g9791	g9021	g9023	g2593	g2595	g2541	g2539	g8876	g8874	M_BR32_EuGene_00021141	M_BR32_EuGene_00021161	augustus-LXOP01000153.1-processed-gene-0.111	maker-LXOP01000153.1-snap-gene-0.41	augustus-LXOQ01000001.1-processed-gene-1.50	maker-LXOQ01000001.1-snap-gene-1.0	Motif:PYRET_LTR	maker-LOFC01000171.1-snap-gene-1.101	snap-LOFD01000389.1-processed-gene-0.28	maker-LOFD01000389.1-snap-gene-0.274	g5984	g5986	M_CD156_EuGene_00021501	M_CD156_EuGene_00021481	M_US71_EuGene_00027891	M_US71_EuGene_00027871	augustus-LOFE01000033.1-processed-gene-1.226	maker-LOFE01000033.1-snap-gene-1.150	snap-LOFF01000215.1-processed-gene-0.156	maker-LOFF01000215.1-snap-gene-0.67	Motif:MGR583	maker-AYPX01004365.1-snap-gene-0.24	Motif:MGR583	maker-ATNT01001191.1-snap-gene-0.35	Motif:MGR583	MGG_11584	augustus-ATNU01001513.1-processed-gene-0.69	maker-ATNU01001513.1-snap-gene-0.48	maker-KK214815.1-snap-gene-29.25	maker-KK214815.1-snap-gene-29.24	augustus-KN711236.1-processed-gene-28.168
MGG_17473	g6025	g6027	g8434	g8436	g634	g636	g7621	g7623	g8156	g8158	g8952	g8950	g2575	g2573	g3214	g3216	g3364	g3362	M_BR32_EuGene_00020311	M_BR32_EuGene_00020291	augustus-LXOP01000788.1-processed-gene-0.16	maker-LXOP01000788.1-exonerate_protein2genome-gene-0.0	augustus-LXOQ01000055.1-processed-gene-1.83	maker-LXOQ01000055.1-exonerate_protein2genome-gene-1.60	augustus-LOFC01000063.1-processed-gene-0.106	maker-LOFC01000063.1-snap-gene-0.74	maker-LOFD01000735.1-snap-gene-0.50	maker-LOFD01000735.1-snap-gene-0.58	g2109	Missing	M_CD156_EuGene_00022301	M_CD156_EuGene_00022321	M_US71_EuGene_00028701	M_US71_EuGene_00028721	maker-LOFE01000071.1-augustus-gene-0.26	maker-LOFE01000071.1-snap-gene-0.227	maker-LOFF01000300.1-snap-gene-0.46	maker-LOFF01000300.1-snap-gene-0.40	maker-AYPX01004662.1-snap-gene-0.8	Missing	maker-ATNT01001194.1-augustus-gene-1.8	maker-ATNT01001194.1-snap-gene-1.200	MGG_11596	MGG_17474	maker-ATNU01001516.1-augustus-gene-1.93	maker-ATNU01001516.1-snap-gene-1.151	maker-KK214815.1-augustus-gene-32.29	maker-KK214815.1-snap-gene-32.103	maker-KN711236.1-snap-gene-31.40
MGG_17478	g6040	g6039	g8449	g8448	g649	g648	g7636	g7635	g6404	g6405	g8937	g8938	g2560	g2561	g3229	g3228	g3349	g3350	M_BR32_EuGene_00020111	M_BR32_EuGene_00020131	augustus-LXOP01000316.1-processed-gene-0.7	maker-LXOP01000316.1-snap-gene-0.67	augustus-LXOQ01000055.1-processed-gene-1.92	maker-LXOQ01000055.1-augustus-gene-1.176	augustus-LOFC01000229.1-processed-gene-0.88	maker-LOFC01000229.1-augustus-gene-0.53	snap-LOFD01000342.1-processed-gene-0.130	maker-LOFD01000342.1-snap-gene-0.30	g10226	g10227	M_CD156_EuGene_00022511	M_CD156_EuGene_00022491	M_US71_EuGene_00028901	M_US71_EuGene_00028881	augustus-LOFE01000112.1-processed-gene-0.120	maker-LOFE01000112.1-augustus-gene-0.139	snap-LOFF01000159.1-processed-gene-0.214	maker-LOFF01000159.1-snap-gene-0.105	snap-AYPX01004670.1-processed-gene-0.1	maker-AYPX01004670.1-snap-gene-0.9	augustus-ATNT01001195.1-processed-gene-0.13	maker-ATNT01001195.1-augustus-gene-0.46	MGG_00319	MGG_11599	augustus-ATNU01001516.1-processed-gene-2.273	maker-ATNU01001516.1-augustus-gene-2.138	augustus-KK214815.1-processed-gene-32.60	augustus-KK214815.1-processed-gene-32.59	maker-KN711236.1-augustus-gene-31.126
MGG_17536	g1884	g1885	g3966	g3967	g5871	g5872	g6470	g6471	Missing	g5901	g9543	g9544	g4668	g4669	g4543	g4542	g10314	g10313	M_BR32_EuGene_00017271	M_BR32_EuGene_00017251	maker-LXOP01000263.1-snap-gene-0.47	maker-LXOP01000263.1-snap-gene-0.45	maker-LXOQ01000035.1-snap-gene-1.9	maker-LXOQ01000035.1-snap-gene-1.2	maker-LOFC01000756.1-snap-gene-0.72	genemark-LOFC01000756.1-processed-gene-0.36	maker-LOFD01000474.1-snap-gene-1.86	maker-LOFD01000474.1-snap-gene-1.75	g334	g335	M_CD156_EuGene_00025191	M_CD156_EuGene_00025211	M_US71_EuGene_00090171	M_US71_EuGene_00090191	maker-LOFE01000155.1-snap-gene-0.43	genemark-LOFE01000155.1-processed-gene-0.58	maker-LOFF01000079.1-snap-gene-0.68	maker-LOFF01000079.1-snap-gene-0.73	Missing	Missing	maker-ATNT01001223.1-snap-gene-0.156	Missing	MGG_17535	MGG_00106	maker-ATNU01001543.1-snap-gene-0.133	Missing	maker-KK214815.1-snap-gene-41.67	maker-KK214815.1-snap-gene-41.72	maker-KN711255.1-snap-gene-0.144
MGG_17544	g6353	g6354	g4033	g4032	g738	g739	g6536	g6535	g311	g312	g9610	g9609	g4735	g4734	g4476	g4477	g10247	g10248	M_BR32_EuGene_00016461	M_BR32_EuGene_00016461	augustus-LXOP01000244.1-processed-gene-0.77	augustus-LXOP01000244.1-processed-gene-0.72	augustus-LXOQ01000053.1-processed-gene-0.41	augustus-LXOQ01000053.1-processed-gene-0.30	Missing	maker-LOFC01001147.1-augustus-gene-0.14	snap-LOFD01000411.1-processed-gene-0.22	maker-LOFD01000411.1-snap-gene-0.56	g5231	g5232	M_CD156_EuGene_00025951	M_CD156_EuGene_00025921	Motif:PYRET_I-int	M_US71_EuGene_00112161	maker-LOFE01000085.1-augustus-gene-1.16	maker-LOFE01000085.1-augustus-gene-1.15	genemark-LOFF01000140.1-processed-gene-1.162	maker-LOFF01000140.1-snap-gene-1.111	Motif:PYRET_LTR	maker-AYPX01007070.1-snap-gene-0.6	Motif:PYRET_LTR	maker-ATNT01001226.1-augustus-gene-0.47	Motif:PYRET_LTR	MGG_00042	Motif:PYRET_LTR	maker-ATNU01001545.1-augustus-gene-0.157	Motif:PYRET_LTR	maker-KK214815.1-augustus-gene-43.93	maker-KN711264.1-augustus-gene-1.65
MGG_17550	g1085	Motif:PYRET_I-int	g1516	Motif:PYRET_I-int	g9921	Motif:PYRET_I-int	g6547	Motif:PYRET_I-int	Motif:MGRL3_LTR	Motif:PYRET_I-int	g9620	Motif:PYRET_I-int	g465	Motif:PYRET_I-int	g5015	Motif:PYRET_I-int	g10236	Motif:PYRET_I-int	M_BR32_EuGene_00016271	Motif:PYRET_I-int	Motif:PYRET_LTR	Motif:PYRET_I-int	Motif:PYRET_LTR	Motif:PYRET_I-int	Absent	Absent	Motif:PYRET_LTR	Motif:PYRET_I-int	Motif:PYRET_LTR	Motif:PYRET_I-int	Motif:PYRET_LTR	M_CD156_EuGene_00137621	M_US71_EuGene_00122821	M_US71_EuGene_00122841	Motif:MGRL3_LTR	Motif:PYRET_I-int	Absent	Absent	Absent	Absent	Motif:PYRET_LTR	Motif:PYRET_I-int	Motif:PYRET_LTR	Motif:PYRET_I-int	Motif:PYRET_LTR	Motif:PYRET_I-int	Motif:PYRET_LTR	Motif:PYRET_I-int	Motif:PYRET_LTR
MGG_17556	g3407	g3407	g5637	g5635	g3842	g3840	g9719	g9719	g8523	g8523	g7473	g7471	g7051	g7051	g8353	g8351	g10504	g10502	M_BR32_EuGene_00134531	M_BR32_EuGene_00134511	augustus-LXOP01000017.1-processed-gene-0.268	augustus-LXOP01000017.1-processed-gene-0.268	maker-LXOQ01000025.1-augustus-gene-1.8	maker-LXOQ01000025.1-augustus-gene-1.8	Missing	genemark-LOFC01000673.1-processed-gene-0.0	Missing	maker-LOFD01000680.1-snap-gene-0.59	g6568	g6568	M_CD156_EuGene_00009661	M_CD156_EuGene_00009661	M_US71_EuGene_00058471	M_US71_EuGene_00058451	Motif:MGRL3_LTR	Motif:GYMAG1_LTR	Motif:MGRL3_LTR	Motif:GYMAG1_LTR	Motif:MGRL3_LTR	Motif:PYRET_LTR	Motif:MGRL3_LTR	Motif:PYRET_LTR	Motif:MGRL3_LTR	Motif:PYRET_LTR	Motif:MGR583	maker-ATNU01001313.1-snap-gene-0.37	Motif:MGRL3_LTR	maker-KK214907.1-exonerate_protein2genome-gene-6.77	Motif:PYRET_LTR
MGG_17563	g5716	g5714	g5126	g5126	g6149	Motif:MGR583	g9772	g9770	g6414	g6412	g10674	g10672	g7244	g7242	g3326	g3324	g5078	g5078	M_BR32_EuGene_00097641	M_BR32_EuGene_00097641	maker-LXOP01000101.1-exonerate_protein2genome-gene-0.59	maker-LXOP01000101.1-augustus-gene-0.132	maker-LXOQ01000028.1-exonerate_protein2genome-gene-1.39	maker-LXOQ01000028.1-exonerate_protein2genome-gene-1.39	Absent	Absent	maker-LOFD01000230.1-exonerate_protein2genome-gene-0.80	maker-LOFD01000230.1-snap-gene-0.51	g5022	g5020	M_CD156_EuGene_00079591	M_CD156_EuGene_00079591	Missing	M_US71_EuGene_00083041	Missing	maker-LOFE01000893.1-augustus-gene-0.1	Missing	augustus-LOFF01000790.1-processed-gene-0.11	maker-AYPX01004402.1-exonerate_protein2genome-gene-0.18	maker-AYPX01004402.1-exonerate_protein2genome-gene-0.18	Absent	Absent	MGG_17562	Motif:POT2	maker-ATNU01001585.1-exonerate_protein2genome-gene-0.23	maker-ATNU01001585.1-exonerate_protein2genome-gene-0.23	maker-KK214876.1-exonerate_protein2genome-gene-10.13	maker-KK214876.1-exonerate_protein2genome-gene-10.13	maker-KN711256.1-exonerate_protein2genome-gene-4.142
MGG_17567	Absent	Absent	Absent	Absent	Absent	Absent	Absent	Absent	Absent	Absent	Absent	Absent	Absent	Absent	Absent	Absent	Absent	Absent	Absent	Absent	Absent	Absent	Absent	Absent	Absent	Absent	snap-LOFD01000511.1-processed-gene-0.18	maker-LOFD01000511.1-snap-gene-0.65	Absent	Absent	Absent	Absent	M_US71_EuGene_00099471	M_US71_EuGene_00099491	augustus-LOFE01000204.1-processed-gene-0.14	maker-LOFE01000204.1-augustus-gene-0.36	snap-LOFF01000016.1-processed-gene-0.128	maker-LOFF01000016.1-augustus-gene-0.202	Absent	Absent	Missing	maker-ATNT01001256.1-augustus-gene-0.6	MGG_08789	Motif:POT2	Motif:POT2	maker-ATNU01001590.1-augustus-gene-0.1	Motif:POT2	maker-KK214876.1-augustus-gene-11.97	maker-KN711256.1-augustus-gene-3.148
MGG_17579	Motif:GYMAG2_I-int	g7270	Motif:GYMAG2_I-int	g9409	Motif:GYMAG2_I-int	g4243	Motif:GYMAG2_I-int	g5611	Motif:GYMAG2_I-int	g1153	Motif:GYMAG2_I-int	g9852	Motif:GYMAG2_I-int	g8283	Motif:GYMAG2_I-int	g2832	Motif:GYMAG2_I-int	g3221	M_BR32_EuGene_00129231	M_BR32_EuGene_00129211	maker-LXOP01000230.1-augustus-gene-0.45	maker-LXOP01000230.1-augustus-gene-0.44	maker-LXOQ01000065.1-augustus-gene-0.264	maker-LXOQ01000065.1-augustus-gene-0.265	maker-LOFC01000077.1-augustus-gene-0.227	maker-LOFC01000077.1-augustus-gene-0.228	maker-LOFD01000160.1-snap-gene-0.174	maker-LOFD01000160.1-snap-gene-0.173	Motif:GYMAG2_I-int	g8518	M_CD156_EuGene_00126141	M_CD156_EuGene_00126121	Missing	M_US71_EuGene_00100251	maker-LOFE01000228.1-augustus-gene-0.153	maker-LOFE01000228.1-augustus-gene-0.154	maker-LOFF01000580.1-snap-gene-1.131	maker-LOFF01000580.1-snap-gene-1.132	Motif:POT2	maker-AYPX01000532.1-snap-gene-0.17	Missing	Motif:MGR583	Motif:POT2	Motif:MGR583	Missing	Missing	Motif:POT2	maker-KK214876.1-augustus-gene-14.123	genemark-KN711256.1-processed-gene-1.50
MGG_17582	g4495	g4495	g9378	g9378	g4212	g4212	g5642	g5640	g6113	g6113	g9883	g9881	g8314	g8312	g2863	g2861	g3252	g3250	M_BR32_EuGene_00129621	M_BR32_EuGene_00129581	maker-LXOP01000100.1-exonerate_protein2genome-gene-0.99	maker-LXOP01000100.1-exonerate_protein2genome-gene-0.99	maker-LXOQ01000065.1-exonerate_protein2genome-gene-0.112	maker-LXOQ01000065.1-exonerate_protein2genome-gene-0.112	maker-LOFC01000077.1-exonerate_protein2genome-gene-0.236	maker-LOFC01000077.1-exonerate_protein2genome-gene-0.236	maker-LOFD01000896.1-exonerate_protein2genome-gene-0.23	Missing	g3886	Missing	M_CD156_EuGene_00126521	M_CD156_EuGene_00126491	M_US71_EuGene_00109581	M_US71_EuGene_00109581	maker-LOFE01000176.1-exonerate_protein2genome-gene-0.41	maker-LOFE01000176.1-exonerate_protein2genome-gene-0.41	maker-LOFF01000580.1-exonerate_protein2genome-gene-0.28	maker-LOFF01000580.1-exonerate_protein2genome-gene-0.28	maker-AYPX01001208.1-exonerate_protein2genome-gene-0.10	maker-AYPX01001206.1-augustus-gene-0.4	Motif:POT2	augustus-ATNT01001264.1-processed-gene-0.78	MGG_17583	MGG_08685	maker-ATNU01001602.1-exonerate_protein2genome-gene-0.13	augustus-ATNU01001601.1-processed-gene-0.90	augustus-KK214876.1-processed-gene-15.55	maker-KK214876.1-snap-gene-15.33	Motif:POT2
MGG_17590	g5939	g5938	g4726	g4726	g6665	g6665	g4510	g4510	g4616	g4616	g8188	g8188	g10180	g10179	g8953	g8953	g7644	g7643	M_BR32_EuGene_00028471	M_BR32_EuGene_00028451	maker-LXOP01000165.1-exonerate_protein2genome-gene-0.101	maker-LXOP01000165.1-exonerate_protein2genome-gene-0.101	maker-LXOQ01000006.1-exonerate_protein2genome-gene-3.98	maker-LXOQ01000006.1-exonerate_protein2genome-gene-3.98	Missing	Motif:GYMAG2_LTR	maker-LOFD01000056.1-exonerate_protein2genome-gene-2.264	snap-LOFD01000056.1-processed-gene-2.166	g6830	g6830	M_CD156_EuGene_00028311	M_CD156_EuGene_00028311	M_US71_EuGene_00020841	M_US71_EuGene_00020841	maker-LOFE01000220.1-exonerate_protein2genome-gene-0.136	maker-LOFE01000220.1-augustus-gene-0.217	maker-LOFF01000136.1-exonerate_protein2genome-gene-0.135	maker-LOFF01000136.1-exonerate_protein2genome-gene-0.135	Motif:PYRET_LTR	Motif:GYMAG2_LTR	Missing	Motif:GYMAG2_LTR	Motif:Mariner-1_SS	Motif:GYMAG2_LTR	Missing	Motif:GYMAG2_LTR	Motif:Mariner-1_SS	Motif:GYMAG2_LTR	Motif:GYMAG2_LTR
MGG_17597	Missing	g3748	Motif:Copia-1_MPA-LTR	g2504	Motif:Copia-1_MPA-LTR	g407	Motif:Copia-1_MPA-LTR	g1997	Motif:Copia-1_MPA-LTR	g5741	Motif:Copia-1_MPA-LTR	g1426	Motif:Copia-1_MPA-LTR	g3014	Motif:Copia-1_MPA-LTR	g6716	Motif:Copia-1_MPA-LTR	g1684	Motif:Copia-1_MPA-LTR	M_BR32_EuGene_00141281	Missing	augustus-LXOP01000183.1-processed-gene-0.12	Motif:Copia-1_MPA-LTR	augustus-LXOQ01000163.1-processed-gene-0.61	Motif:Copia-1_MPA-LTR	augustus-LOFC01000423.1-processed-gene-0.3	Motif:Copia-1_MPA-LTR	snap-LOFD01000360.1-processed-gene-0.11	Motif:Copia-1_MPA-LTR	g8703	Motif:Copia-1_MPA-LTR	M_CD156_EuGene_00135881	Missing	M_US71_EuGene_00134631	Motif:Copia-1_MPA-LTR	augustus-LOFE01000543.1-processed-gene-0.64	Motif:Copia-1_MPA-LTR	genemark-LOFF01000613.1-processed-gene-0.67	Motif:GYMAG2_LTR	augustus-AYPX01001137.1-processed-gene-0.8	Motif:GYMAG2_LTR	augustus-ATNT01001288.1-processed-gene-0.3	Motif:GYMAG2_LTR	MGG_15364	Motif:GYMAG2_LTR	augustus-ATNU01001630.1-processed-gene-0.45	Motif:GYMAG2_LTR	augustus-KK214824.1-processed-gene-2.3	Motif:GYMAG2_LTR
MGG_17601	Motif:MGRL3_LTR	g4814	Motif:MGRL3_LTR	g3249	Motif:MGRL3_LTR	g8412	Motif:MGRL3_LTR	g1811	Motif:MGRL3_LTR	g6028	Motif:MGRL3_LTR	g2145	Motif:MGRL3_LTR	g3158	Motif:MGRL3_LTR	g3944	Motif:MGRL3_LTR	g5304	Motif:MGRL3_LTR	M_BR32_EuGene_00125061	Motif:MGRL3_LTR	snap-LXOP01000879.1-processed-gene-0.2	Motif:MGRL3_LTR	snap-LXOQ01000012.1-processed-gene-3.81	Missing	snap-LOFC01000570.1-processed-gene-0.58	Motif:MGRL3_LTR	snap-LOFD01000392.1-processed-gene-0.11	Motif:MGRL3_LTR	g1971	Motif:MGRL3_LTR	M_CD156_EuGene_00106461	Motif:MGRL3_LTR	M_US71_EuGene_00030321	Motif:MGRL3_LTR	augustus-LOFE01000111.1-processed-gene-0.11	Motif:MGRL3_LTR	genemark-LOFF01000688.1-processed-gene-0.12	Motif:MGRL3_LTR	Motif:POT2	Motif:MGRL3_LTR	Motif:POT2	Motif:MGRL3_LTR	Motif:POT2	Motif:MGRL3_LTR	Motif:POT2	Motif:MGRL3_LTR	Motif:POT2	Motif:POT2
MGG_17614	Missing	Missing	Motif:GYMAG2_LTR	g5865	Motif:GYMAG2_LTR	Motif:POT2	Motif:GYMAG2_LTR	Motif:POT2	Missing	Motif:POT2	Motif:GYMAG2_LTR	Motif:POT2	Motif:GYMAG2_LTR	Motif:POT2	Motif:GYMAG2_LTR	Motif:POT2	Motif:GYMAG2_LTR	Motif:POT2	Motif:POT2	M_BR32_EuGene_00104291	maker-LXOP01001100.1-exonerate_protein2genome-gene-0.3	maker-LXOP01001100.1-exonerate_protein2genome-gene-0.0	maker-LXOQ01000113.1-exonerate_protein2genome-gene-0.6	maker-LXOQ01000113.1-exonerate_protein2genome-gene-0.9	maker-LOFC01000142.1-exonerate_protein2genome-gene-0.3	maker-LOFC01000142.1-exonerate_protein2genome-gene-0.0	snap-LOFD01000537.1-processed-gene-0.91	Motif:GYMAG2_LTR	Missing	Motif:GYMAG2_LTR	Missing	Motif:GYMAG2_LTR	M_US71_EuGene_00111161	Motif:GYMAG2_LTR	Missing	Missing	Motif:PYRET_LTR	Missing	Missing	Motif:MGRL3_I-int	augustus-ATNT01001403.1-processed-gene-0.8	Motif:GYMAG2_LTR	Motif:Mariner-1_SS	Motif:MGRL3_I-int	Motif:MGRL3_LTR	Motif:GYMAG2_LTR	Motif:MGRL3_LTR	Motif:GYMAG2_LTR	Motif:MGRL3_LTR
MGG_17628	g1210	g1209	g2049	g2048	g8494	g8493	g9158	g9157	g6282	g6281	g2060	g2061	g3074	g3075	g1115	g1114	g5219	g5220	M_BR32_EuGene_00125951	M_BR32_EuGene_00125931	maker-LXOP01000277.1-snap-gene-0.45	snap-LXOP01000277.1-processed-gene-0.65	maker-LXOQ01000012.1-snap-gene-1.30	snap-LXOQ01000012.1-processed-gene-1.41	maker-LOFC01000014.1-augustus-gene-0.15	genemark-LOFC01000014.1-processed-gene-0.86	maker-LOFD01000072.1-snap-gene-0.87	Motif:Copia-69_BG-I	g9655	g9656	M_CD156_EuGene_00105461	M_CD156_EuGene_00105481	Motif:PYRET_I-int	M_US71_EuGene_00058521	Missing	augustus-LOFE01000053.1-processed-gene-0.0	Missing	augustus-LOFF01000316.1-processed-gene-0.0	maker-AYPX01003703.1-snap-gene-0.6	snap-AYPX01003703.1-processed-gene-0.13	maker-ATNT01001316.1-augustus-gene-0.7	genemark-ATNT01001316.1-processed-gene-0.134	MGG_10434	MGG_10432	maker-ATNU01001662.1-augustus-gene-0.94	genemark-ATNU01001662.1-processed-gene-0.0	maker-KK214824.1-augustus-gene-6.0	snap-KK214824.1-processed-gene-6.91	snap-KN711278.1-processed-gene-0.0
MGG_17630	g1217	g1218	g11019	g11018	g8501	g8502	g9165	g9166	g5201	g5200	g2053	g2052	g3067	g3066	g1122	g1123	g5212	g5211	M_BR32_EuGene_00126061	M_BR32_EuGene_00126071	maker-LXOP01000181.1-augustus-gene-0.51	maker-LXOP01000181.1-augustus-gene-0.52	maker-LXOQ01000012.1-snap-gene-1.21	maker-LXOQ01000012.1-augustus-gene-1.3	maker-LOFC01000424.1-snap-gene-0.162	maker-LOFC01000424.1-augustus-gene-0.47	maker-LOFD01000072.1-snap-gene-0.94	maker-LOFD01000072.1-snap-gene-0.95	g9648	g9647	M_CD156_EuGene_00105341	M_CD156_EuGene_00105331	M_US71_EuGene_00113051	M_US71_EuGene_00113061	maker-LOFE01000498.1-snap-gene-0.27	maker-LOFE01000498.1-augustus-gene-0.12	genemark-LOFF01000570.1-processed-gene-0.7	maker-LOFF01000570.1-snap-gene-0.40	maker-AYPX01000957.1-snap-gene-0.2	maker-AYPX01000957.1-snap-gene-0.3	maker-ATNT01001318.1-snap-gene-0.47	maker-ATNT01001318.1-augustus-gene-0.6	MGG_04345	MGG_04344	maker-ATNU01001670.1-snap-gene-0.204	maker-ATNU01001670.1-augustus-gene-0.141	maker-KK214824.1-snap-gene-6.113	maker-KK214824.1-augustus-gene-6.8	maker-KN711242.1-augustus-gene-17.120
MGG_17659	Missing	g9763	Motif:PYRET_LTR	g1218	Motif:PYRET_LTR	g7924	Motif:PYRET_LTR	g3750	g8868	g8866	Motif:PYRET_LTR	g2015	Motif:PYRET_LTR	g1426	Motif:PYRET_LTR	g1160	Motif:PYRET_LTR	g7748	Motif:NHT2_I-int	M_BR32_EuGene_00102631	Missing	maker-LXOP01000536.1-augustus-gene-0.17	Motif:PYRET_LTR	maker-LXOQ01000302.1-augustus-gene-0.29	Missing	Missing	Motif:PYRET_LTR	maker-LOFD01000012.1-snap-gene-0.25	Motif:PYRET_LTR	g7548	Motif:PYRET_LTR	M_CD156_EuGene_00137441	M_US71_EuGene_00042851	M_US71_EuGene_00042831	maker-LOFE01000039.1-snap-gene-0.36	Missing	maker-LOFF01000169.1-snap-gene-0.156	maker-LOFF01000169.1-snap-gene-0.139	Missing	Motif:MGR583	Motif:MGRL3_LTR	Missing	MGG_17660	Motif:MGR583	maker-ATNU01001724.1-exonerate_protein2genome-gene-0.4	Motif:PYRET_LTR	maker-KK214824.1-exonerate_protein2genome-gene-8.78	Motif:PYRET_LTR	Motif:PYRET_LTR
MGG_17666	g632	g633	g3141	g3142	g3385	g3386	g3661	g3662	g8886	g8887	g2161	g2160	g2194	g2193	g504	g505	g4819	g4818	M_BR32_EuGene_00074201	M_BR32_EuGene_00074181	maker-LXOP01000160.1-augustus-gene-0.53	snap-LXOP01000160.1-processed-gene-0.107	maker-LXOQ01000106.1-augustus-gene-0.5	snap-LXOQ01000106.1-processed-gene-0.126	maker-LOFC01000779.1-augustus-gene-0.21	snap-LOFC01000779.1-processed-gene-0.49	maker-LOFD01000064.1-snap-gene-0.209	snap-LOFD01000064.1-processed-gene-0.73	g7510	g7511	M_CD156_EuGene_00065511	M_CD156_EuGene_00065491	M_US71_EuGene_00043071	M_US71_EuGene_00043091	maker-LOFE01000065.1-augustus-gene-4.101	genemark-LOFE01000065.1-processed-gene-4.213	maker-LOFF01000047.1-snap-gene-1.92	maker-LOFF01000047.1-snap-gene-1.91	maker-AYPX01000665.1-snap-gene-0.20	maker-AYPX01000665.1-augustus-gene-0.37	maker-ATNT01001360.1-augustus-gene-0.79	snap-ATNT01001360.1-processed-gene-0.160	MGG_04242	MGG_04241	maker-ATNU01001732.1-augustus-gene-0.62	snap-ATNU01001732.1-processed-gene-0.43	maker-KK214824.1-augustus-gene-9.123	snap-KK214824.1-processed-gene-9.32	maker-KN711242.1-augustus-gene-15.7
MGG_17667	g646	g647	g3155	g3156	g3399	g3400	g3675	g3676	g599	g598	g2147	g2146	g2180	g2179	g518	g519	g4805	g4804	M_BR32_EuGene_00073991	M_BR32_EuGene_00073971	augustus-LXOP01000160.1-processed-gene-0.8	maker-LXOP01000160.1-augustus-gene-0.58	maker-LXOQ01000106.1-augustus-gene-0.9	maker-LXOQ01000106.1-augustus-gene-0.0	augustus-LOFC01000089.1-processed-gene-0.20	maker-LOFC01000089.1-augustus-gene-0.43	maker-LOFD01000064.1-snap-gene-0.201	maker-LOFD01000064.1-snap-gene-0.217	g7523	g7524	M_CD156_EuGene_00065331	M_CD156_EuGene_00065311	M_US71_EuGene_00043231	M_US71_EuGene_00043251	maker-LOFE01000065.1-augustus-gene-4.109	maker-LOFE01000065.1-augustus-gene-4.97	maker-LOFF01000047.1-snap-gene-1.97	maker-LOFF01000047.1-snap-gene-1.86	maker-AYPX01001683.1-snap-gene-0.25	maker-AYPX01001683.1-snap-gene-0.28	augustus-ATNT01001360.1-processed-gene-0.247	maker-ATNT01001360.1-augustus-gene-0.84	MGG_04227	MGG_04225	augustus-ATNU01001732.1-processed-gene-0.8	maker-ATNU01001732.1-augustus-gene-0.67	augustus-KK214824.1-processed-gene-9.9	maker-KK214824.1-augustus-gene-9.128	maker-KN711242.1-augustus-gene-15.2
MGG_17687	g4077	g4075	g9535	g9533	g1955	g1956	g1904	g1902	g4032	g4033	g1099	g1100	g5781	g5782	g1282	g1283	g8041	g8042	M_BR32_EuGene_00072461	M_BR32_EuGene_00072481	augustus-LXOP01000082.1-processed-gene-0.8	maker-LXOP01000082.1-augustus-gene-0.82	augustus-LXOQ01000020.1-processed-gene-2.88	maker-LXOQ01000020.1-augustus-gene-2.73	genemark-LOFC01000330.1-processed-gene-0.120	maker-LOFC01000330.1-augustus-gene-0.52	Missing	maker-LOFD01000553.1-snap-gene-0.34	g3371	g3372	M_CD156_EuGene_00063841	M_CD156_EuGene_00063861	M_US71_EuGene_00044721	M_US71_EuGene_00044711	augustus-LOFE01000024.1-processed-gene-0.118	maker-LOFE01000024.1-augustus-gene-0.123	genemark-LOFF01000101.1-processed-gene-0.112	maker-LOFF01000101.1-snap-gene-0.78	augustus-AYPX01006247.1-processed-gene-0.5	maker-AYPX01006247.1-snap-gene-0.27	augustus-ATNT01001365.1-processed-gene-0.53	Missing	MGG_14914	MGG_04103	augustus-ATNU01001734.1-processed-gene-0.25	Missing	augustus-KK214824.1-processed-gene-14.24	augustus-KK214824.1-processed-gene-14.43	augustus-KN711242.1-processed-gene-10.169
MGG_17711	Missing	g10839	g2382	g2381	g2196	g2197	g1584	g1585	g3936	g3937	g2397	g2396	g6556	g6555	g2444	g2445	g2399	g2400	M_BR32_EuGene_00071221	M_BR32_EuGene_00071201	maker-LXOP01000423.1-snap-gene-0.36	maker-LXOP01000423.1-snap-gene-0.37	maker-LXOQ01000038.1-snap-gene-1.260	maker-LXOQ01000038.1-augustus-gene-1.225	maker-LOFC01000307.1-snap-gene-2.94	genemark-LOFC01000307.1-processed-gene-2.134	maker-LOFD01000191.1-snap-gene-0.56	maker-LOFD01000191.1-snap-gene-0.57	g2087	g2086	M_CD156_EuGene_00062631	M_CD156_EuGene_00062611	M_US71_EuGene_00045941	M_US71_EuGene_00045961	maker-LOFE01000005.1-snap-gene-2.43	genemark-LOFE01000005.1-processed-gene-2.64	maker-LOFF01000277.1-snap-gene-0.135	maker-LOFF01000277.1-augustus-gene-0.33	maker-AYPX01005318.1-snap-gene-0.0	Missing	maker-ATNT01001368.1-snap-gene-1.280	maker-ATNT01001368.1-snap-gene-1.281	MGG_14924	MGG_03995	maker-ATNU01001736.1-snap-gene-2.264	maker-ATNU01001736.1-snap-gene-2.265	maker-KK214824.1-snap-gene-17.69	maker-KK214824.1-snap-gene-17.70	maker-KN711242.1-snap-gene-7.35
MGG_17760	Motif:MGRL3_LTR	Motif:GYMAG1_LTR	Motif:MGRL3_LTR	Motif:GYMAG1_LTR	Motif:MGRL3_LTR	Motif:GYMAG1_LTR	Motif:MGRL3_LTR	Motif:GYMAG1_LTR	Motif:MGRL3_LTR	Motif:MGR583	Motif:MGRL3_LTR	Motif:GYMAG1_LTR	Motif:MGRL3_LTR	Motif:GYMAG1_LTR	Motif:MGRL3_LTR	Motif:MGR583	Motif:MGRL3_LTR	Motif:MGR583	Motif:MGRL3_LTR	M_BR32_EuGene_00068691	Motif:MGRL3_LTR	Motif:Tad1-32_BG	Motif:MGRL3_LTR	Motif:MGR583	Motif:MGRL3_LTR	Motif:GYMAG1_LTR	Motif:MGRL3_LTR	Motif:GYMAG1_LTR	Motif:MGRL3_LTR	Motif:GYMAG1_LTR	Motif:MGRL3_LTR	Motif:GYMAG1_LTR	Motif:MGRL3_LTR	M_US71_EuGene_00029931	Motif:MGRL3_LTR	Motif:MGR583	Motif:MGRL3_LTR	Motif:MGR583	Motif:MGRL3_LTR	Missing	Absent	Absent	Motif:MGRL3_LTR	Motif:POT2	Motif:MGRL3_LTR	Motif:MGR583	Motif:MGRL3_LTR	Motif:MGR583	Motif:MGR583
MGG_17792	g4510	g4512	g7343	g7345	g5510	g5512	g5677	g5675	g8239	g8237	g10581	g10579	g5543	g5541	g4181	g4179	g1888	g1886	M_BR32_EuGene_00107631	M_BR32_EuGene_00107611	maker-LXOP01000134.1-augustus-gene-0.95	maker-LXOP01000134.1-augustus-gene-0.96	maker-LXOQ01000022.1-augustus-gene-2.49	maker-LXOQ01000022.1-augustus-gene-2.50	genemark-LOFC01000268.1-processed-gene-0.83	augustus-LOFC01000268.1-processed-gene-0.18	snap-LOFD01000137.1-processed-gene-0.115	maker-LOFD01000137.1-snap-gene-0.153	g10020	g10022	M_CD156_EuGene_00092561	M_CD156_EuGene_00092541	M_US71_EuGene_00071261	M_US71_EuGene_00071281	genemark-LOFE01000163.1-processed-gene-1.71	maker-LOFE01000163.1-augustus-gene-1.155	maker-LOFF01000142.1-snap-gene-0.326	maker-LOFF01000142.1-snap-gene-0.325	maker-AYPX01003979.1-snap-gene-0.26	snap-AYPX01003979.1-processed-gene-0.9	augustus-ATNT01001419.1-processed-gene-0.3	augustus-ATNT01001419.1-processed-gene-0.2	MGG_09381	MGG_12016	augustus-ATNU01001810.1-processed-gene-0.29	augustus-ATNU01001810.1-processed-gene-0.28	augustus-KK214874.1-processed-gene-4.117	augustus-KK214874.1-processed-gene-4.116	augustus-KN711249.1-processed-gene-6.133
MGG_17799	g8205	g8205	g304	g304	g386	g384	g5704	g5704	g3269	g3269	g10608	g10608	g5570	g5570	g4208	g4208	g1915	g1915	M_BR32_EuGene_00107991	M_BR32_EuGene_00107991	augustus-LXOP01000034.1-processed-gene-0.32	snap-LXOP01000034.1-processed-gene-0.233	augustus-LXOQ01000022.1-processed-gene-2.172	snap-LXOQ01000022.1-processed-gene-2.218	augustus-LOFC01001169.1-processed-gene-0.10	snap-LOFC01001169.1-processed-gene-0.0	snap-LOFD01000121.1-processed-gene-0.57	snap-LOFD01000121.1-processed-gene-0.57	g10642	g10640	M_CD156_EuGene_00092911	M_CD156_EuGene_00092911	M_US71_EuGene_00070931	M_US71_EuGene_00070911	augustus-LOFE01000163.1-processed-gene-2.38	augustus-LOFE01000163.1-processed-gene-2.38	snap-LOFF01000010.1-processed-gene-0.80	snap-LOFF01000010.1-processed-gene-0.80	Missing	snap-AYPX01001643.1-processed-gene-0.14	augustus-ATNT01001421.1-processed-gene-0.41	augustus-ATNT01001421.1-processed-gene-0.41	MGG_09359	MGG_09359	Missing	maker-ATNU01000617.1-exonerate_protein2genome-gene-0.0	maker-KK214874.1-snap-gene-5.3	maker-KK214874.1-snap-gene-5.3	augustus-KN711249.1-processed-gene-5.144
MGG_17800	g8205	g8207	g304	g306	g384	g384	g5704	g5706	g3269	g3271	g10608	g10610	g5570	g5572	g4208	g4210	g1915	g1917	M_BR32_EuGene_00107991	M_BR32_EuGene_00108011	snap-LXOP01000034.1-processed-gene-0.233	snap-LXOP01000034.1-processed-gene-0.233	snap-LXOQ01000022.1-processed-gene-2.218	snap-LXOQ01000022.1-processed-gene-2.218	snap-LOFC01001169.1-processed-gene-0.0	snap-LOFC01001169.1-processed-gene-0.0	snap-LOFD01000121.1-processed-gene-0.57	genemark-LOFD01000121.1-processed-gene-0.116	g10640	g10640	M_CD156_EuGene_00092911	M_CD156_EuGene_00092931	M_US71_EuGene_00070911	M_US71_EuGene_00070911	augustus-LOFE01000163.1-processed-gene-2.38	genemark-LOFE01000163.1-processed-gene-2.162	snap-LOFF01000010.1-processed-gene-0.80	snap-LOFF01000010.1-processed-gene-0.98	snap-AYPX01001643.1-processed-gene-0.14	Missing	augustus-ATNT01001421.1-processed-gene-0.41	genemark-ATNT01001421.1-processed-gene-0.60	MGG_09359	MGG_09357	maker-ATNU01000617.1-exonerate_protein2genome-gene-0.0	genemark-ATNU01000623.1-processed-gene-0.69	maker-KK214874.1-snap-gene-5.3	snap-KK214874.1-processed-gene-5.39	snap-KN711249.1-processed-gene-5.163
MGG_17837	g59	Missing	g10714	Missing	g254	Missing	Missing	g1040	g9521	Missing	Missing	g1075	Missing	g5397	g7429	g7430	g7215	g7214	M_BR32_EuGene_00109441	M_BR32_EuGene_00109451	maker-LXOP01000052.1-exonerate_protein2genome-gene-0.85	augustus-LXOP01000052.1-processed-gene-0.9	maker-LXOQ01000043.1-exonerate_protein2genome-gene-1.54	augustus-LXOQ01000043.1-processed-gene-1.171	maker-LOFC01000080.1-exonerate_protein2genome-gene-0.6	maker-LOFC01000080.1-exonerate_protein2genome-gene-0.49	maker-LOFD01000084.1-exonerate_protein2genome-gene-0.5	genemark-LOFD01000084.1-processed-gene-0.112	g187	Missing	M_CD156_EuGene_00112451	M_CD156_EuGene_00112461	M_US71_EuGene_00069641	M_US71_EuGene_00069631	maker-LOFE01000192.1-exonerate_protein2genome-gene-0.296	augustus-LOFE01000192.1-processed-gene-0.26	maker-LOFF01000397.1-exonerate_protein2genome-gene-0.81	genemark-LOFF01000397.1-processed-gene-0.141	maker-AYPX01005731.1-exonerate_protein2genome-gene-0.1	Missing	maker-ATNT01001429.1-exonerate_protein2genome-gene-0.67	augustus-ATNT01001429.1-processed-gene-0.50	MGG_17836	MGG_09847	maker-ATNU01001820.1-exonerate_protein2genome-gene-0.157	augustus-ATNU01001820.1-processed-gene-0.28	maker-KK214909.1-exonerate_protein2genome-gene-10.98	augustus-KK214909.1-processed-gene-10.22	augustus-KN711249.1-processed-gene-1.120
MGG_17849	g4834	g4835	g1884	g1885	g3669	g3670	g1393	g1392	g6179	g6180	g4466	g4465	g9232	g9231	g6038	g6037	g2529	g2530	M_BR32_EuGene_00123001	M_BR32_EuGene_00123011	augustus-LXOP01000170.1-processed-gene-0.110	maker-LXOP01000170.1-augustus-gene-0.27	augustus-LXOQ01000089.1-processed-gene-0.163	maker-LXOQ01000089.1-augustus-gene-0.202	augustus-LOFC01000082.1-processed-gene-0.143	maker-LOFC01000082.1-augustus-gene-0.72	genemark-LOFD01000083.1-processed-gene-0.18	maker-LOFD01000083.1-snap-gene-0.98	g1698	g1699	M_CD156_EuGene_00127971	M_CD156_EuGene_00127981	M_US71_EuGene_00117751	M_US71_EuGene_00117741	maker-LOFE01000454.1-augustus-gene-0.22	maker-LOFE01000454.1-augustus-gene-0.23	genemark-LOFF01000590.1-processed-gene-0.70	maker-LOFF01000590.1-snap-gene-0.57	maker-AYPX01001511.1-augustus-gene-0.22	maker-AYPX01001511.1-snap-gene-0.30	maker-ATNT01001439.1-augustus-gene-0.70	maker-ATNT01001439.1-augustus-gene-0.71	MGG_10345	MGG_10344	Motif:PYRET_LTR	Missing	maker-KK214868.1-augustus-gene-2.108	Motif:POT2	maker-KN711262.1-augustus-gene-0.105
MGG_17885	g3554	g3555	g2821	g2820	g2910	g2911	g9359	g9360	g4697	g4696	g5993	g5994	g5638	g5637	g10562	g10563	g2419	g2420	M_BR32_EuGene_00054381	M_BR32_EuGene_00054361	augustus-LXOP01000190.1-processed-gene-0.79	augustus-LXOP01000190.1-processed-gene-0.80	augustus-LXOQ01000066.1-processed-gene-0.108	augustus-LXOQ01000066.1-processed-gene-0.107	augustus-LOFC01000182.1-processed-gene-0.9	augustus-LOFC01000182.1-processed-gene-0.8	maker-LOFD01000138.1-snap-gene-0.103	genemark-LOFD01000138.1-processed-gene-0.17	g6391	g6392	M_CD156_EuGene_00051441	M_CD156_EuGene_00051461	M_US71_EuGene_00095251	M_US71_EuGene_00095271	augustus-LOFE01000034.1-processed-gene-0.40	genemark-LOFE01000034.1-processed-gene-0.130	snap-LOFF01000257.1-processed-gene-0.38	genemark-LOFF01000257.1-processed-gene-0.11	maker-AYPX01005819.1-snap-gene-0.14	augustus-AYPX01005819.1-processed-gene-0.4	augustus-ATNT01001468.1-processed-gene-0.143	augustus-ATNT01001468.1-processed-gene-0.142	MGG_03030	MGG_03032	augustus-ATNU01001864.1-processed-gene-0.114	augustus-ATNU01001864.1-processed-gene-0.113	maker-KK214906.1-augustus-gene-3.4	augustus-KK214906.1-processed-gene-3.62	augustus-KN711239.1-processed-gene-19.158
MGG_17894	Motif:GYMAG1_LTR	Motif:GYMAG2_LTR	Motif:PYRET_LTR	Motif:GYMAG2_LTR	Motif:GYMAG1_LTR	Motif:GYMAG2_LTR	Motif:PYRET_LTR	Motif:GYMAG2_LTR	Motif:PYRET_LTR	Motif:GYMAG2_LTR	Motif:PYRET_LTR	Motif:GYMAG2_LTR	Motif:PYRET_LTR	Motif:GYMAG2_LTR	Motif:PYRET_LTR	Motif:GYMAG2_LTR	Motif:PYRET_LTR	Motif:GYMAG2_LTR	Motif:PYRET_LTR	Motif:GYMAG2_LTR	Missing	Motif:GYMAG2_LTR	Motif:PYRET_LTR	Motif:GYMAG2_LTR	Missing	Motif:GYMAG2_LTR	Missing	Motif:GYMAG2_LTR	Missing	Motif:GYMAG2_LTR	Motif:GYMAG1_LTR	Motif:GYMAG2_LTR	Motif:GYMAG1_LTR	Motif:GYMAG2_LTR	Missing	Missing	Missing	Motif:GYMAG2_LTR	Motif:GYMAG2_LTR	Motif:GYMAG1_LTR	Motif:GYMAG2_LTR	Motif:GYMAG2_LTR	Motif:GYMAG2_LTR	Motif:GYMAG2_LTR	Motif:GYMAG2_LTR	Motif:GYMAG2_LTR	Motif:GYMAG2_LTR	Motif:GYMAG2_LTR	maker-KN711239.1-exonerate_protein2genome-gene-18.37
MGG_17896	g4032	g4032	g6313	g6313	g2871	g2871	g9319	g9319	g4512	g4510	g5953	g5953	g218	g216	g10523	g10523	g5949	g5947	M_BR32_EuGene_00054971	M_BR32_EuGene_00054941	augustus-LXOP01000469.1-processed-gene-0.47	augustus-LXOP01000469.1-processed-gene-0.47	augustus-LXOQ01000275.1-processed-gene-0.18	maker-LXOQ01000275.1-snap-gene-0.58	augustus-LOFC01000030.1-processed-gene-0.44	maker-LOFC01000030.1-snap-gene-0.57	snap-LOFD01000781.1-processed-gene-0.20	snap-LOFD01000781.1-processed-gene-0.20	g2285	g2283	M_CD156_EuGene_00050931	M_CD156_EuGene_00050931	M_US71_EuGene_00054031	M_US71_EuGene_00054031	augustus-LOFE01000147.1-processed-gene-1.105	augustus-LOFE01000147.1-processed-gene-1.105	snap-LOFF01000234.1-processed-gene-0.77	snap-LOFF01000234.1-processed-gene-0.77	snap-AYPX01002168.1-processed-gene-0.24	snap-AYPX01002168.1-processed-gene-0.24	augustus-ATNT01001471.1-processed-gene-0.35	maker-ATNT01001471.1-snap-gene-0.44	MGG_17897	MGG_02991	augustus-ATNU01001867.1-processed-gene-0.8	maker-ATNU01001867.1-snap-gene-0.19	augustus-KK214906.1-processed-gene-4.54	maker-KK214906.1-snap-gene-4.59	augustus-KN711239.1-processed-gene-18.125
MGG_17899	g4031	g4029	g6310	g6312	g2870	g2868	g9316	g9318	g4513	g4515	g5950	g5952	g221	g219	g10520	g10522	g5952	g5950	M_BR32_EuGene_00055071	M_BR32_EuGene_00055051	maker-LXOP01000469.1-snap-gene-0.18	maker-LXOP01000469.1-augustus-gene-0.27	maker-LXOQ01000275.1-snap-gene-0.62	maker-LXOQ01000275.1-augustus-gene-0.54	maker-LOFC01000030.1-snap-gene-0.58	maker-LOFC01000030.1-snap-gene-0.68	maker-LOFD01000781.1-snap-gene-0.78	maker-LOFD01000781.1-exonerate_protein2genome-gene-0.51	g2286	g2288	M_CD156_EuGene_00050891	M_CD156_EuGene_00050871	M_US71_EuGene_00053931	M_US71_EuGene_00053951	maker-LOFE01000147.1-snap-gene-1.206	maker-LOFE01000147.1-augustus-gene-1.78	maker-LOFF01000234.1-snap-gene-0.149	maker-LOFF01000234.1-augustus-gene-0.58	Missing	maker-AYPX01002167.1-augustus-gene-0.4	Missing	maker-ATNT01001471.1-augustus-gene-0.14	MGG_12546	MGG_17898	Missing	maker-ATNU01001868.1-augustus-gene-0.5	maker-KK214906.1-snap-gene-5.14	maker-KK214906.1-augustus-gene-5.75	maker-KN711239.1-snap-gene-18.111
MGG_17902	g8039	Missing	g4548	g4547	g2860	g2861	g5444	g5443	g2291	g2290	g8072	g8073	g2737	g2736	g10513	g10514	g9642	g9643	M_BR32_EuGene_00055171	M_BR32_EuGene_00055151	maker-LXOP01000176.1-augustus-gene-0.40	maker-LXOP01000176.1-augustus-gene-0.39	maker-LXOQ01000178.1-augustus-gene-0.117	maker-LXOQ01000178.1-augustus-gene-0.118	maker-LOFC01000030.1-augustus-gene-0.150	maker-LOFC01000030.1-augustus-gene-0.149	snap-LOFD01000781.1-processed-gene-0.22	maker-LOFD01000781.1-snap-gene-0.74	g2294	g2293	M_CD156_EuGene_00050751	M_CD156_EuGene_00050771	M_US71_EuGene_00053841	M_US71_EuGene_00053861	maker-LOFE01000147.1-augustus-gene-1.74	maker-LOFE01000147.1-augustus-gene-1.75	maker-LOFF01000234.1-snap-gene-0.157	maker-LOFF01000234.1-snap-gene-0.158	Missing	maker-AYPX01001964.1-snap-gene-0.9	Missing	maker-ATNT01001472.1-augustus-gene-0.3	MGG_02982	MGG_17901	maker-ATNU01001869.1-augustus-gene-0.77	maker-ATNU01001869.1-augustus-gene-0.76	maker-KK214906.1-augustus-gene-5.80	maker-KK214906.1-augustus-gene-5.79	maker-KN711239.1-augustus-gene-17.64
MGG_17926	g5045	g5044	g4337	g4338	g10312	g10311	g8255	g8256	g10841	g10842	g8017	g8016	g10056	g10055	g10458	g10457	g10397	g10396	M_BR32_EuGene_00056121	M_BR32_EuGene_00056141	maker-LXOP01000013.1-augustus-gene-1.25	augustus-LXOP01000013.1-processed-gene-1.161	maker-LXOQ01000002.1-augustus-gene-2.114	augustus-LXOQ01000002.1-processed-gene-2.93	maker-LOFC01000030.1-augustus-gene-3.3	augustus-LOFC01000030.1-processed-gene-3.101	maker-LOFD01000086.1-augustus-gene-0.97	genemark-LOFD01000086.1-processed-gene-0.81	g9363	g9364	M_CD156_EuGene_00049791	M_CD156_EuGene_00049771	M_US71_EuGene_00052921	M_US71_EuGene_00052901	maker-LOFE01000022.1-augustus-gene-7.55	augustus-LOFE01000022.1-processed-gene-7.35	maker-LOFF01000193.1-augustus-gene-0.109	genemark-LOFF01000193.1-processed-gene-0.90	maker-AYPX01001740.1-augustus-gene-0.11	Missing	maker-ATNT01001474.1-augustus-gene-2.143	augustus-ATNT01001474.1-processed-gene-2.51	MGG_02918	MGG_02917	maker-ATNU01001871.1-augustus-gene-1.29	augustus-ATNU01001871.1-processed-gene-1.7	maker-KK214906.1-augustus-gene-7.49	augustus-KK214906.1-processed-gene-8.56	maker-KN711239.1-augustus-gene-15.23
MGG_17952	g4219	g4218	g7755	g7756	g7335	g7334	g4047	g4046	g8431	g8430	g7949	g7948	g9988	g9987	g5759	g5760	g4884	g4883	M_BR32_EuGene_00057071	M_BR32_EuGene_00057091	augustus-LXOP01000009.1-processed-gene-1.165	augustus-LXOP01000009.1-processed-gene-1.166	augustus-LXOQ01000002.1-processed-gene-5.3	augustus-LXOQ01000002.1-processed-gene-5.4	augustus-LOFC01000086.1-processed-gene-0.24	maker-LOFC01000086.1-augustus-gene-0.56	augustus-LOFD01000104.1-processed-gene-0.110	maker-LOFD01000104.1-snap-gene-0.15	g5831	g5830	M_CD156_EuGene_00048841	M_CD156_EuGene_00048821	M_US71_EuGene_00051981	M_US71_EuGene_00051961	augustus-LOFE01000022.1-processed-gene-4.135	maker-LOFE01000022.1-augustus-gene-4.113	genemark-LOFF01000178.1-processed-gene-3.28	maker-LOFF01000178.1-snap-gene-3.102	maker-AYPX01004004.1-snap-gene-0.25	maker-AYPX01004004.1-snap-gene-0.26	augustus-ATNT01001476.1-processed-gene-0.35	augustus-ATNT01001476.1-processed-gene-0.36	MGG_02846	MGG_17953	augustus-ATNU01001875.1-processed-gene-0.70	augustus-ATNU01001875.1-processed-gene-0.71	augustus-KK214906.1-processed-gene-10.49	augustus-KK214906.1-processed-gene-10.50	maker-KN711239.1-augustus-gene-12.93
MGG_17956	g2450	g2452	g7784	g7782	g7306	g7308	g4018	g4020	g8403	g8405	g7920	g7922	g9959	g9961	g5788	g5786	g4855	g4857	M_BR32_EuGene_00057481	M_BR32_EuGene_00057461	maker-LXOP01000143.1-augustus-gene-0.10	snap-LXOP01000143.1-processed-gene-0.66	maker-LXOQ01000002.1-augustus-gene-5.302	snap-LXOQ01000002.1-processed-gene-5.98	maker-LOFC01000378.1-augustus-gene-1.6	snap-LOFC01000378.1-processed-gene-1.188	maker-LOFD01000242.1-snap-gene-0.51	snap-LOFD01000242.1-processed-gene-0.120	g5802	g5804	M_CD156_EuGene_00048501	M_CD156_EuGene_00048521	M_US71_EuGene_00051571	M_US71_EuGene_00051591	maker-LOFE01000022.1-augustus-gene-3.111	snap-LOFE01000022.1-processed-gene-3.136	maker-LOFF01000178.1-snap-gene-2.85	snap-LOFF01000178.1-processed-gene-2.112	maker-AYPX01004542.1-snap-gene-0.14	snap-AYPX01004542.1-processed-gene-0.26	maker-ATNT01001478.1-augustus-gene-0.9	snap-ATNT01001478.1-processed-gene-0.82	MGG_02814	MGG_17955	maker-ATNU01001877.1-augustus-gene-0.9	snap-ATNU01001877.1-processed-gene-0.34	maker-KK214906.1-augustus-gene-11.14	snap-KK214906.1-processed-gene-11.98	snap-KN711239.1-processed-gene-11.9
MGG_17997	g9324	g9323	g7917	g7916	g8369	g8370	g3379	g3378	g9367	g9368	g5085	g5086	g9826	g9827	g6925	g6924	g8380	g8381	M_BR32_EuGene_00059381	M_BR32_EuGene_00059361	maker-LXOP01000046.1-snap-gene-0.79	genemark-LXOP01000046.1-processed-gene-0.109	maker-LXOQ01000009.1-augustus-gene-1.3	genemark-LXOQ01000009.1-processed-gene-1.31	maker-LOFC01000609.1-augustus-gene-0.19	genemark-LOFC01000609.1-processed-gene-0.4	maker-LOFD01000318.1-augustus-gene-2.92	genemark-LOFD01000318.1-processed-gene-2.130	g9096	g9097	M_CD156_EuGene_00096211	M_CD156_EuGene_00096191	M_US71_EuGene_00049771	M_US71_EuGene_00049791	maker-LOFE01000040.1-snap-gene-3.114	maker-LOFE01000040.1-snap-gene-3.115	maker-LOFF01000017.1-snap-gene-3.120	genemark-LOFF01000017.1-processed-gene-3.174	maker-AYPX01001667.1-snap-gene-0.3	Missing	maker-ATNT01001480.1-snap-gene-1.190	genemark-ATNT01001480.1-processed-gene-1.36	MGG_17998	MGG_15023	maker-ATNU01001879.1-snap-gene-1.54	maker-ATNU01001879.1-snap-gene-1.53	maker-KK214906.1-snap-gene-17.54	maker-KK214906.1-snap-gene-17.53	maker-KN711239.1-snap-gene-5.81
MGG_18013	g1371	Missing	g7977	g7978	g8308	g8307	g7135	g7136	g9816	g9817	g5891	g5890	g3169	g3170	g1552	g1551	g8319	g8318	M_BR32_EuGene_00060261	M_BR32_EuGene_00060271	maker-LXOP01000089.1-augustus-gene-0.64	augustus-LXOP01000089.1-processed-gene-0.160	maker-LXOQ01000076.1-augustus-gene-0.32	augustus-LXOQ01000076.1-processed-gene-0.83	maker-LOFC01000468.1-augustus-gene-1.207	augustus-LOFC01000468.1-processed-gene-1.94	maker-LOFD01000318.1-snap-gene-1.8	snap-LOFD01000318.1-processed-gene-1.116	g9035	g9034	M_CD156_EuGene_00097041	M_CD156_EuGene_00097061	M_US71_EuGene_00048931	M_US71_EuGene_00048911	maker-LOFE01000040.1-augustus-gene-0.68	maker-LOFE01000040.1-augustus-gene-0.56	maker-LOFF01000017.1-snap-gene-0.80	maker-LOFF01000017.1-snap-gene-0.69	Missing	maker-AYPX01006051.1-snap-gene-0.11	maker-ATNT01001481.1-augustus-gene-0.11	maker-ATNT01001481.1-augustus-gene-0.29	MGG_02619	MGG_02618	maker-ATNU01001880.1-augustus-gene-1.130	maker-ATNU01001880.1-augustus-gene-1.150	maker-KK214906.1-augustus-gene-19.118	maker-KK214906.1-augustus-gene-19.126	maker-KN711239.1-augustus-gene-3.79
MGG_18015	g801	g802	g7993	g7992	g8292	g8293	g7151	g7150	g9833	g9832	g5874	g5875	g3185	g3184	g1535	g1536	g8302	g8303	M_BR32_EuGene_00060491	M_BR32_EuGene_00060471	augustus-LXOP01000089.1-processed-gene-0.167	augustus-LXOP01000089.1-processed-gene-0.153	augustus-LXOQ01000076.1-processed-gene-0.90	augustus-LXOQ01000076.1-processed-gene-0.68	augustus-LOFC01000468.1-processed-gene-0.11	augustus-LOFC01000468.1-processed-gene-0.22	snap-LOFD01000318.1-processed-gene-0.82	snap-LOFD01000318.1-processed-gene-0.92	g9018	g9019	M_CD156_EuGene_00097281	M_CD156_EuGene_00097261	M_US71_EuGene_00048701	M_US71_EuGene_00048711	augustus-LOFE01000040.1-processed-gene-0.29	augustus-LOFE01000040.1-processed-gene-0.41	snap-LOFF01000017.1-processed-gene-0.5	snap-LOFF01000017.1-processed-gene-0.16	snap-AYPX01006054.1-processed-gene-0.15	snap-AYPX01006054.1-processed-gene-0.13	augustus-ATNT01001481.1-processed-gene-0.191	augustus-ATNT01001481.1-processed-gene-0.168	MGG_12652	MGG_02602	augustus-ATNU01001880.1-processed-gene-1.282	augustus-ATNU01001880.1-processed-gene-1.263	augustus-KK214906.1-processed-gene-20.88	augustus-KK214906.1-processed-gene-20.79	augustus-KN711239.1-processed-gene-3.115
MGG_18019	g4639	Missing	g8000	g7999	g8285	g8286	g7180	g7179	g5713	g5712	g5846	g5847	g9264	g9263	g780	g781	g8295	g8296	M_BR32_EuGene_00060611	M_BR32_EuGene_00060591	maker-LXOP01000410.1-augustus-gene-0.22	genemark-LXOP01000410.1-processed-gene-0.11	maker-LXOQ01000076.1-augustus-gene-0.52	genemark-LXOQ01000076.1-processed-gene-0.167	maker-LOFC01000468.1-augustus-gene-0.101	genemark-LOFC01000468.1-processed-gene-0.130	maker-LOFD01000318.1-augustus-gene-0.3	genemark-LOFD01000318.1-processed-gene-0.146	g9011	g9012	M_CD156_EuGene_00097401	M_CD156_EuGene_00097381	Motif:OCCAN_MG	M_US71_EuGene_00048591	Missing	genemark-LOFE01000040.1-processed-gene-0.140	Motif:OCCAN_MG	genemark-LOFF01000017.1-processed-gene-0.139	snap-AYPX01006057.1-processed-gene-0.29	maker-AYPX01006057.1-snap-gene-0.55	Missing	genemark-ATNT01001482.1-processed-gene-0.6	MGG_12654	MGG_02595	maker-ATNU01001880.1-snap-gene-1.240	maker-ATNU01001880.1-snap-gene-1.223	maker-KK214906.1-snap-gene-20.70	maker-KK214906.1-snap-gene-20.62	genemark-KN711239.1-processed-gene-2.86
MGG_18020	g10414	Motif:PYRET_I-int	g4562	Missing	g9684	Missing	g7193	g7194	g5726	g5727	g5832	g5832	g9277	g9278	g766	g766	g8281	Motif:PYRET_I-int	M_BR32_EuGene_00060791	Motif:PYRET_I-int	maker-LXOP01000563.1-augustus-gene-0.20	Missing	snap-LXOQ01000076.1-processed-gene-0.149	Motif:PYRET_I-int	maker-LOFC01001130.1-snap-gene-0.12	Missing	maker-LOFD01000369.1-snap-gene-0.5	Motif:PYRET_LTR	g8999	Motif:PYRET_LTR	M_CD156_EuGene_00097571	Motif:PYRET_LTR	M_US71_EuGene_00133601	Motif:PYRET_LTR	maker-LOFE01001246.1-exonerate_protein2genome-gene-0.0	Missing	Missing	Missing	maker-AYPX01007070.1-snap-gene-0.6	Motif:PYRET_LTR	genemark-ATNT01001483.1-processed-gene-0.17	Motif:PYRET_LTR	MGG_02590	Motif:PYRET_LTR	genemark-ATNU01001881.1-processed-gene-0.8	Motif:PYRET_LTR	augustus-KK214906.1-processed-gene-20.100	Motif:PYRET_LTR	Motif:PYRET_LTR
MGG_18024	g10267	g10266	g1690	g1689	g2072	g2071	g5479	Missing	g884	Missing	g1835	Missing	g1765	Missing	g8543	Missing	g6261	g6260	M_BR32_EuGene_00060981	M_BR32_EuGene_00060961	maker-LXOP01000454.1-snap-gene-0.20	maker-LXOP01000454.1-exonerate_protein2genome-gene-0.33	maker-LXOQ01000077.1-snap-gene-0.62	maker-LXOQ01000077.1-exonerate_protein2genome-gene-0.169	maker-LOFC01000577.1-snap-gene-0.92	maker-LOFC01000577.1-exonerate_protein2genome-gene-0.37	maker-LOFD01000208.1-snap-gene-0.49	maker-LOFD01000208.1-exonerate_protein2genome-gene-0.38	g520	Missing	M_CD156_EuGene_00127711	M_CD156_EuGene_00127731	M_US71_EuGene_00109371	M_US71_EuGene_00109391	maker-LOFE01000081.1-exonerate_protein2genome-gene-0.100	maker-LOFE01000081.1-exonerate_protein2genome-gene-0.101	maker-LOFF01000537.1-snap-gene-0.56	maker-LOFF01000537.1-exonerate_protein2genome-gene-0.73	Missing	maker-AYPX01005402.1-exonerate_protein2genome-gene-0.3	Missing	maker-ATNT01001486.1-exonerate_protein2genome-gene-0.24	Motif:POT2	MGG_18023	Missing	maker-ATNU01001885.1-exonerate_protein2genome-gene-0.23	maker-KK214906.1-snap-gene-21.4	maker-KK214906.1-exonerate_protein2genome-gene-21.75	maker-KN711239.1-exonerate_protein2genome-gene-1.56
MGG_18035	g3969	g3969	g1850	g1852	g1714	Missing	g5521	g5521	g7977	g7977	g1792	g1793	g1722	g1723	g8500	g8501	g2344	g2345	M_BR32_EuGene_00112941	M_BR32_EuGene_00112971	maker-LXOP01000238.1-exonerate_protein2genome-gene-0.50	maker-LXOP01000238.1-exonerate_protein2genome-gene-0.50	maker-LXOQ01000153.1-exonerate_protein2genome-gene-0.64	maker-LXOQ01000153.1-exonerate_protein2genome-gene-0.64	maker-LOFC01000087.1-augustus-gene-0.71	maker-LOFC01000087.1-exonerate_protein2genome-gene-0.113	maker-LOFD01000377.1-exonerate_protein2genome-gene-0.32	maker-LOFD01000377.1-exonerate_protein2genome-gene-0.32	g5076	g5078	M_CD156_EuGene_00117571	M_CD156_EuGene_00117571	Motif:PYRET_LTR	M_US71_EuGene_00108781	Motif:PYRET_LTR	maker-LOFE01000315.1-exonerate_protein2genome-gene-1.241	Motif:PYRET_LTR	maker-LOFF01000282.1-exonerate_protein2genome-gene-0.61	maker-AYPX01004265.1-exonerate_protein2genome-gene-0.32	maker-AYPX01004265.1-exonerate_protein2genome-gene-0.32	maker-ATNT01001496.1-exonerate_protein2genome-gene-0.14	maker-ATNT01001496.1-exonerate_protein2genome-gene-0.14	MGG_18034	MGG_18034	maker-ATNU01000899.1-augustus-gene-0.23	maker-ATNU01000899.1-exonerate_protein2genome-gene-0.94	maker-KK214906.1-exonerate_protein2genome-gene-22.66	maker-KK214906.1-exonerate_protein2genome-gene-22.66	maker-KN711239.1-augustus-gene-0.62
MGG_18036	g3970	g3969	g1850	g1850	g1714	g1714	g5522	g5521	g7979	g7977	g1792	g1792	g1722	g1722	g8500	g8500	g2344	g2344	M_BR32_EuGene_00112941	M_BR32_EuGene_00112941	maker-LXOP01000238.1-augustus-gene-0.27	maker-LXOP01000238.1-exonerate_protein2genome-gene-0.50	maker-LXOQ01000153.1-augustus-gene-0.7	maker-LXOQ01000153.1-exonerate_protein2genome-gene-0.64	maker-LOFC01000087.1-augustus-gene-0.71	maker-LOFC01000087.1-augustus-gene-0.71	maker-LOFD01000377.1-snap-gene-0.51	maker-LOFD01000377.1-exonerate_protein2genome-gene-0.32	g5076	g5076	M_CD156_EuGene_00117601	M_CD156_EuGene_00117571	Absent	Absent	maker-LOFE01000315.1-augustus-gene-1.78	Motif:PYRET_LTR	Absent	Absent	maker-AYPX01004265.1-snap-gene-0.26	maker-AYPX01004265.1-exonerate_protein2genome-gene-0.32	maker-ATNT01001496.1-augustus-gene-0.50	maker-ATNT01001496.1-exonerate_protein2genome-gene-0.14	MGG_02531	MGG_18034	maker-ATNU01000899.1-augustus-gene-0.23	maker-ATNU01000899.1-augustus-gene-0.23	maker-KK214906.1-snap-gene-22.193	maker-KK214906.1-exonerate_protein2genome-gene-22.66	maker-KN711239.1-augustus-gene-0.62
MGG_18060	g9527	g9527	g6767	g6767	g4371	g4370	g223	g223	g3049	g3048	g1906	g1905	g2071	g2071	g291	g290	g1189	g1189	M_BR32_EuGene_00111151	M_BR32_EuGene_00111151	augustus-LXOP01000385.1-processed-gene-0.0	maker-LXOP01000384.1-augustus-gene-0.10	augustus-LXOQ01000129.1-processed-gene-0.103	augustus-LXOQ01000129.1-processed-gene-0.103	augustus-LOFC01000207.1-processed-gene-0.10	Missing	genemark-LOFD01000496.1-processed-gene-0.148	maker-LOFD01000496.1-snap-gene-0.35	g10802	Missing	M_CD156_EuGene_00125471	M_CD156_EuGene_00125471	M_US71_EuGene_00106211	M_US71_EuGene_00106181	genemark-LOFE01000179.1-processed-gene-0.29	augustus-LOFE01000179.1-processed-gene-0.14	augustus-LOFF01001052.1-processed-gene-0.8	augustus-LOFF01001052.1-processed-gene-0.8	augustus-AYPX01003813.1-processed-gene-0.0	Motif:POT2	genemark-ATNT01001511.1-processed-gene-0.15	Motif:POT2	MGG_10558	Motif:POT2	genemark-ATNU01001924.1-processed-gene-0.23	Motif:POT2	genemark-KK214923.1-processed-gene-2.35	Motif:POT2	Motif:POT2
MGG_18062	g2869	g2870	g1560	g1561	g161	g162	g2219	g2220	g533	g534	g3027	g3026	g4910	g4909	g4688	g4689	g1134	g1135	M_BR32_EuGene_00143321	M_BR32_EuGene_00143341	Missing	Missing	maker-LXOQ01000187.1-exonerate_protein2genome-gene-0.69	maker-LXOQ01000187.1-augustus-gene-0.19	maker-LOFC01000426.1-exonerate_protein2genome-gene-0.16	maker-LOFC01000426.1-augustus-gene-0.12	maker-LOFD01000286.1-exonerate_protein2genome-gene-0.5	maker-LOFD01000286.1-snap-gene-0.0	g3598	g3597	M_CD156_EuGene_00130631	M_CD156_EuGene_00130621	M_US71_EuGene_00137081	Missing	Absent	Absent	maker-LOFF01000208.1-exonerate_protein2genome-gene-0.13	Motif:MoTeR1	Missing	Missing	Absent	Absent	MGG_14023	MGG_14022	Absent	Absent	Absent	Absent	Motif:POT2
MGG_18076	Missing	g10063	g1419	g1419	g160	g3403	g168	g168	Motif:PYRET_LTR	g5334	Motif:PYRET_LTR	g632	Motif:PYRET_LTR	g3513	g179	g4612	g417	g419	Motif:PYRET_LTR	M_BR32_EuGene_00110771	maker-LXOP01000038.1-snap-gene-0.16	maker-LXOP01000038.1-exonerate_protein2genome-gene-0.178	maker-LXOQ01000021.1-snap-gene-0.26	maker-LXOQ01000021.1-exonerate_protein2genome-gene-0.78	maker-LOFC01000921.1-snap-gene-0.29	maker-LOFC01000921.1-exonerate_protein2genome-gene-0.16	maker-LOFD01000095.1-snap-gene-0.80	maker-LOFD01000095.1-exonerate_protein2genome-gene-0.108	g10783	g10783	M_CD156_EuGene_00132061	M_CD156_EuGene_00132041	Motif:PYRET_LTR	M_US71_EuGene_00124691	Missing	maker-LOFE01000380.1-exonerate_protein2genome-gene-0.14	Motif:PYRET_LTR	maker-LOFF01000097.1-exonerate_protein2genome-gene-0.46	Motif:PYRET_LTR	maker-AYPX01007040.1-exonerate_protein2genome-gene-0.0	Motif:PYRET_LTR	maker-ATNT01001524.1-exonerate_protein2genome-gene-0.5	Motif:PYRET_LTR	MGG_18077	Motif:PYRET_LTR	maker-ATNU01001949.1-exonerate_protein2genome-gene-0.25	Motif:PYRET_LTR	genemark-KK214923.1-processed-gene-3.303	genemark-KN711253.1-processed-gene-2.157
MGG_18078	g10067	Motif:MGR583	g1415	Motif:MGR583	g3407	Motif:MGR583	g164	Motif:MGR583	g3946	g3947	g636	g637	g3509	g3508	g4616	Motif:MGR583	g423	Motif:MGR583	M_BR32_EuGene_00110711	Motif:MGR583	genemark-LXOP01000038.1-processed-gene-0.73	Motif:MGR583	genemark-LXOQ01000021.1-processed-gene-0.37	Motif:MGR583	genemark-LOFC01000921.1-processed-gene-0.3	Missing	genemark-LOFD01000095.1-processed-gene-0.3	Motif:MGR583	g10779	Motif:MGR583	M_CD156_EuGene_00131991	Motif:MGR583	M_US71_EuGene_00124641	Motif:MGR583	genemark-LOFE01000380.1-processed-gene-0.62	Motif:MGR583	genemark-LOFF01000097.1-processed-gene-0.106	Motif:MGR583	Missing	Motif:MGR583	genemark-ATNT01001524.1-processed-gene-0.18	Motif:MGR583	MGG_09645	Motif:MGR583	Missing	Motif:MGR583	Motif:POT2	Motif:MGR583	genemark-KN711253.1-processed-gene-3.20
MGG_18102	g4332	g4332	g11021	g11021	g6821	g6821	g1457	g1456	g5020	g5020	g9050	g9049	g4138	g4137	g1667	g1666	g6135	g6134	M_BR32_EuGene_00052781	M_BR32_EuGene_00052781	augustus-LXOP01000065.1-processed-gene-0.6	augustus-LXOP01000065.1-processed-gene-0.6	augustus-LXOQ01000051.1-processed-gene-1.167	augustus-LXOQ01000051.1-processed-gene-1.167	maker-LOFC01000618.1-augustus-gene-0.7	augustus-LOFC01000618.1-processed-gene-0.25	maker-LOFD01000080.1-snap-gene-0.34	maker-LOFD01000080.1-snap-gene-0.34	g3645	g3645	M_CD156_EuGene_00052991	M_CD156_EuGene_00052961	M_US71_EuGene_00112521	Motif:PYRET_LTR	Absent	Absent	maker-LOFF01000485.1-snap-gene-0.9	Motif:PYRET_LTR	maker-AYPX01002259.1-snap-gene-0.3	Motif:PYRET_LTR	augustus-ATNT01001575.1-processed-gene-0.2	Motif:PYRET_LTR	MGG_09156	Motif:PYRET_LTR	Absent	Absent	maker-KK214848.1-augustus-gene-0.75	Motif:PYRET_LTR	Motif:PYRET_LTR
MGG_18105	g4333	g4332	g11022	g11021	g6822	g6821	g1456	g1456	g5021	g5020	g9049	g9049	g4137	g4137	g1666	g1666	g6134	g6134	M_BR32_EuGene_00052811	M_BR32_EuGene_00052781	augustus-LXOP01000065.1-processed-gene-0.19	augustus-LXOP01000065.1-processed-gene-0.6	augustus-LXOQ01000051.1-processed-gene-1.180	augustus-LXOQ01000051.1-processed-gene-1.167	augustus-LOFC01000618.1-processed-gene-0.25	augustus-LOFC01000618.1-processed-gene-0.25	snap-LOFD01000080.1-processed-gene-0.13	maker-LOFD01000080.1-snap-gene-0.34	g3646	g3645	M_CD156_EuGene_00052961	M_CD156_EuGene_00052961	M_US71_EuGene_00112621	Motif:PYRET_LTR	augustus-LOFE01000827.1-processed-gene-0.23	Motif:PYRET_LTR	snap-LOFF01000418.1-processed-gene-0.13	Motif:PYRET_LTR	snap-AYPX01000645.1-processed-gene-0.19	Motif:PYRET_LTR	augustus-ATNT01001581.1-processed-gene-0.22	Motif:PYRET_LTR	MGG_09139	Motif:PYRET_LTR	augustus-ATNU01001997.1-processed-gene-0.11	Missing	augustus-KK214897.1-processed-gene-0.19	Missing	augustus-KN711295.1-processed-gene-0.113
MGG_18108	Motif:MGRL3_I-int	g9694	Motif:MGRL3_I-int	g5862	Motif:MGRL3_I-int	g4023	Motif:MGRL3_I-int	g1446	Motif:MGRL3_I-int	g5030	Motif:MGRL3_I-int	g9039	Motif:MGRL3_I-int	g4127	Motif:MGRL3_I-int	g1656	Motif:MGRL3_I-int	g6126	Motif:MGRL3_I-int	M_BR32_EuGene_00052951	Motif:MGRL3_I-int	maker-LXOP01000065.1-exonerate_protein2genome-gene-0.45	Motif:MGRL3_I-int	maker-LXOQ01000051.1-exonerate_protein2genome-gene-1.52	Motif:MGRL3_I-int	maker-LOFC01000464.1-exonerate_protein2genome-gene-0.30	Motif:MGRL3_I-int	maker-LOFD01000110.1-exonerate_protein2genome-gene-0.25	Motif:MGRL3_I-int	g7002	Motif:MGRL3_I-int	M_CD156_EuGene_00052841	M_US71_EuGene_00112701	Motif:PYRET_LTR	Missing	maker-LOFE01000710.1-exonerate_protein2genome-gene-0.3	Missing	maker-LOFF01000676.1-exonerate_protein2genome-gene-0.9	Motif:MGRL3_I-int	maker-AYPX01000382.1-exonerate_protein2genome-gene-0.18	Motif:MGRL3_I-int	maker-ATNT01001584.1-exonerate_protein2genome-gene-0.18	Motif:MGRL3_I-int	MGG_18107	Motif:MGRL3_I-int	maker-ATNU01002000.1-exonerate_protein2genome-gene-0.17	Motif:MGRL3_I-int	maker-KK214897.1-exonerate_protein2genome-gene-0.88	Motif:MGRL3_I-int
MGG_18113	g9683	g9681	g5851	g5849	g4034	g4036	g3831	g3829	g544	g546	g2360	g2358	g2600	g2602	g8742	g8744	Motif:PYRET_LTR	g2965	M_BR32_EuGene_00053151	M_BR32_EuGene_00053171	Motif:PYRET_LTR	maker-LXOP01000128.1-snap-gene-0.64	Motif:PYRET_LTR	maker-LXOQ01000156.1-snap-gene-0.13	augustus-LOFC01000220.1-processed-gene-0.80	maker-LOFC01000220.1-snap-gene-0.108	snap-LOFD01000110.1-processed-gene-0.80	maker-LOFD01000110.1-snap-gene-0.32	g6990	g6988	M_CD156_EuGene_00052651	M_CD156_EuGene_00052631	M_US71_EuGene_00134921	M_US71_EuGene_00134941	Missing	maker-LOFE01000034.1-snap-gene-2.97	snap-LOFF01000618.1-processed-gene-0.12	Missing	snap-AYPX01001987.1-processed-gene-0.5	Missing	augustus-ATNT01001585.1-processed-gene-0.45	Missing	MGG_09122	Motif:PYRET_I-int	augustus-ATNU01002002.1-processed-gene-0.1	Missing	Absent	Absent	Motif:PYRET_I-int
MGG_18122	g8875	g8874	g1968	g1969	g3735	g3736	g7006	g7005	g8772	g8771	g9109	g9108	g1532	g1533	g5955	g5954	g6193	g6192	M_BR32_EuGene_00124271	M_BR32_EuGene_00124291	maker-LXOP01000666.1-augustus-gene-0.12	maker-LXOP01000666.1-augustus-gene-0.8	augustus-LXOQ01000021.1-processed-gene-0.111	maker-LXOQ01000021.1-augustus-gene-0.10	augustus-LOFC01000718.1-processed-gene-0.124	maker-LOFC01000718.1-augustus-gene-0.15	maker-LOFD01000083.1-snap-gene-2.130	snap-LOFD01000083.1-processed-gene-2.65	g10332	g10331	M_CD156_EuGene_00123641	M_CD156_EuGene_00123661	M_US71_EuGene_00108331	M_US71_EuGene_00108351	maker-LOFE01000344.1-exonerate_protein2genome-gene-0.151	maker-LOFE01000344.1-augustus-gene-0.1	genemark-LOFF01000436.1-processed-gene-0.9	snap-LOFF01000436.1-processed-gene-0.4	maker-AYPX01005910.1-snap-gene-0.10	snap-AYPX01005910.1-processed-gene-0.16	augustus-ATNT01001602.1-processed-gene-0.0	maker-ATNT01001602.1-augustus-gene-0.16	MGG_10257	MGG_10255	Motif:POT2	maker-ATNU01002013.1-augustus-gene-0.5	augustus-KK214919.1-processed-gene-1.23	maker-KK214919.1-augustus-gene-1.65	maker-KN711302.1-augustus-gene-0.86
[truncated: 20 more columns]
